# Supplementary material for: Demography and life histories across the Roman frontier in Germany 400–700 ce
Source: Nature. 2026 Apr 29;654(8120):984–93. doi: 10.1038/s41586-026-10437-3 (PMC13293882; doi:10.1038/s41586-026-10437-3)
Supplement: Supplementary file 3 — Meta-Information for all individuals investigated for this study, sorted by archaeological sites. [file 41586_2026_10437_MOESM3_ESM.xlsx]

## Sheet: 1.1_Altheim
Lab code	Archaeological ID	Archaeological dating (CE)	14C Lab Nr	14C age [yr BP]	14C dating 95,4% credible interval (calCE)	Skeletal element sampled for 14C dating	Mean posterior year of birth (CE)	Posterior 5%-95% quantile range of year of birth (CE)	Mean posterior year of death (CE)	Posterior 5%-95% quantile range of year of death (CE)	Skeletal element sampled for DNA analysis	Extraction protocol used	Age at death	Osteological features	Endogenous human DNA (%)	Sequencing depth (X)	Genetic Sex	mtDNA	Y-chr	Reference	87Sr/86Sr enamel ratio	Sampled tooth for Sr analysis
Alh_26	Grave 26	Phase 8/9 (600-650)					583.337	563.037 - 603.677	618.702	598.783 - 638.903	Pars petrosa, R		30-40 years		68.9828012890513	2.5727199999999999	XX	H1c3			0.71050000000000002	27
Alh_29	Grave 29			1613 ± 3	382 - 398CE (1.8%); 401.5 - 557.7CE (93.6%)	hand phalanx	473.641	429.99 - 511.432	508.718	464.817 - 546.356	Pars petrosa, L		30-40 years		51.8012612575483	2.69692	XY	U5a1a2a1	I1a3a1e1~		0.70933000000000002	16
Alh_33	Grave 33						441.295	425.392 - 453.633	491.09	474.352 - 506.146	Pars petrosa, R		40-60 years		11.8815927661032	0.33174799999999999	XX	H5a1			0.71299999999999997	37
Alh_34	Grave 34						500.262	422.636 - 577.986	549.87	471.98 - 627.609	Pars petrosa, L		40-60 years	mögl. C4 Restsignal im Knochen	14.2078801428706	0.53790800000000005	XX	H5a1			0.71038999999999997	46
Alh_45	Grave 45	460-510		1632 ± 19	405.2 - 442.1CE (49.5%); 449.5 - 479.2CE (16.1%); 494.1 - 536.5CE (29.9%)	hand phalanx	441.789	429.509 - 464.722	486.406	474.701 - 509.84	Pars petrosa ossis temporalis, left	C	40-50 years		78.16	3.8	XX	H13a1a			0.71336999999999995	17
Alh_48	Grave 48			1620 ± 18	413.3 - 444CE (34.5%); 447.8 - 480.7CE (22.7%); 492.3 - 537.3CE (38.3%)	rib	470.712	404.507 - 502.404	505.758	438.781 - 536.932	Pars petrosa, L		30-40 years		36.5094469216375	1.74169	XX	H3g4			0.71172999999999997	37
Alh_51	Grave 51	460-480		1646 ± 18	378.2 - 438.1CE (77.1%); 462.2 - 477.2CE (5.3%); 497.2 - 534CE (13.0%)	rib	467.633	462.194 - 472.472	471.623	466.204 - 476.434	Pars petrosa ossis temporalis, right	C	3-5 years		79.25	2.56	XX	H5a1			0.70926999999999996	36
Alh_52	Grave 52	530-555		1580 ± 22	426.2 - 547.9CE (95.4%)	long bone	488.683	477.26 - 500.881	539.806	530.397 - 550.043	Pars petrosa ossis temporalis, left	C	40-60 years		35.31	2.67	XX	H13a1a			0.70948	14
Alh_55	Grave 55	400-530		1619 ± 22	413 - 482.1CE (56.3%); 488.5 - 489CE (0.1%); 489.5 - 538CE (39.0%)	rib	453.686	403.443 - 494.622	488.71	438.111 - 529.601			30-40 years		70.63		XX	I1		Genome already sequenced in Veeramah et al. (2018) with the ID Alh10	0.71275999999999995	17
Alh_57	Grave 57	Phase 3/4 (480-530)		1617 ± 19	414.5 - 445.4CE (31.2%); 446.7 - 481.5CE (24.8%); 491.7 - 537.6CE (39.5%)	rib	470.864	450.767 - 490.233	510.799	492.315 - 528.709	Pars petrosa, R		30-50 years		39.985422416874	2.2822800000000001	XX	U5b2a5			0.70984999999999998	26
Alh_61	Grave 61	400-430		1684 ± 39	250.5 - 295.5CE (17.4%); 311.7 - 436CE (74.1%); 464.7 - 475.6CE (1.2%); 499.7 - 509.5CE (0.9%); 515.7 - 531.3CE (1.7%)	hand/foot phalanx	394.891	383.004 - 406.833	421.477	411.712 - 431.865	Pars petrosa ossis temporalis, left	C	20-40 years		7.06	1.49	XY	U5b1b1+@16192	R1b1a1b1a1a1c2b2b1a1a1		0.70933000000000002	47
Alh_63	Grave 63			1586 ± 39	415.3 - 566.2CE (95.4%)	hand phalanx	450.49	406.815 - 488.899	485.854	442.18 - 524.477	Pars petrosa, L		30-40 years		52.2837064581601	2.3631000000000002	XX	U5a1a2a1			0.70936999999999995	26
Alh_72	Grave 72	400-530		1682 ± 41	250.5 - 295.6CE (16.9%); 309.5 - 310.7CE (0.1%); 311.5 - 437.4CE (72.3%); 463 - 476.6CE (1.8%); 498.5 - 533.1CE (4.3%)	hand phalanx	477.727	460.846 - 493.984	522.69	506.036 - 538.766	Pars petrosa ossis temporalis, right	C	40-50 years		63.24	3.75	XY	H24a2	I1a3a1e1~		0.70931	17
Alh_73	Grave 73			1651 ± 40	261.2 - 277.9CE (5.3%); 339.5 - 538.9CE (90.2%)	hand phalanx	468.315	395.333 - 507.214	508.286	434.522 - 546.032	Pars petrosa, R		30-50 years		24.7873848749501	1.1897	XX	H2a2b		Genome already sequenced in Veeramah et al. (2018) with the ID Alh2	0.70859000000000005	16
Alh_74	Grave 74	460-480		1631 ± 19	405.7 - 442.2CE (48.0%); 449.4 - 479.3CE (16.7%); 494.1 - 536.5CE (30.7%)	rib	447.012	439.177 - 454.287	472.071	465.395 - 478.042	Pars petrosa, L		20-30 years		72.2555236571971	3.81697	XX	H2a2b		Genome already sequenced in Veeramah et al. (2018) with the ID Alh3	0.70925000000000005	17
Alh_77	Grave 77					rib	482.201	450.777 - 507.976	512.939	480.836 - 540.241	Pars petrosa, R		20-40 years		34.3432158072279	1.42455	XX	U2e2a1			0.71309	26
Alh_80	Grave 80						639.038	618.804 - 659.552	664.636	644.698 - 684.773	Pars petrosa, L		20-30 years		79.5412987036748	4.9751099999999999	XY	H2a5	I2a1b1a2b1a2a2		0.70962999999999998	17
Alh_82	Grave 82	460-480		1651 ± 18	266.7 - 271.4CE (0.8%); 363.4 - 435.9CE (85.0%); 465 - 475.5CE (2.8%); 499.4 - 509.6CE (2.1%); 515.1 - 531.7CE (4.8%)	rib	468.364	462.965 - 473.216	470.866	465.501 - 475.702	Pars petrosa ossis temporalis, right	C	2-3 years		80.09	3.38	XX	V12			0.70914999999999995	26
Alh_84	Grave 84	460-530					456.339	429.263 - 483.445	501.235	474.361 - 528.173			40-50 years	osteomyelitis left tibia and fibula	42.29		XY	J1c7a J2a2b	R1b1a1b1a1a1c1a2b2	Genome already sequenced in Veeramah et al. (2018) with the ID Alh1	0.70942000000000005	X8
Alh_94	Grave 94	460-510		1658 ± 22	263.4 - 275.4CE (3.9%); 348.2 - 435.4CE (85.3%); 465.8 - 475CE (1.9%); 500.3 - 508.7CE (1.3%); 516.3 - 530.7CE (3.1%)	rib	465.981	450.287 - 491.917	484.482	468.816 - 510.393	Pars petrosa ossis temporalis, left	C	18-19 years		79.05	3.12	XX	U5a1b1			0.70833000000000002	37
Alh_98	Grave 98	400-460		1672 ± 18	264.2 - 274.2CE (5.8%); 349.7 - 420.7CE (89.6%)	rib	411.381	400.562 - 422.78	413.883	403.029 - 425.29	Pars petrosa ossis temporalis, left	C	2-3 years	lytic lesion on multiple ribs	80.83	2.99	XX	K1a+195			0.70921999999999996	65
Alh_114	Grave 114						540.345	527.153 - 557.018	603.156	585.267 - 622.706	Pars petrosa ossis temporalis, left	B	50+ years		34.98	2.21	XY	T2b2b	E1b1b1a1b1a		0.70955000000000001	47
Alh_115	Grave 115	580-600					522.865	514.481 - 531.276	589.509	582.428 - 596.586	Pars petrosa ossis temporalis, left	B	50+ years		76.66	2.4900000000000002	XY	T1a9	E1b1b1a1b1a16a3~		0.70952000000000004	15
Alh_116	Grave 116						556.934	543.751 - 572.538	560.435	547.253 - 576.033	Pars petrosa ossis temporalis, left	B	3-4 years		74.03	2.99	XY	H1+16189	I1a2a1a1d1~		0.70953999999999995	37 or 47
Alh_117	Grave 117	530-600					536.122	525.259 - 549.69	567.689	554.866 - 582.198	Pars petrosa ossis temporalis, left	C	20-40 years	lytic lesion on the skull	76.44	4.75	XY	T2b2b	I1a2a1a1d1~		0.70940000000000003	17
Alh_118	Grave 118						549.112	531.225 - 566.984	581.733	563.977 - 599.85	Pars petrosa ossis temporalis, left	B	20-40 years		73.38	2.27	XY	K1a4a1	J2b2a1a1a1a1a1a1~		0.70945999999999998	47
Alh_119	Grave 119	580-620					572.569	556.548 - 588.326	589.61	573.54 - 605.365	Pars petrosa ossis temporalis, right	B	16-18 years		72.24	2.0099999999999998	XY	K1a4a1	J2b2a1a1a1a1a1a1~		0.70928000000000002	27
Alh_120	Grave 120	580-620					575.222	562.495 - 586.716	591.254	578.491 - 602.775	Pars petrosa ossis temporalis, right	B	15-17 years	sacral column up to S1	79.95	2.8	XX	T2b2b			0.70928000000000002	17
Alh_121	Grave 121	555-620					550.115	523.616 - 576.197	581.298	555.785 - 606.746	Pars petrosa ossis temporalis, left	B	20-40 years		70.69	2.35	XX	U5a1a1			0.70862000000000003	27
Alh_122	Grave 122	580-600					559.566	553.128 - 565.817	576.4	569.961 - 582.653	Pars petrosa ossis temporalis, left	B	15-18 years		50.99	2.09	XY	H	E1b1b1a1b1a16a~		0.70942000000000005	17
Alh_123	Grave 123						509.21	499.3 - 517.894	573.645	560.256 - 586.953	Pars petrosa ossis temporalis, right	B	50+ years		73.31	2.59	XY	J1c+16261	E1b1b1a1b1a16a~		0.70921999999999996	17
Alh_124	Grave 124	before 575 (stratigraphy)					460.661	419.42 - 498.413	501.538	460.702 - 539.876	Pars petrosa ossis temporalis, right	B	30-50 years		75.91	2.33	XX	H1b1b			0.71006999999999998	27
Alh_126	Grave 126	580-600					521.45	513.422 - 529.767	588.237	581.046 - 595.434	Pars petrosa ossis temporalis, left	B	50+ years		35.65	2.73	XY	T1a9	E1b1b1a1b1a16a~		0.70955000000000001	37
Alh_127	Grave 127	530-555					520.6	510.388 - 530.755	542.128	531.97 - 552.19	Pars petrosa ossis temporalis, left	B	20-23 years		29.71	1.35	XX	H5+16192			0.70974999999999999	27
Alh_129	Grave 129	510-530					501.967	493.649 - 510.245	519.977	511.674 - 528.181	Pars petrosa ossis temporalis, left	B	17-19 years		9.12	0.44	XX	K2a6			0.70989999999999998	27
Alh_130	Grave 130						499.834	421.896 - 576.797	502.845	424.937 - 579.882	Pars petrosa ossis temporalis, left	B	2-4 years		31.03	1.84	XY	H3p	R1b1a1b1a1a1c2b2a1b1a4b1a1a2		0.70921000000000001	17
Alh_131	Grave 131						584.635	567.724 - 605.827	585.511	568.601 - 606.675	Pars petrosa ossis temporalis, left	B	9-12 months		75.3	2.2000000000000002	XY	H	I1a2a1a1d1~		0.70916000000000001	36 or 46
Alh_132	Grave 132	580-600					578.066	570.995 - 584.98	583.583	576.521 - 590.501	Pars petrosa ossis temporalis, right	B	6-7 years		24.03	1.94	XY	J1c2o	I1a2a1a1d1~		0.70928999999999998	17
Alh_133	Grave 133	580-620					546.377	533.115 - 559.029	581.441	568.514 - 594.037	Pars petrosa ossis temporalis, right	B	20-40 years		24.05	0.93	XY	U2e1b	I1a2a1a1d		0.70933000000000002	27
Alh_134	Grave 134						528.486	489.662 - 557.358	544.5	505.677 - 573.4	Pars petrosa ossis temporalis, left	B	15-17 years		31.75	1.46	XX	U5a1a2a1			0.70974999999999999	27
Alh_135	Grave 135	555-600					567.584	557.181 - 579.033	592.09	581.42 - 603.668	Pars petrosa ossis temporalis, right	C	20-30 years		79.6	8.17	XX	H5b			0.70943999999999996	47
Alh_136	Grave 136						514.023	474.092 - 550.078	519.52	479.61 - 555.555	Pars petrosa ossis temporalis, left	B	5-6 years		67.12	2.38	XX	U5a1a2a1			0.70948999999999995	17
Alh_137	Grave 137						587.736	577.182 - 601.623	638.068	624.639 - 653.702	Pars petrosa ossis temporalis, left	B	40-60 years		69.37	2.7	XY	U5a1a2a1	E1b1b1a1b1a16a~		0.70974999999999999	34
Alh_140	Grave 140	580-600					512.801	505.809 - 519.009	583.615	576.717 - 590.508	Pars petrosa ossis temporalis, right	B	50+ years		79.18	2.67	XX	T2b2b			0.70928000000000002	25
Alh_141	Grave 141	580-600					538.112	527.689 - 548.321	589.544	582.111 - 597.043	Pars petrosa ossis temporalis, right	C	40-60 years	osteochondritis dissecans left knee joint	74.24	4.5999999999999996	XY	K1b2a1	I1a1b1		0.70936999999999995	14
Alh_143	Grave 143	580-600					576.296	568.536 - 583.907	588.319	580.579 - 595.887	Pars petrosa ossis temporalis, right	B	11-13 years		33.9	1.75	XX	HV0+195			0.70950000000000002	27
Alh_144	Grave 144						535.885	508.887 - 563.395	538.897	511.906 - 566.481	Pars petrosa ossis temporalis, right	B	2-4 years		23.06	1.92	XY	H1f+16093	I1a2a1a1d1~		0.70914999999999995	26
Alh_145	Grave 145	530-580					557.87	549.21 - 568.023	569.372	560.725 - 579.518	Pars petrosa ossis temporalis, right	B	11-12 years		78.05	4.49	XY	V18a	R1b1a1b1a1a1c1a2b2		0.70960999999999996	47
Alh_146	Grave 146	510-555					527.168	519.908 - 533.664	562.502	555.964 - 568.788	Pars petrosa ossis temporalis, left	C	30-40 years	slightly modified skull shape due to craniosynostosis	43.9	2	XX	H2a			0.70913000000000004	37
Alh_147	Grave 147						579.492	574.193 - 584.766	642.541	630.208 - 654.9	Pars petrosa ossis temporalis, right	C	50+ years	osteom on the skull	77.58	3.66	XY	U5a1a2a1	E1b1b1a1b1a16a~		0.70964000000000005	37
Alh_149	Grave 149						603.12	592.425 - 617.547	613.126	602.361 - 627.586	Pars petrosa ossis temporalis, right	C	9-11 years	Sutura metopica	80.51	5.25	XY	H1e1a5	E1b1b1a1b1a16a~		0.70960000000000001	47
Alh_150	Grave 150						561.796	544.866 - 583.245	562.546	545.608 - 584.045	Pars petrosa ossis temporalis, left	B	6-12 month		76.4	2.67	XY	H1+16189	I1a2a1a1d1~		0.70940999999999999	65
Alh_151	Grave 151						552.161	532.515 - 575.073	616.146	600.575 - 636.512	Pars petrosa ossis temporalis, left	B	50+ years	osteom on the skull, healed trauma on the mandibula and left clavicula	76	2.39	XY	U5a1b3	R1a1a1b2a2b2b~		0.70948	34
Alh_152	Grave 152						603.085	592.476 - 617.427	633.65	619.693 - 649.915	Pars petrosa ossis temporalis, left	B	20-40 years		57.95	1.47	XY	H1e1a5	E1b1b1a1b1a16a~		0.70987999999999996	37
Alh_153	Grave 153						587.153	576.822 - 600.977	637.103	623.679 - 652.76	Pars petrosa ossis temporalis, left	C	40-60 years	healed trauma on 1 rib	76.4	3.9	XY	U5a1a2a1	E1b1b1a1b1a16a~			no teeth
Alh_154	Grave 154	580-650					563.964	558.773 - 569.261	614.272	605.182 - 623.396	Pars petrosa ossis temporalis, right	B	40-60 years	Myositis ossificans	63.29	1.28	XY	H3h7	E1b1b1a1b1a		0.70952999999999999	34
Alh_155	Grave 155	555-620					569.411	543.963 - 594.56	578.917	553.505 - 604.062	Pars petrosa ossis temporalis, right	B	9-10 years		11.75	1.77	XX	H58			0.70950999999999997	27
Alh_156	Grave 156						537.758	527.477 - 549	598.668	583.771 - 614.167	Pars petrosa ossis temporalis, right	B	50+ years		51.01	2.17	XX	J1c2o			0.70992999999999995	34
Alh_157	Grave 157						499.309	421.536 - 575.39	501.809	423.982 - 577.798	Pars petrosa ossis temporalis, left	B	2-3 years		75.32	2.78	XY	U1a1a1	E1b1b1a1b1a10a1a1~		0.70957999999999999	16
Alh_158	Grave 158	530-600					510.862	484.975 - 536.912	552.523	527.33 - 577.862	Pars petrosa ossis temporalis, right	B	30-50 years		44.53	1.55	XX	H1f+16093			0.70933000000000002	44
Alh_159	Grave 159	580-630					535.059	522.543 - 546.548	579.29	566.493 - 591.716	Pars petrosa ossis temporalis, right	B	30-50 years		78.9	1.75	XX	V18a			0.70918999999999999	17
Alh_161	Grave 161						499.097	422.25 - 575.6	548.75	471.181 - 625.748	Pars petrosa ossis temporalis, right	B	40-60 years		65.99	1.56	XX	H49a			0.71020000000000005	44
Alh_162	Grave 162	580-600					532.192	526.897 - 537.453	581.22	574.849 - 587.565	Pars petrosa ossis temporalis, left	C	30-50 years		73.89	3.51	XY	T2b2b	E1b1b1a1b1a16a~		0.70981000000000005	47
Alh_163	Grave 163	580-630					595.297	589.989 - 600.683	599.156	593.859 - 604.561	Pars petrosa ossis temporalis, left	B	3-5 years	Sutura metopica	79.04	3.66	XX	H1e1a5			0.70947000000000005	36
Alh_164	Grave 164	580-600					546.369	538.015 - 554.54	600.618	595.36 - 606.055	Pars petrosa ossis temporalis, left	B	40-60 years	Sutura metopica, skull trauma	72.64	2.08	XY	T2b2b	E1b1b1a1b1a16a~		0.70964000000000005	47
Alh_168	Grave 168	480-530					495.504	486.394 - 504.4	530.614	521.912 - 539.468	Pars petrosa ossis temporalis, right	C	30-40 years		78.69	4.3499999999999996	XX	T1a9			0.70965	37
Alh_190	Grave 190	Phase 4 (510-530)					471.019	459.719 - 482.286	520.347	512.152 - 528.519	Pars petrosa, R		40-60 years	artificial cranial deformation			XX	I2			not determined
Alh_214	Grave 214						550.492	534.886 - 570.926	559.998	544.411 - 580.436	Pars petrosa ossis temporalis, right	B	9-10 years		81.22	2.02	XY	L0a1e	E1b1b1a1b1a16a~		0.70938000000000001	27
Alh_215	Grave 215	530-600					513.213	485.345 - 540.8	563.07	536.274 - 589.928	Pars petrosa ossis temporalis, right	B	40-60 years		73.79	3.17	XX	J1b1a1e			0.70960999999999996	17
Alh_216	Grave 216	480-530					518.995	510.853 - 527.774	533.959	525.739 - 542.769	Pars petrosa ossis temporalis, right	C	14-16 years		79.54	3.96	XX	T1a9			0.70943000000000001	17
Alh_217	Grave 217	510-555					547.43	537.703 - 558.295	548.925	539.216 - 559.796	Pars petrosa ossis temporalis, right	B	1-2 years	Sutura metopica	75.95	3.09	XX	H24a			0.70938000000000001	36
Alh_218	Grave 218						519.003	496.585 - 541.364	568.9	545.969 - 592.295	Pars petrosa ossis temporalis, left	B	40-60 years	Sutura metopica	73.3	2.91	XX	K1a4a1			0.70882999999999996	37
Alh_219	Grave 219	530-600					500.349	492.802 - 507.69	560.128	549.659 - 570.4	Pars petrosa ossis temporalis, left	B	50-70 years		75.07	3.84	XY	J1c6	E1b1b1a1b1a16a~		0.70948	34
Alh_220	Grave 220						546.2	526.246 - 566.332	586.489	565.06 - 607.821	Pars petrosa ossis temporalis, right	B	30-50 years	2 osteoms on the skull, osteochondritis dissecans both knee joints	49.3	2.2599999999999998	XX	U5b2a1a1			0.71389999999999998	47
Alh_225	Grave 225	580-650					544.957	534.518 - 554.952	597.634	587.808 - 608.517	Pars petrosa ossis temporalis, right	B	40-60 years		10.42	0.3	XX	U5b2a1a+16311			0.71362999999999999	44
Alh_226	Grave 226	530-600					568.825	555.851 - 583.237	574.324	561.388 - 588.736	Pars petrosa ossis temporalis, left	B	5-6 years		26.67	0.83	XY	U5b2a1a1	R1b1a1b1a1a2a1		0.70904	46
Alh_227	Grave 227	580-600					566.203	557.75 - 574.691	590.735	583.019 - 598.364	Pars petrosa ossis temporalis, left	B	20-30 years		19.96	1.52	XX	U5b2a1a1			0.70994000000000002	47
Alh_228	Grave 228	555-580					524.595	512.969 - 536.306	573.149	563.777 - 582.677	Pars petrosa ossis temporalis, left	C	40-60 years	healed trauma right clavicula and 1 rib	56.42	2.69	XY	H2a	R1b1a1b1a1a1c2b1b2a		0.71021999999999996	44
Alh_229	Grave 229	480-530					467.472	446.215 - 488.843	507.417	487.446 - 527.349	Pars petrosa ossis temporalis, left	C	30-50 years		50.16	3.14	XX	J2b1g			0.72487000000000001	37
Alh_230	Grave 230	580-630					550.853	529.765 - 572.175	601.016	581.106 - 620.975	Pars petrosa ossis temporalis, left	C	40-60 years		75.29	3.35	XX	U4b1a1a1			0.70908000000000004	37
Alh_231	Grave 231						499.624	421.856 - 577.086	560.478	482.165 - 639.446	Pars petrosa ossis temporalis, right	C	50+ years		69.93	3.23	XX	T2b+16362			0.70921000000000001	44
Alh_232	Grave 232						572.428	553.809 - 595.629	573.303	554.67 - 596.462	Pars petrosa ossis temporalis, left	B	9-12 months		62.06	3.9	XY	J1c3c	E1b1b1a1b1a16a~		0.70916000000000001	X6
Alh_233	Grave 233	580-630					556.011	540.728 - 571.613	589.05	573.844 - 604.471	Pars petrosa ossis temporalis, right	B	20-40 years	healed trauma right radius and ulna	38.33	2.86	XY	X2+225+@16223	E1b1b1a1b1a23a2a~		0.70940999999999999	17
Alh_234	Grave 234	580-600		1546 ± 22	434.6 - 466.9CE (17.3%); 474.3 - 519.7CE (23.8%); 527.9 - 587.6CE (54.4%)	nd	538.254	529.287 - 548.267	588.253	580.473 - 595.95	Pars petrosa ossis temporalis, left	B	40-60 years		75.29	1.71	XY	T2b2b	E1b1b1a1b1a16a~		0.70945000000000003	17
Alh_235	Grave 235	580-620					515.861	501.464 - 529.709	585.844	572.577 - 599.186	Pars petrosa ossis temporalis, left	B	50+ years		67.59	2.87	XY	X2b4	R1b1a1b1a1a1c1a2b2		0.70830000000000004	37
Alh_236	Grave 236						506.781	489.208 - 523.729	557.688	539.955 - 575.642	Pars petrosa ossis temporalis, right	B	40-60 years	2 osteoms on the skull	19.83	1.43	XY	T2f2	I1a1b		0.7097	27
Alh_237	Grave 237	530-580					536.758	526.079 - 547.939	552.773	542.059 - 564.006	Pars petrosa ossis temporalis, right	B	15-17 years		77.23	2.1	XX	J1c2o			0.70936999999999995	17
Alh_238	Grave 238						561.887	548.797 - 575.032	562.512	549.421 - 575.65	Pars petrosa ossis temporalis, left	B	6-9 months		39.52	3.02	XX	J1c2o			0.70914999999999995	65
Alh_239	Grave 239						559.148	537.442 - 581.272	565.651	543.945 - 587.778	Pars petrosa ossis temporalis, left	B	6-7 years		48.51	2.02	XY	W5a2	I1a1b1		0.70962999999999998	17
Alh_240	Grave 240	600-620					526.496	518.621 - 534.077	597.415	590.446 - 604.331	Pars petrosa ossis temporalis, left	C	50-70 years	healed trauma on 4 ribs	74.37	3.62	XY	J1c+16261	E1b1b1a1b1a16a~		0.70942000000000005	37
Alh_241	Grave 241	530-600					503.394	481.569 - 521.651	553.088	532.189 - 569.513	Pars petrosa ossis temporalis, right	B	40-60 years	lytic lesion on the skull and both femurs	29.4	2.72	XX	H1a1			0.71048999999999995	44
Alh_242	Grave 242	555-580					523.405	512.782 - 534.02	568.533	558.71 - 578.331	Pars petrosa ossis temporalis, left	C	40-50 years		78.89	4.07	XY	H2a	R1b1a1b1a1a2b1a1		0.71135999999999999	27
Alh_243	Grave 243	530-580					518.162	498.108 - 538.216	553.392	533.824 - 572.98	Pars petrosa ossis temporalis, left	B	30-40 years	healed trauma left scapula	28.84	1.76	XX	H1ba			0.70952000000000004	47
Alh_244	Grave 244	580-600					543.448	535.012 - 552.047	588.787	581.044 - 596.566	Pars petrosa ossis temporalis, right	B	40-50 years		63.19	1.71	XY	T2b2b	E1b1b1a1b1a16a~		0.70936999999999995	34
Alh_245	Grave 245	530-580					527.607	507.195 - 547.617	552.851	532.999 - 572.522	Pars petrosa ossis temporalis, left	B	20-30 years	healed skull trauma	41.13	1.84	XY	A11	Q1a2a1a4a~		0.70928999999999998	27
Alh_246	Grave 246						547.837	526.612 - 571.316	548.712	527.503 - 572.191	Pars petrosa ossis temporalis, right	C	9-12 months		80.81	6.86	XX	H2a2a			0.70938000000000001	16 (or 26)
Alh_247	Grave 247						545.306	524.959 - 568.4	546.555	526.199 - 569.578	Pars petrosa ossis temporalis, left	C	12-18 months		78.71	4.8499999999999996	XY	H2a	R1b1a1b1a1a1c1a2b2		0.70933999999999997	16
Alh_248	Grave 248						561.694	538.937 - 585.343	576.195	553.448 - 599.834	Pars petrosa ossis temporalis, right	B	14-15 years		32.18	2.73	XX	W5a2			0.70943999999999996	47
Alh_249	Grave 249						499.654	422.65 - 577.16	549.365	472.205 - 627.015	Pars petrosa ossis temporalis, right	C	40-60 years	Sutura metopica	77.17	3.83	XX	H2a1			0.70955999999999997	44
Alh_262	Grave 262	530-580					539.302	523.749 - 554.408	541.317	525.693 - 556.411	Pars petrosa ossis temporalis, right	C	2 years +/- 8 months		79.94	4.97	XX	J1c2o			0.70916000000000001	46
Alh_263	Grave 263	530-600					535.86	525.017 - 547.224	551.876	541.009 - 563.245	Pars petrosa ossis temporalis, right	C	15-17 years	sacral column up to S1	73.56	3.62	XY	J1c2o	R1b1a1b1a1a1c2b2		0.70947000000000005	27
Alh_264	Grave 264	555-580					513.682	504.453 - 522.889	565.191	556.627 - 573.77	Pars petrosa ossis temporalis, right	B	40-60 years		65.64	3.36	XY	H3p	R1b1a1b1a1a1c2b2		0.70943000000000001	27
Alh_265	Grave 265						499.589	423.114 - 576.9	514.597	438.171 - 591.794	Pars petrosa ossis temporalis, left	B	14-16 years		8.93	0.12	XY	J1c3c	I1		0.71153999999999995	27
Alh_266	Grave 266	555-600					536.991	528.653 - 546.183	593.131	582.41 - 604.295	Pars petrosa ossis temporalis, left	B	50+ years	Sutura metopica	30.43	1.78	XX	J1c2o			0.70982000000000001	37
Alh_267	Grave 267	580-620					532.13	522.415 - 541.702	587.55	578.891 - 597.001	Pars petrosa ossis temporalis, right	C	40-60 years		67.03	3.93	XY	H3g4	I1a2a1a1d1~		0.70957000000000003	47
Alh_268	Grave 268						488.967	467.41 - 510.14	491.983	470.351 - 513.098	Pars petrosa ossis temporalis, left	C	2-4 years		69.69	3.6	XY	H3b6	R1b1a1b1a1a1c2b2a		0.70936999999999995	36 or 46
Alh_279	Grave 279	530-600					503.475	475.071 - 531.39	564.497	537.624 - 590.873	Pars petrosa ossis temporalis, left	C	50+ years		79.88	3.18	XX	H4a1a1a2				no teeth
Alh_280	Grave 280						519.351	496.064 - 541.745	569.937	546.593 - 593.109	Pars petrosa ossis temporalis, right	B	40-60 years	Sutura metopica, osteom on the skull	22.58	1.31	XY	J1c2r	J2b2a1a1a1a1a1a1~		0.71184999999999998	47
Alh_281	Grave 281	480-530					478.091	463.51 - 492.765	532.52	518.059 - 547.07	Pars petrosa ossis temporalis, left	B	50+ years		40.05	1.26	XX	X2b4			0.71009999999999995	34
Alh_282	Grave 282	600-650					577.953	556.473 - 599.33	619.18	599.16 - 639.152	Pars petrosa ossis temporalis, left	C	30-50 years		78.81	4.4800000000000004	XY	H44b	I1a3a1a1a		0.71057999999999999	47
Alh_356	Grave 356	400-530		1603 ± 22	419.2 - 484.5CE (52.0%); 485.3 - 486CE (0.3%); 486.3 - 538.3CE (43.2%)	hand phalanx	450.337	406.509 - 492.375	490.075	446.321 - 532.026	Pars petrosa ossis temporalis, left	C	30-50 years		75.68	2.38	XY	H4a1a1a2	I1a1b1a1c2~		0.71016999999999997	16
Alh_357	Grave 357	460-510		1653 ± 23	264.2 - 274.2CE (2.6%); 349.7 - 437.3CE (78.6%); 463 - 476.6CE (4.2%); 498.4 - 533.3CE (10.0%)	rib	478.043	449.73 - 498.343	502.722	474.813 - 522.963	Pars petrosa ossis temporalis, right	C	20-30 years		76.19	2.59	XX	U2e2a1			0.70947000000000005	17

## Sheet: 1.2_Büttelborn
Lab code	Archaeological ID	Archaeological dating (CE)	14C Lab Nr	14C age [yr BP]	14C dating 95,4% credible interval (calCE)	Skeletal element sampled for 14C dating	Mean posterior year of birth (CE)	Posterior 5%-95% quantile range of year of birth (CE)	Mean posterior year of death (CE)	Posterior 5%-95% quantile range of year of death (CE)	Skeletal element sampled for DNA analysis	Extraction protocol used	Age at death	Osteological features	Endogenous human DNA (%)	Sequencing depth (X)	Genetic Sex	mtDNA	Y-chr	Reference
Btb158	DA EV 1998:24, grave 158	501-700	MAMS-68394	1570 ± 18	432.4 - 552.9CE (95.4%)	Pars petrosa ossis temporalis, right; parts around the Porus acusticus internus	473.826	447.147 - 509.02	524.072	496.685 - 559.818	Pars petrosa ossis temporalis, right	C	40-59	healed trauma radius R	74.959999999999994	1.3	XY	T2b	R1a1a1b1a2a~
Btb102	DA EV 1998:24, grave 102	501-700					497.365	472.794 - 529.352	547.402	521.864 - 579.77	Pars petrosa ossis temporalis, right	C	40-59	Os temporale and parietale L with trauma	76.599999999999994	1.4	XY	U5a2b	R1a1a1b1a2a~
Btb282	DA EV 1998:24, grave 282	501-700					495.268	468.333 - 526.719	544.999	517.418 - 576.576	Pars petrosa ossis temporalis, left	C	40-59	trauma skull + sacrum	78.709999999999994	0.7	XX	V+@72
Btb105	DA EV 1998:24, grave 105	501-700					519.73	495.826 - 549.543	550.766	526.294 - 580.819	Pars petrosa ossis temporalis, right	C	20-39	healed trauma on 3 ribs, skull trauma (esp. Os parietale L)	56.2	1.9	XY	V+@72	R1a1a1b1a2a1a2~
Btb71	DA EV 1998:24, grave 71	501-700					514.771	488.137 - 539.988	583.707	556.65 - 609.706	Pars petrosa ossis temporalis, right	C	? 60		73.28	1.4	XY	HV0a	I1a2a1a1a2
Btb104	DA EV 1998:24, grave 104	501-700					555.603	528.681 - 586.098	622.539	594.501 - 653.62	Pars petrosa ossis temporalis, right	C	? 60	trauma skull (healing) and Os ilium R+L	78.040000000000006	1.4	XX	H7b2
Btb112	DA EV 1998:24, grave 112	501-700					563.94	538.132 - 594.27	567.122	541.282 - 597.401	Pars petrosa ossis temporalis, right	C	0-6	skull trauma	78.069999999999993	1.2	XY	H2a	R1a1a1b1a2a1a2~
Btb170	DA EV 1998:24, grave 170	501-700					547.086	519.765 - 574.078	596.348	568.059 - 624.116	Pars petrosa ossis temporalis, right	C	40-59	fairly long skull	73.31	1.7	XX	K2b1b
Btb172	DA EV 1998:24, grave 172	501-700					501.458	456.032 - 557.379	517.633	472.22 - 573.536	Pars petrosa ossis temporalis, left	C	13-19	trauma Os occipitale	75.28	1.5	XX	H1e2
Btb73	DA EV 1998:24, grave 73	501-700	MAMS-68392	1519 ± 20	483.7 - 490.3CE (1.0%); 537.3 - 602.9CE (94.4%)	Pars petrosa ossis temporalis, right; parts surrounding the osseous labyrinth	482.755	436.154 - 539.993	499.75	453.284 - 556.929	Pars petrosa ossis temporalis, right	C	13-19		80.290000000000006	1.6	XX	U5b1b1g
Btb108	DA EV 1998:24, grave 108, individual a	501-700	MAMS-68393	1486 ± 17	555.2 - 608.6CE (85.5%); 621.3 - 638.6CE (9.9%)	Pars petrosa ossis temporalis, left; parts surrounding the osseous labyrinth	585.775	561.963 - 613.758	634.309	609.504 - 663.086	Pars petrosa ossis temporalis, left	C	40-59	healed skull trauma	78.58	1.2	XX	H7b2
Btb176	DA EV 1998:24, grave 176	501-700	MAMS-68395	1508 ± 18	545.8 - 601.7CE (95.4%)	Pars petrosa ossis temporalis, left; parts around the Porus acusticus internus	573.179	552.43 - 592.872	576.352	555.566 - 596.02	Pars petrosa ossis temporalis, left	C	0-6	healing trauma radius L + ulna L	79.53	1.4	XX	H1a5
Btb399b	DA EV 1998:24, grave 399	501-700					598.567	572.75 - 625.808	614.658	588.673 - 642.129	Pars petrosa ossis temporalis, left	C	13-19	healed trauma 1 rib R	78.81	1.1000000000000001	XX	U5b3b2
Btb184	DA EV 1998:24, grave 184	501-700					525.875	480.34 - 581.031	575.564	530.21 - 630.933	Pars petrosa ossis temporalis, right	C	40-59		68.959999999999994	1.1000000000000001	XY	I2	G2a2b2a1a1b1a1a1a1c
Btb163	DA EV 1998:24, grave 163	501-700					542.842	521.448 - 564.817	609.846	587.324 - 632.696	Pars petrosa ossis temporalis, left	C	? 60	skull trauma	74.33	1.2	XX	X2b11
Btb190	DA EV 1998:24, grave 190	501-700					590.466	574.161 - 623.285	640.993	624.46 - 673.288	Pars petrosa ossis temporalis, right	C	40-59	trauma rib L + ilium L	68.28	1.3	XY	J2b1a	G2a2b2a1a1b1a1a1a
Btb192b	DA EV 1998:24, grave 192	501-700	MAMS-68397	1357 ± 18	646.5 - 677.9CE (93.4%); 752.8 - 757.6CE (2.0%)	Pars petrosa ossis temporalis, left; parts surrounding the osseous labyrinth (here: "tip")	593.305	583.569 - 628.285	643.709	633.616 - 678.72	Pars petrosa ossis temporalis, left	C	40-59		72.17	1.2	XX	J1b1a1+146
Btb81	DA EV 1998:24, grave 81	501-700					591.708	570.987 - 622.114	640.592	618.457 - 671.275	Pars petrosa ossis temporalis, left	C	40-59		48.4	1.5	XX	J1b1a1+146
Btb192a	DA EV 1998:24, grave 192	501-700					618.41	603.169 - 650.851	648.063	630.569 - 679.89	Pars petrosa ossis temporalis, right	C	20-39		78.540000000000006	1.5	XY	J1b1a1+146	G2a2b2a1a1b1a1a1a
Btb193	DA EV 1998:24, grave 193	501-700					621.482	604.462 - 652.451	631.037	613.971 - 661.915	Pars petrosa ossis temporalis, right	C	45633	skull trauma	79.86	1.3	XX	J1b1a1+146
Btb194	DA EV 1998:24, grave 194	501-700					618.86	603.354 - 651.392	621.993	606.264 - 654.358	Pars petrosa ossis temporalis, left	C	0-6		51.65	1.4	XY	J1b1a1+146	G2a2b2a1a1b1a1a1a2
Btb78	DA EV 1998:24, grave 78, individual b	501-700					576.026	557.253 - 595.777	642.747	622.57 - 663.745	Pars petrosa ossis temporalis, left	C	? 60		77.239999999999995	1.5	XX	X2b11
Btb111a	DA EV 1998:24, grave 111	501-700					606.888	584.619 - 629.812	636.725	613.448 - 660.665	Pars petrosa ossis temporalis, right	C	20-39		65.260000000000005	0.8	XX	X2b11
Btb189	DA EV 1998:24, grave 189	501-700					610.801	595.738 - 627.268	661.664	647.661 - 677.935	Pars petrosa ossis temporalis, right	C	40-59		28.03	1.4	XY	X2b11	E1b1b1a1b1a9
Btb399c	DA EV 1998:24, grave 399	501-700					600.681	574.884 - 628.173	616.769	590.793 - 644.108	Pars petrosa ossis temporalis, left	C	13-19		79.08	1.2	XX	H26c
Btb399e	DA EV 1998:24, grave 399	501-700					600.43	574.776 - 627.389	635.733	599.207 - 672.47	Pars petrosa ossis temporalis, left	C			33.53	1.5	XX	H26c
Btb188	DA EV 1998:24, grave 188	501-700	MAMS-68396	1305 ± 18	661.5 - 706.6CE (45.7%); 727.2 - 730.1CE (0.8%); 737.2 - 773.7CE (49.0%)	Pars petrosa ossis temporalis, left; parts surrounding the osseous labyrinth (here: "tip")	650.041	640.755 - 660.522	681.049	670.693 - 692.299	Pars petrosa ossis temporalis, left	C	20-39	trauma ribs	75.010000000000005	1.3	XY	U4a3	E1b1b1a1b1a9
Btb100	DA EV 1998:24, grave 100	501-700					541.161	486.468 - 594.518	590.69	536.304 - 643.914	Pars petrosa ossis temporalis, right	C	40-59	2 vertebrae with trauma	79.12	1.5	XY	U5b2a2b	R1b1a1b1a1a1c2b2b
Btb110	DA EV 1998:24, grave 110	501-700									Calcaneus, left	C	13-19		72.37		XX
Btb111b	DA EV 1998:24, grave 111	501-700									Calcaneus, right	C	20-39		29.45		XX
Btb161	DA EV 1998:24, grave 161	501-700					540.929	487.083 - 594.974	590.504	536.934 - 644.563	Pars petrosa ossis temporalis, left	C	40-59	healed trauma on 2 ribs	23.01	1.5	XY	H49a	E1b1b1a1a2a2~
Btb164	DA EV 1998:24, grave 164	501-700					540.433	486.302 - 594.519	589.989	535.833 - 644.009	Pars petrosa ossis temporalis, left	C	40-59		49.33	1.3	XY	U4a3	E1b1b1b2a1a1a1a1b2b1a1b
Btb165	DA EV 1998:24, grave 165	501-700					540.877	486.994 - 594.222	590.2	536.051 - 643.872	Pars petrosa ossis temporalis, right	C	40-59		72.42	1.4	XX	H2a2b1
Btb168	DA EV 1998:24, grave 168	501-700					540.89	486.026 - 594.834	590.153	535.648 - 644.224	Os naviculare, right	C	40-59		68.73	1.3	XX	V3c
Btb219	DA EV 1998:24, grave 219	501-700									Os naviculare, left	C	40-59
Btb281	DA EV 1998:24, grave 281	501-700					540.889	486.852 - 595.014	590.153	535.836 - 644.037	Os naviculare, right	B, C	40-59		75.22	2	XX	K1a4a1b
Btb397	DA EV 1998:24, grave 397	501-700					541.341	486.832 - 595.032	590.829	536.166 - 644.901	Pars petrosa ossis temporalis, right	C	40-59		27.14	1.6	XY	J2a1a1a2	I1a2b3a1b1a1~
Btb399a	DA EV 1998:24, grave 399	501-700					540.871	486.586 - 595.039	590.151	535.484 - 644.363	Pars petrosa ossis temporalis, left	C	40-59		74	1.8	XX	H1a3
Btb399d	DA EV 1998:24, grave 399	501-700					544.661	488.126 - 600.787	586.334	528.637 - 643.623	Pars petrosa ossis temporalis, left	C			69.59	1.7	XX	J1c2a1
Btb46	DA EV 1998:24, grave 46	501-700					540.922	486.601 - 595.427	590.231	535.645 - 644.686	Pars petrosa ossis temporalis, right	C	40-59		77.709999999999994	1.6	XX	H17b
Btb58	DA EV 1998:24, grave 58	501-700					544.43	489.634 - 599.475	585.837	530.541 - 641.264	Pars petrosa ossis temporalis, left	C	? 60		59.29	1.1000000000000001	XY	T2a1	E1b1b1b2a1a1a1a1f~
Btb66	DA EV 1998:24, grave 66	501-700									Os naviculare, right	C	13-19
Btb68	DA EV 1998:24, grave 68	501-700					541.011	485.977 - 595.786	590.329	535.068 - 644.94	Pars petrosa ossis temporalis, right	C	40-59	fairly long skull	59.22	1.3	XX	H5+709
Btb72	DA EV 1998:24, grave 72	501-700					548.82	494.999 - 603.662	579.043	525.329 - 634.144	Pars petrosa ossis temporalis, right	C	20-39		72.150000000000006	8	XY	HV0	R1b1a1b1a1a1c2b2b1a~

## Sheet: 1.3_Mömlingen
Lab code	Archaeological ID	Archaeological dating (CE)	14C Lab Nr	14C age [yr BP]	14C dating 95,4% credible interval (calCE)	Skeletal element sampled for 14C dating	Mean posterior year of birth (CE)	Posterior 5%-95% quantile range of year of birth (CE)	Mean posterior year of death (CE)	Posterior 5%-95% quantile range of year of death (CE)	Skeletal element sampled for DNA analysis	Extraction protocol used	Age at death	Osteological features	Endogenous human DNA (%)	Sequencing depth (X)	Genetic Sex	mtDNA	Y-chr	Reference	Comment
Mln11	grave 11/1952	550-600					554.665	536.894 - 572.201	598.737	581.271 - 616.255	Pars petrosa ossis temporalis, right	C	40-50		78.010000000000005	3.16	XX	U3a1
Mln9	grave 9/1952	650-700					592.864	575.366 - 610.459	667.606	650.326 - 684.985	Pars petrosa ossis temporalis, right	C	70+		57.38	2,07	XY	U3a1	R1b1a1b1a1a2c1a5a2a2
Mln13	grave 13/1952	670-700					616.695	602.294 - 631.414	685.111	672.85 - 697.47	Pars petrosa ossis temporalis, right	C	60+		44.22	1.54	XY	H8	I2a1b1a2b1a2a1a1a1a~
Mln44	grave 44/ 1980	675-700					632.051	622.293 - 641.627	687.071	677.841 - 696.207	Pars petrosa ossis temporalis, left	C	50-60		50.59	2.25	XY	H1c2	I1a2b4~
Mln25	grave 25/1980	675-700					634.159	623.136 - 645.144	685.382	676.101 - 694.744	Pars petrosa ossis temporalis, left	C	40-60		77.459999999999994	3.42	XY	H1c2	I1a2b4~
Mln45	grave 45/1980						630.728	608.595 - 653.3	699.27	675.853 - 723.019	Pars petrosa ossis temporalis, left	C	60+		54.6	2.4700000000000002	XY	H58	I1a2b4~
Mln24	grave 24/1980	670-725					641.326	619.566 - 663.68	696.149	674.612 - 718.377	Pars petrosa ossis temporalis, right	C	50-60		77.89	3,50	XX	K2a6
Mln28a	grave 28a/1980	700					653.058	632.807 - 673.456	698.164	678.293 - 718.126	Pars petrosa ossis temporalis, left	C	40-50		40.549999999999997	2,06	XY	U5a1b1	R1b1a1b1a1a1c2b2b
Mln18	grave 18/1980	670-700					658.891	646.133 - 671.75	684.198	672.079 - 696.326	Pars petrosa ossis temporalis, left	C	20-30		76.03	3.41	XX	U5a1b
Mln19	grave 19/1980	670-725					659.535	636.906 - 681.678	694.798	672.644 - 716.809	Pars petrosa ossis temporalis, left	C	30-40		80.319999999999993	4	XX	H2a
Mln27	grave 27/1980	675-700					670.757	660.539 - 681.016	686.77	676.563 - 697.011	Pars petrosa ossis temporalis, left	C	15-17		80.27	3.87	XY	X2m1	R1b1a1b1a1a1b1a
Mln14	grave 14/1952	725					671.494	650.032 - 693.173	721.829	701.65 - 741.898	Pars petrosa ossis temporalis, left	C	40-60		76.66	2.73	XY	H1ap1	R1b1a1b1a1a1c2b2a1
Mln34a	grave 34a/1980	700					676.67	656.49 - 696.842	696.73	676.681 - 716.83	Pars petrosa ossis temporalis, left	C	18-22		77.97	3.39	XY	X2b10	R1b1a1b1a1a1b1a1
Mln34	grave 34/1980	725									Os naviculare	C	adult
Mln16	grave 16/1980	750									Os naviculare	C	50-60
Mln5	grave 5/1951	750					690.679	670.257 - 711.092	745.742	725.483 - 765.79	Pars petrosa ossis temporalis, right	C	50-60		70.760000000000005	2.44	XY	U5a2b	J2a1a1a2b2a1b1a~
Mln12	grave 11 or 12/1952						624.06	535.273 - 712.93	678.989	590.143 - 767.685	Pars petrosa ossis temporalis, left	C	50-60		49.68	2.14	XY	U3b	I2a2a2~
Mln2	grave 2/1951						623.588	534.227 - 712.824	668.58	579.352 - 757.853	Pars petrosa ossis temporalis, left	C	40-50		74.91	2.87	XX	H5a1a
Mln21	grave 21/1980						624.554	536.194 - 713.515	693.078	604.157 - 782.479	Pars petrosa ossis temporalis, left	C	60+		62.97	3.38	XY	U4a1b1	R1b1a1b1a1a2c1a4b4
Mln22	grave 22/1980						623.572	535.427 - 710.634	641.087	553.134 - 728.272	Pars petrosa ossis temporalis, right	C	16-19		79.78	3.87	XY	HV0a	R1b1a1b1a1a2
Mln26	grave 26/1980						624.168	534.572 - 713.253	664.264	574.483 - 753.273	Pars petrosa ossis temporalis, right	C	35-45		67.84	2.71	XX	H2a
Mln29	grave 29/1980										Os naviculare	C	adult
Mln31	grave 31/1980						624.212	534.6 - 712.702	698.053	608.521 - 786.303	Pars petrosa ossis temporalis, left	C	70+		75.41	3.42	XX	H6a1a9
Mln33	grave 33/1980						623.905	535.371 - 711.54	654.559	566.046 - 742.883	Pars petrosa ossis temporalis, left	C	20-40		76.39	3.18	XX	H8b
Mln35	grave 35/1980						624.054	534.41 - 713.384	692.529	602.064 - 781.556	Pars petrosa ossis temporalis, left	C	60+		76.42	2.83	XY	K2b1a1	R1b1a1b1a1a2c1a
Mln36	grave 36/1980						624.045	536.196 - 714.042	634.051	546.006 - 724.101	Pars petrosa ossis temporalis, left	C	45970		77.03	3.84	XY	T2h	I2a1b1a2b1a2a1a1a1a
Mln38	grave 38/1980						623.866	533.705 - 712.677	668.87	578.987 - 757.723	Pars petrosa ossis temporalis, left	C	40-50		56.51	2.77	XX	T2b4a
Mln39	grave 39/1980						623.931	535.17 - 712.525	624.515	535.736 - 713.115	Pars petrosa ossis temporalis, right	C	4-10 months		53.65	2.1	XX	U8a2
Mln41	grave 41/1980						623.887	535.09 - 712.785	659.016	570.137 - 748.469	Pars petrosa ossis temporalis, right	C	30-40		77.52	2.71	XY	H2a	J2a1a1b2a1b1b3~
Mln42	grave 42/1980						624.612	536.225 - 713.782	654.729	566.829 - 743.814	Pars petrosa ossis temporalis, right	C	25-35		69.23	2.82	XY	H6a1b	R1b1a1b1a1a1b
Mln43	grave 43/1980						624.024	534.576 - 712.14	627.277	537.861 - 715.504	Pars petrosa ossis temporalis, right	C	2,5-4		64.319999999999993	3.41	XY	H1a	R1b1a1b1b3a1a1b

## Sheet: 1.4_Weilheim
Lab code	Archaeological ID	Archaeological dating (CE)	14C Lab Nr	14C age [yr BP]	14C dating 95,4% credible interval (calCE)	Skeletal element sampled for 14C dating	Mean posterior year of birth (CE)	Posterior 5%-95% quantile range of year of birth (CE)	Mean posterior year of death (CE)	Posterior 5%-95% quantile range of year of death (CE)	Skeletal element sampled for DNA analysis	Extraction protocol used	Age at death	Osteological features	Endogenous human DNA (%)	Sequencing depth (X)	Genetic Sex	mtDNA	Y-chr	Reference	Comment
Wh60	M-2019-1653-2, Report no. 60	480-510		1621 ± 20	412.1 - 445.4CE (34.3%); 446.7 - 481.4CE (23.3%); 491.8 - 537.6CE (37.8%)	nd	450.675	432.543 - 464.817	499.821	482.255 - 511.42	Pars petrosa ossis temporalis, left	C	40-60 years		69.2	4.3899999999999997	XY	U6a6a1	E1b1b1a1b1a9
Wh16	M-2019-1653-2, Report no. 16	480-510		1637 ± 20	382.8 - 387.9CE (0.7%); 392.2 - 396.9CE (0.7%); 402.4 - 442.6CE (54.7%); 449 - 479.5CE (13.7%); 493.8 - 536.9CE (25.6%)	nd	451.862	431.724 - 465.86	501.058	480.863 - 512.119	Pars petrosa ossis temporalis, left	C	40-60 years		26.98	1.66	XY	U4a1	R1b1a1b1a1a2a1b3
Wh12	M-2019-1653-2, Report no. 12	480-510		1617 ± 21	414.2 - 482CE (55.7%); 489.8 - 537.9CE (39.7%)	nd					Os naviculare, right	C	20+ years
Wh21	M-2019-1653-2, Report no. 21	490-530		1656 ± 40	259.5 - 280CE (6.9%); 335.6 - 484.1CE (72.2%); 487.4 - 538.3CE (16.3%)	nd	463.271	447.78 - 479.664	512.647	499.26 - 527.526	Pars petrosa ossis temporalis, left	C	40-60 years		73.19	4.1500000000000004	XX	H10e1a
Wh4	M-2019-1653-2, Report no. 4	510-540		1590 ± 20	425.2 - 541.7CE (95.4%)	nd	477.826	465.642 - 490.039	520.104	509.328 - 531.061	Pars petrosa ossis temporalis, left	C	30-50 years	skull artificially deformed	74.87	4.75	XX	U3b1
Wh59	M-2019-1653-2, Report no. 59	480-510		1614 ± 21	415.4 - 482.2CE (54.6%); 488.5 - 489CE (0.2%); 489.5 - 538CE (40.6%)	nd	464.091	452.939 - 475.382	508.801	499.409 - 518.688	Pars petrosa ossis temporalis, right	C	40-60 years	skull artificially deformed	63.04	3.37	XX	U3b1
Wh2	M-2019-1653-2, Report no. 2	510-530		1609 ± 21	417.1 - 482.6CE (53.1%); 482.9 - 483.6CE (0.3%); 488 - 538.1CE (42.1%)	nd	458.923	450.331 - 467.726	513.905	506.942 - 521.422	Pars petrosa ossis temporalis, right	C	40-60 years	skull artificially deformed	75.88	4.5	XX	H8c
Wh9	M-2019-1653-2, Report no. 9	510-530		1605 ± 21	418.5 - 484.3CE (52.6%); 487.3 - 538.3CE (42.9%)	nd	470.068	458.941 - 481.178	520.078	511.783 - 528.26	Pars petrosa ossis temporalis, right	C	40-60 years		58.04	3.65	XY	J2b1	R1b1a1b1a1a2b1a2~
Wh11	M-2019-1653-2, Report no. 11	510-540		1625 ± 21	407.9 - 444.9CE (38.1%); 447.2 - 481.2CE (21.6%); 491.9 - 537.5CE (35.8%)	nd	474.963	461.042 - 487.832	524.821	512.424 - 535.113	Pars petrosa ossis temporalis, left	C	40-60 years		61.12	3.91	XX	U5b3h
Wh7	M-2019-1653-2, Report no. 7	480-510		1628 ± 21	406.2 - 444.5CE (41.5%); 447.5 - 481CE (20.0%); 492.1 - 537.4CE (34.0%)	nd					Os naviculare, left	C	14-18 years
Wh10	M-2019-1653-2, Report no. 10	510-530		1577 ± 20	428.8 - 548.6CE (95.4%)	nd	478.505	467.908 - 489.151	519.231	511.682 - 526.923	Pars petrosa ossis temporalis, right	C	30-50 years		48.62	3.37	XX	U5b2b2
Wh61	M-2019-1653-2, Report no. 61	480-510		1623 ± 21	409.5 - 445.4CE (35.9%); 446.7 - 481.4CE (22.7%); 491.8 - 537.6CE (36.8%)	nd	476.883	468.251 - 486.098	510.754	502.926 - 519.827	Pars petrosa ossis temporalis, right	C	30-50 years		77.760000000000005	6.33	XY	H8c	I1a1b1g3~
Wh5	M-2019-1653-2, Report no. 5	510-540		1570 ± 20	431.5 - 555.4CE (95.4%)	nd	490.556	476.544 - 505.808	522.173	510.569 - 535.703	Pars petrosa ossis temporalis, left	C	20-40 years		80.239999999999995	5,80	XX	J1c7a
Wh58	M-2019-1653-2, Report no. 58	510-530		1601 ± 21	420.5 - 484.5CE (51.4%); 485.3 - 538.3CE (44.0%)	nd	503.362	494.911 - 511.697	518.517	510.293 - 526.665	Pars petrosa ossis temporalis, right	C	15 years +/- 30 month		67.98	5.79	XY	M35b+16304	R1b1a1b1a1a2b1a2a
Wh6	M-2019-1653-2, Report no. 6	510-530		1602 ± 20	419.8 - 484.4CE (51.9%); 486.9 - 538.3CE (43.5%)	nd	505.396	497.055 - 513.611	518.417	510.055 - 526.596	Pars petrosa ossis temporalis, left	C	12-14 years		78.5	5.85	XY	U5b2a2a1	R1b1a1b1a1a1b1a1

## Sheet: 1.5_Eltville
Lab code	Archaeological ID	Archaeological dating (CE)	14C Lab Nr	14C age [yr BP]	14C dating 95,4% credible interval (calCE)	Skeletal element sampled for 14C dating	Mean posterior year of birth (CE)	Posterior 5%-95% quantile range of year of birth (CE)	Mean posterior year of death (CE)	Posterior 5%-95% quantile range of year of death (CE)	Skeletal element sampled for DNA analysis	Extraction protocol used	Age at death	Osteological features	Endogenous human DNA (%)	Sequencing depth (X)	Genetic Sex	mtDNA	Y-chr	Reference	Comment	ContamMix MT-authentic	ContamMix CI_l	ContamMix CI_u
EV1	WI EV 1968/14/Grab 311	600/10 - 630/40 or 630/40 - 670/80					595.789	563.945 - 627.73	640.554	609.95 - 671.264	Pars petrosa ossis temporalis, left (a) and right (b)	A	30-35 (Kat.Nr. 311-1), 55-60 (Kat.Nr. El. 311), 46-57 (Kat.Nr.E. 311)		75.6184172860544	13.8113	XX	U6d				0.9991507	0.9975604	0.9999451
EV2	WI EV 1950/76/Grab 103	540/50 - 570/80					512.892	493.397 - 532.515	564.012	547.357 - 580.562	Pars petrosa ossis temporalis, left (b) and right (a)	A	40-50 (Kat.Nr. 103-1), 46-60 (Kat.Nr. El. 103), 64-66 (Kat.Nr. E. 103)		62.3629649747851	1.14929	XY	J2a1a1a3	R1b1a1b1a1a1c2b1a1b			0.9998419	0.9970391	0.9999744
EV3	WI EV 1969/12/Grab 443	630/40 - 670/80 or 670/80 - 700/10					645.49	614.392 - 676.889	661.764	630.518 - 693.09	Pars petrosa ossis temporalis, left (b) and right (a)	A	12-14 (Kat.Nr. 443-1), 7-20 (Kat.Nr. El. 413)		70.4299656345326	0.825099	XX	T2f1a1			possibly swapped in the 1980s (Blaich, 2006)	0.9993645	0.9925414	0.9998753
EV4	WI EV 1950/76/Grab 110	/					599.062	505.15 - 691.64	622.306	528.677 - 714.528	Pars petrosa ossis temporalis, left (b) and right (a)	A	18-20 (Kat.Nr. 110-1), 19-28 (Kat.Nr. E. 110)		47.2769348607383	1.01822	XX	V17				0.9998603	0.9968846	0.9999787
EV5	WI EV 1950/76/Grab 102a	670/80 - 700/10					642.175	622.311 - 661.858	688.011	671.723 - 704.272	Pars petrosa ossis temporalis, left (b) and right (a)	A	30-50 Jahre (Kat.Nr. 102-1), 40-60 Jahre (Kat.Nr. El. 102), 56 Jahre (Kat.Nr. E. 102)		36.9806485864007	0.805245	XX	H10e				0.9997306	0.994383	0.9999529
EV6	WI EV 1969/12/Grab 337	/					598.715	503.967 - 692.032	649.687	552.479 - 745.047	Pars petrosa ossis temporalis, left (b) and right (a)	A	25-35 (Kat.Nr. 337-1), 50-80 (Kat.Nr. El. 334)		38.2868486793134	1.02192	XY	X2e1a1	R1b1a1b1a1a1c1a2a		possibly swapped in the 1980s (Blaich, 2006)	0.988153	0.9793579	0.9940592
EV7	WI EV 1969/12/Grab 446	630/40 - 670/80					610.774	587.051 - 634.658	654.249	634.182 - 674.292	Pars petrosa ossis temporalis, left (b) and right (a)	A	30-40 (Kat.Nr. 446-1), 25-30 (Kat.Nr. El. 415), 58-60 (Kat.Nr. E. 415)		64.6847846390689	1.23949	XY	U5a1b3	R1b1a1b1a1a1c2b1b2		possibly swapped in the 1980s (Blaich, 2006)	0.9996422	0.9931478	0.9999376
EV8	WI EV 1950/76/Grab 38	/					598.813	503.102 - 692.573	658.177	562.868 - 752.854	Pars petrosa ossis temporalis, left (b) and right (a)	A	50-70 (Kat.Nr. 38-1), 50 (Kat.Nr. El. 38), 67 - 68 (Kat.Nr. E. 38)		41.5843413691876	1.08758	XY	H1a	R1b1a1b1a1a2a1			0.9985879	0.9929751	0.9998466

## Sheet: 1.6_Burgweinting
Lab code	Archaeological ID	Archaeological dating (CE)	14C Lab Nr	14C age [yr BP]	14C dating 95,4% credible interval (calCE)	Skeletal element sampled for 14C dating	Mean posterior year of birth (CE)	Posterior 5%-95% quantile range of year of birth (CE)	Mean posterior year of death (CE)	Posterior 5%-95% quantile range of year of death (CE)	Skeletal element sampled for DNA analysis	Extraction protocol used	Age at death	Osteological features	Endogenous human DNA (%)	Sequencing depth (X)	Genetic Sex	mtDNA	Y-chr	Reference	ContamMix MT-authentic	ContamMix CI_l	ContamMix CI_u
Bur1 (= Bur4)	M-2007-779-1_0, Grabnr. 2450	550 – 560/70									Bur1: Pars petrosa ossis temporalis, left (from skull); Bur4: Pars petrosa ossis temporalis, right (isolated)	A	20-40 years		Bur1: 69,11; Bur4: 67,82	3.49	XX	H1a			0.9998779	0.9975009	0.9999796
Bur2	M-2007-779-1_0, Grabnr. 2451	550 – 560/70					540.957	533.573 - 548.403	563.296	556.063 - 570.581	Pars petrosa ossis temporalis, left	A	20-25 years		17.3	0.83	XX	W1e1a			0.9973358	0.9938257	0.9989193
Bur3	M-2007-779-1_0, Grabnr. 2452	550 – 560/70					519.996	510.96 - 528.289	560.144	552.792 - 567.351	Pars petrosa ossis temporalis, left	A	30-50 years		60.68	1.27	XX	W1e1a			0.9997885	0.9963911	0.9999615
Bur5	M-2007-779-1_0, Grabnr. 2454	550 – 560/70					520.258	509.154 - 531.503	560.254	552.221 - 568.447	Pars petrosa ossis temporalis, left	A	30-50 years		64.41	1.16	XX	T2b+16362			0.9978581	0.9945279	0.9997023
Bur6	M-2007-779-1_0, Grabnr. 3697	560/70 -600					546.828	529.527 - 564.51	577.943	562.197 - 593.625	Pars petrosa ossis temporalis, left	A	20-40 years		44.83	1.26	XY	H4a1a1a	R1b1a1b1a1a		0.9999409	0.9986112	0.99999
Bur7 (= Bur9)	M-2007-779-1_0, Grabnr. 3749	560/70 -600									Bur7: Pars petrosa ossis temporalis, right (from skull); Bur9: Pars petrosa ossis temporalis, left (isolated)	A	18-19 years		Bur7: 12,48; Bur9: 22,37	2.58	XY	U6b2*	E1b1b1a1b1a10		0.9980803	0.9932966	0.9998737
Bur8	M-2007-779-1_0, Grabnr. 3699	560/70 -600					568.777	552.817 - 585.058	575.281	559.362 - 591.589	Pars petrosa ossis temporalis, right	A	6-7 years		43.03	1.53	XX	T2b			0.9994919	0.9975508	0.9999347

## Sheet: 1.7_Wölfersheim
Lab code	Archaeological ID	Archaeological dating (CE)	14C Lab Nr	14C age [yr BP]	14C dating 95,4% credible interval (calCE)	Skeletal element sampled for 14C dating	Mean posterior year of birth (CE)	Posterior 5%-95% quantile range of year of birth (CE)	Mean posterior year of death (CE)	Posterior 5%-95% quantile range of year of death (CE)	Skeletal element sampled for DNA analysis	Extraction protocol used	Age at death	Osteological features	Endogenous human DNA (%)	Sequencing depth (X)	Genetic Sex	mtDNA	Y-chr	Reference	ContamMix MT-authentic	ContamMix CI_l	ContamMix CI_u
W128	128	Early Middle Ages; 1st half of 6th century; SD 4 (510–530) - SD 5 (530-555)					496.003	479.016 - 512.677	533.6	517.182 - 549.66	Pars petrosa ossis temporalis, right	A	30-45		14.02	0.46	XX	X2b+226			0.9997985	0.9963082	0.9999636
W117	117	Early Middle Ages; 1st half of 6th century; SD 5 (530-555)					489.199	478.422 - 499.903	543.76	533.668 - 553.727	Pars petrosa ossis temporalis, right	A	50-60		13.71	0.48	XX	K1a1a			0.9999031	0.9979279	0.9999851
W121	121						514.814	503.833 - 525.922	540.362	530.141 - 550.669	Pars petrosa ossis temporalis, left	A	20-30		13.43	0.66	XX	U5a2b3a			0.9981096	0.9946026	0.9995642
W126	126	Early Middle Ages; 1st half of 6th century					483.649	463.072 - 502.712	532.303	513.165 - 550.324	Pars petrosa ossis temporalis, left	A	40-60		33.86	0.7	XX	J2b1a			0.9988017	0.9953953	0.9998445
W67	67						506.685	489.462 - 524.917	521.814	504.599 - 539.99	Pars petrosa ossis temporalis, left	A	15 ± 36 months		40.42	0.94	XY	H1at	J2a1a1b2a1a		0.9987536	0.9956994	0.999796

## Sheet: 1.8_Michaelsbuch
Lab code	Archaeological ID	Archaeological dating (CE)	14C Lab Nr	14C age [yr BP]	14C dating 95,4% credible interval (calCE)	Skeletal element sampled for 14C dating	Mean posterior year of birth (CE)	Posterior 5%-95% quantile range of year of birth (CE)	Mean posterior year of death (CE)	Posterior 5%-95% quantile range of year of death (CE)	Skeletal element sampled for DNA analysis	Extraction protocol used	Age at death	Osteological features	Endogenous human DNA (%)	Sequencing depth (X)	Genetic Sex	mtDNA	Y-chr	Reference	ContamMix MT-authentic	ContamMix CI_l	ContamMix CI_u
Mic1	Befund-Nr.: 20; M.Nr: M-2014-1793-2_0; Grabungsjahr: 2014; BV Fischer; Flur-Nr.: 44/1		Erl-20312	1304 ± 41	651.4 - 775CE (91.5%); 790.8 - 805.8CE (2.3%); 810.4 - 821.3CE (1.6%)	nd	687	632.663 - 737.666	727.249	673.172 - 776.861	Pars petrosa ossis temporalis, right	B	30-50 years		59.18	0.86	XX	J1c5d			0.9998393	0.9964777	0.9999739
Mic2	Befund-Nr.: 21; M.Nr: M-2014-1793-2_0; Grabungsjahr: 2014; BV Fischer; Flur-Nr.: 44/1		Erl-20313	1262 ± 40	665.2 - 776CE (68.0%); 785.5 - 836.5CE (19.9%); 836.9 - 837.5CE (0.1%); 845.7 - 877.9CE (7.5%)	nd	701.553	658.447 - 760.553	716.627	673.64 - 775.721	Pars petrosa ossis temporalis, right	B	15 years (± 30 months)		69.06	0.75	XX	J1c5c1			0.9964343	0.989371	0.9995546

## Sheet: 1.9_Ergoldsbach
Lab code	Archaeological ID	Archaeological dating (CE)	14C Lab Nr	14C age [yr BP]	14C dating 95,4% credible interval (calCE)	Skeletal element sampled for 14C dating	Mean posterior year of birth (CE)	Posterior 5%-95% quantile range of year of birth (CE)	Mean posterior year of death (CE)	Posterior 5%-95% quantile range of year of death (CE)	Skeletal element sampled for DNA analysis	Extraction protocol used	Age at death	Osteological features	Endogenous human DNA (%)	Sequencing depth (X)	Genetic Sex	mtDNA	Y-chr	Reference
ErgDF1	Befund 32-I; FZNr.: 223-226	670/680 - 720/730					653.985	636.299 - 671.687	694.851	677.049 - 712.581	Pars petrosa ossis temporalis, right	C	30 - 50 years		59.36	10.07	XY	U5b1b1d	I1a2a2a3a3~	(Zäuner, n.d.-a)
ErgDF3	Befund 32-III; FZNr.: 229-230	670/680 - 720/730					653.976	636.419 - 671.751	694.839	677.261 - 712.603	Pars petrosa ossis temporalis, right	C	30 - 40 (/50) years		73.12	7.1	XY	U5b1b1d	I1a2a2a3a3~	(Zäuner, n.d.-c)
ErgDF2	Befund 32-II; FZNr.: 227-228	670/680 - 720/730	FTMC-GR88-1	1325 ± 29	652 - 706.9CE (54.6%); 726.5 - 732.5CE (1.5%); 733.5 - 735.5CE (0.5%); 736.5 - 773.7CE (38.8%)	nd	652.95	636.21 - 670.258	690.742	674.412 - 707.719	Pars petrosa ossis temporalis, left	C	30 - 45 years		72.54	0.72	XY	U5b1b1d	I1a2a2a	(Zäuner, n.d.-b)
ErgDF4	Befund 59; FZNr.: 252-253	670/680 - 720/730					664.623	639.14 - 690.496	690.116	664.85 - 715.445	Pars petrosa ossis temporalis, right	C	20 - 25/30 years		28.92	0.53	XX	U4b1a1a1		(Zäuner, n.d.-d)

## Sheet: 1.10_Mattsies
Lab code	Archaeological ID	Archaeological dating (CE)	14C Lab Nr	14C age [yr BP]	14C dating 95,4% credible interval (calCE)	Skeletal element sampled for 14C dating	Mean posterior year of birth (CE)	Posterior 5%-95% quantile range of year of birth (CE)	Mean posterior year of death (CE)	Posterior 5%-95% quantile range of year of death (CE)	Skeletal element sampled for DNA analysis	Extraction protocol used	Age at death	Osteological features	Endogenous human DNA (%)	Sequencing depth (X)	Genetic Sex	mtDNA	Y-chr	Reference
Mat1	M-2021-2133-2_0, BP "Schleifweg IV", Erschl., BM BayernGrund, G2021, Lkr. MN, Gem. Tussenhausen -Mattsies, UnterFZ-Nr.: 009 zu FZ-Nr.: 1030, Bef.Nr. 337;	7th/ 8th century	MAMS-61457	1314±18	660 - 693.5CE (42.7%); 693.7 - 704.3CE (6.3%); 740.7 - 773.2CE (46.4%)	rib	690.866	662.492 - 756.774	692.37	663.998 - 758.219	Pars petrosa ossis temporalis, right	B	1-2 years		30.61	3.18	XY	U5b2c1	R1b1a1b1a1a1c2b1b3b

[truncated: 9 more sheets: 1.11_Straubing Azlburg, 1.12_Zschernitzsch, 1.13_Pförring, 1.14_Kemathen, 1.15_Viminacium, 1.17_Argamum, 1.18_Molzbichl, 1.19_Spina, 1.20_Doliche]
