# Supplementary material for: Demography and life histories across the Roman frontier in Germany 400–700 ce
Source: Nature. 2026 Apr 29;654(8120):984–93. doi: 10.1038/s41586-026-10437-3 (PMC13293882; doi:10.1038/s41586-026-10437-3)
Supplement: Supplementary file 4 — This file provides a key to the tabs in the Supplementary Table 2 Excel spreadsheet. Individual-level genomic profiles—ancestry, quality metrics, and analytical outputs across methodologies. [file 41586_2026_10437_MOESM4_ESM.zip]

Archive with 2 entries (2 files):
- Supplementary_Table_2.xlsx
- Supplementary_Table_2_key.pdf
