# Supplementary material for: Demography and life histories across the Roman frontier in Germany 400–700 ce
Source: Nature. 2026 Apr 29;654(8120):984–93. doi: 10.1038/s41586-026-10437-3 (PMC13293882; doi:10.1038/s41586-026-10437-3)
Supplement: Supplementary file 4 — This file provides a key to the tabs in the Supplementary Table 2 Excel spreadsheet. Individual-level genomic profiles—ancestry, quality metrics, and analytical outputs across methodologies. [file 41586_2026_10437_MOESM4_ESM.zip › Supplementary_Table_2.xlsx]

## Sheet: 1.Modern Reference (PCA)
Genetic.ID	Group.ID	Country	lat	lon	Publication
A306.HO	Romanian.HO	Romania	46.5022	22.9503	LazaridisNature2016
A325.HO	Romanian.HO	Romania	46.5022	22.9503	LazaridisNature2016
A343.HO	Romanian.HO	Romania	46.5022	22.9503	LazaridisNature2016
A362.HO	Romanian.HO	Romania	46.5022	22.9503	LazaridisNature2016
A374.HO	Romanian.HO	Romania	46.5022	22.9503	LazaridisNature2016
abh107.HO	Russia_Abkhasian.HO	Abkhazia	43.0033	41.0153	LazaridisNature2014
abh119.HO	Abkhasian.HO	Abkhazia	43.0033	41.0153	LazaridisNature2014
abh122.HO	Abkhasian.HO	Abkhazia	43.0033	41.0153	LazaridisNature2014
abh133.HO	Abkhasian.HO	Abkhazia	43.0033	41.0153	LazaridisNature2014
abh147.HO	Abkhasian.HO	Abkhazia	43.0033	41.0153	LazaridisNature2014
abh154.HO	Abkhasian.HO	Abkhazia	43.0033	41.0153	LazaridisNature2014
abh24.HO	Abkhasian.HO	Abkhazia	43.0033	41.0153	LazaridisNature2014
abh27.HO	Abkhasian.HO	Abkhazia	43.0033	41.0153	LazaridisNature2014
abh41.HO	Abkhasian.HO	Abkhazia	43.0033	41.0153	LazaridisNature2014
Adana23108.HO	Turkish.HO	Turkey	37	35.3167	LazaridisNature2014
Adana23112.HO	Turkish.HO	Turkey	37	35.3167	LazaridisNature2014
Adana23113.HO	Turkish.HO	Turkey	37	35.3167	LazaridisNature2014
Adana23114.HO	Turkish.HO	Turkey	37	35.3167	LazaridisNature2014
Adana23117.HO	Turkish.HO	Turkey	37	35.3167	LazaridisNature2014
Adana23133.HO	Turkish.HO	Turkey	37	35.3167	LazaridisNature2014
Adana23136.HO	Turkish.HO	Turkey	37	35.3167	LazaridisNature2014
Adana23144.HO	Turkish.HO	Turkey	37	35.3167	LazaridisNature2014
Adana23147.HO	Turkish.HO	Turkey	37	35.3167	LazaridisNature2014
Adana23150.HO	Turkish.HO	Turkey	37	35.3167	LazaridisNature2014
Adg-185.HO	Adygei.HO	Russia	45	40.22	JeongNatureEcologyEvolution2019
Adg-192.HO	Adygei.HO	Russia	45	40.22	JeongNatureEcologyEvolution2019
Adg-194.HO	Adygei.HO	Russia	45	40.22	JeongNatureEcologyEvolution2019
Adg-222.HO	Adygei.HO	Russia	45.01	40.22	JeongNatureEcologyEvolution2019
Adg-224.HO	Adygei.HO	Russia	45.01	40.22	JeongNatureEcologyEvolution2019
Adg-226.HO	Adygei.HO	Russia	45.01	40.22	JeongNatureEcologyEvolution2019
Adg-227.HO	Adygei.HO	Russia	45	40.22	JeongNatureEcologyEvolution2019
Adg-238.HO	Adygei.HO	Russia	45	38.75	JeongNatureEcologyEvolution2019
ALB126.HO	Spanish.HO	Spain	39.5776	-0.435621	BiaginiEJHG2019
ALB191.HO	Albanian.HO	Albania	41.33	19.83	LazaridisNature2014
ALB202.HO	Albanian.HO	Albania	41.33	19.83	LazaridisNature2014
ALB212.HO	Albanian.HO	Albania	41.33	19.83	LazaridisNature2014
ALB213.HO	Albanian.HO	Albania	41.33	19.83	LazaridisNature2014
ALB220.HO	Albanian.HO	Albania	41.33	19.83	LazaridisNature2014
ALB230.HO	Albanian.HO	Albania	41.33	19.83	LazaridisNature2014
ALB231.HO	Spanish.HO	Spain	40.3303	-0.0937125	BiaginiEJHG2019
ALB389.HO	Spanish.HO	Spain	39.1212	-0.449682	BiaginiEJHG2019
ALE005.HO	Spanish.HO	Spain	38.8327	-0.169887	BiaginiEJHG2019
ALE009.HO	Spanish.HO	Spain	38.8018	-0.100248	BiaginiEJHG2019
ALE088.HO	Spanish.HO	Spain	41.5313	1.62349	BiaginiEJHG2019
ALE339.HO	Spanish.HO	Spain	39.5745	2.4202	BiaginiEJHG2019
ARK-59.HO	Armenian_Hemsheni.HO	Russia	41	39.7	JeongNatureEcologyEvolution2019
ARK-72.HO	Armenian_Hemsheni.HO	Russia	41	39.7	JeongNatureEcologyEvolution2019
ARK-76.HO	Armenian_Hemsheni.HO	Russia	41	39.7	JeongNatureEcologyEvolution2019
ARK-78.HO	Armenian_Hemsheni.HO	Russia	41	39.7	JeongNatureEcologyEvolution2019
ARK-82.HO	Armenian_Hemsheni.HO	Russia	41	39.7	JeongNatureEcologyEvolution2019
ARK-84.HO	Armenian_Hemsheni.HO	Russia	41	39.7	JeongNatureEcologyEvolution2019
ARK-88.HO	Armenian_Hemsheni.HO	Russia	41	39.7	JeongNatureEcologyEvolution2019
ARK-89.HO	Armenian_Hemsheni.HO	Russia	41	39.7	JeongNatureEcologyEvolution2019
ARM005.HO	Spanish.HO	Spain	41.3911	2.00961	BiaginiEJHG2019
ARM012.HO	Armenian.WGA.HO	Armenia	40.2	44.5	LazaridisNature2014
ARM013.HO	Armenian.WGA.HO	Armenia	40.2	44.5	LazaridisNature2014
ARM014.HO	Armenian.WGA.HO	Armenia	40.2	44.5	LazaridisNature2014
armenia102.HO	Armenian.HO	Armenia	40.1936	44.5454	LazaridisNature2014
armenia106.HO	Armenian.HO	Armenia	40.1936	44.5454	LazaridisNature2014
armenia139.HO	Armenian.HO	Armenia	40.1936	44.5454	LazaridisNature2014
armenia162.HO	Armenian.HO	Armenia	40.1936	44.5454	LazaridisNature2014
armenia176.HO	Armenian.HO	Armenia	40.1936	44.5454	LazaridisNature2014
armenia191.HO	Armenian.HO	Armenia	40.1936	44.5454	LazaridisNature2014
armenia279.HO	Armenian.HO	Armenia	40.1936	44.5454	LazaridisNature2014
armenia293.HO	Armenian.HO	Armenia	40.1936	44.5454	LazaridisNature2014
armenia86.HO	Armenian.HO	Armenia	40.1936	44.5454	LazaridisNature2014
armenia91.HO	Armenian.HO	Armenia	40.1936	44.5454	LazaridisNature2014
AshkenaziJew5704.HO	Jew_Ashkenazi.HO	Poland	52.2333	21.0167	LazaridisNature2014
AshkenaziJew5728.HO	Jew_Ashkenazi.HO	Poland	52.2333	21.0167	LazaridisNature2014
AshkenaziJew5779.HO	Jew_Ashkenazi.HO	Poland	52.2333	21.0167	LazaridisNature2014
AshkenaziJew5782.HO	Jew_Ashkenazi.HO	Poland	52.2333	21.0167	LazaridisNature2014
AshkenaziJew5783.HO	Jew_Ashkenazi.HO	Poland	52.2333	21.0167	LazaridisNature2014
AshkenaziJew5788.HO	Jew_Ashkenazi.HO	Poland	52.2333	21.0167	LazaridisNature2014
AshkenaziJew5790.HO	Jew_Ashkenazi.HO	Poland	52.2333	21.0167	LazaridisNature2014
ASR_001.HO	Assyrian.WGA.HO	Armenia	40.3	44.6	LazaridisNature2014
ASR_002.HO	Assyrian.WGA.HO	Armenia	40.3	44.6	LazaridisNature2014
ASR_003.HO	Assyrian.WGA.HO	Armenia	40.3	44.6	LazaridisNature2014
ASR_005.HO	Assyrian.WGA.HO	Armenia	40.3	44.6	LazaridisNature2014
Assyrian151.HO	Assyrian.HO	Turkey	37.47	43.94	LazaridisNature2016
Assyrian152.HO	Assyrian.HO	Turkey	37.28	43.54	LazaridisNature2016
Assyrian153.HO	Assyrian.HO	Turkey	37.56	44.28	LazaridisNature2016
Assyrian155.HO	Assyrian.HO	Iraq	36.34	43.13	LazaridisNature2016
Assyrian159.HO	Assyrian.HO	Iraq	37.1	43.45	LazaridisNature2016
Assyrian160.HO	Assyrian.HO	Iran	37.51	45.14	LazaridisNature2016
Assyrian161.HO	Assyrian.HO	Iran	37.7	45.18	LazaridisNature2016
Assyrian162.HO	Assyrian.HO	Iraq	36.4	44.32	LazaridisNature2016
Assyrian163.HO	Assyrian.HO	Turkey	37.56	44.28	LazaridisNature2016
Assyrian164.HO	Assyrian.HO	Iran	37.54	45.06	LazaridisNature2016
Assyrian165.HO	Assyrian.HO	Turkey	37.47	43.94	LazaridisNature2016
Aydin18112.HO	Turkish.HO	Turkey	37.85	27.8333	LazaridisNature2014
Aydin18419.HO	Turkish.HO	Turkey	37.85	27.8333	LazaridisNature2014
Aydin18483.HO	Turkish.HO	Turkey	37.85	27.8333	LazaridisNature2014
Aydin18596.HO	Turkish.HO	Turkey	37.85	27.8333	LazaridisNature2014
Aydin18636.HO	Turkish.HO	Turkey	37.85	27.8333	LazaridisNature2014
Aydin18784.HO	Turkish.HO	Turkey	37.85	27.8333	LazaridisNature2014
Aydin18873.HO	Turkish.HO	Turkey	37.85	27.8333	LazaridisNature2014
AZR-0853.HO	Azeri.HO	Russia	42.2	48.23	JeongNatureEcologyEvolution2019
AZR-0860.HO	Azeri.HO	Russia	42.2	48.23	JeongNatureEcologyEvolution2019
AZR-0864.HO	Azeri.HO	Russia	42.2	48.23	JeongNatureEcologyEvolution2019
AZR-0865.HO	Azeri.HO	Russia	42.2	48.23	JeongNatureEcologyEvolution2019
AZR-0866.HO	Azeri.HO	Russia	42.2	48.23	JeongNatureEcologyEvolution2019
AZR-0868.HO	Azeri.HO	Russia	42.2	48.23	JeongNatureEcologyEvolution2019
AZR-0869.HO	Azeri.HO	Russia	42.2	48.23	JeongNatureEcologyEvolution2019
AZR-0870.HO	Azeri.HO	Russia	42.2	48.23	JeongNatureEcologyEvolution2019
AZR-1010.HO	Azeri.HO	Azerbaijan	40.06	47.19	JeongNatureEcologyEvolution2019
AZR-1012.HO	Azeri.HO	Azerbaijan	40.06	47.19	JeongNatureEcologyEvolution2019
AZR-1013.HO	Azeri.HO	Azerbaijan	40.06	47.19	JeongNatureEcologyEvolution2019
AZR-1017.HO	Azeri.HO	Azerbaijan	40.06	47.19	JeongNatureEcologyEvolution2019
AZR-1018.HO	Azeri.HO	Azerbaijan	40.06	47.19	JeongNatureEcologyEvolution2019
AZR-1037.HO	Azeri.HO	Azerbaijan	40.06	47.19	JeongNatureEcologyEvolution2019
AZR-1039.HO	Azeri.HO	Azerbaijan	40.06	47.19	JeongNatureEcologyEvolution2019
AZR-1054.HO	Azeri.HO	Azerbaijan	40.06	47.19	JeongNatureEcologyEvolution2019
AZR-1058.HO	Azeri.HO	Azerbaijan	40.06	47.19	JeongNatureEcologyEvolution2019
B_Crete-1.DG	Cretan.DG	Greece	35.1667	25.1667	MallickNature2016
B_Crete-2.DG	Cretan.DG	Greece	35.163	25.445	MallickNature2016
Baku01.HO	Azeri.WGA.HO	Azerbaijan	40.4	49.9	LazaridisNature2014
Baku02.HO	Azeri.WGA.HO	Azerbaijan	40.4	49.9	LazaridisNature2014
Baku03.HO	Azeri.WGA.HO	Azerbaijan	40.4	49.9	LazaridisNature2014
bal102.HO	Balkar.HO	Russia	43.4833	43.6167	LazaridisNature2014
bal124.HO	Balkar.HO	Russia	43.4833	43.6167	LazaridisNature2014
bal136.HO	Balkar.HO	Russia	43.4833	43.6167	LazaridisNature2014
bal22.HO	Balkar.HO	Russia	43.4833	43.6167	LazaridisNature2014
bal41.HO	Balkar.HO	Russia	43.4833	43.6167	LazaridisNature2014
bal42.HO	Balkar.HO	Russia	43.4833	43.6167	LazaridisNature2014
bal45.HO	Balkar.HO	Russia	43.4833	43.6167	LazaridisNature2014
bal50.HO	Balkar.HO	Russia	43.4833	43.6167	LazaridisNature2014
bal64.HO	Balkar.HO	Russia	43.4833	43.6167	LazaridisNature2014
bal97.HO	Balkar.HO	Russia	43.4833	43.6167	LazaridisNature2014
Balikesir16653.HO	Turkish_Balikesir.HO	Turkey	39.385	27.533	LazaridisNature2014
Balikesir16675.HO	Turkish_Balikesir.HO	Turkey	39.385	27.533	LazaridisNature2014
Balikesir16790.HO	Turkish_Balikesir.HO	Turkey	39.385	27.533	LazaridisNature2014
Balikesir16887.HO	Turkish_Balikesir.HO	Turkey	39.385	27.533	LazaridisNature2014
Balikesir17006.HO	Turkish_Balikesir.HO	Turkey	39.385	27.533	LazaridisNature2014
BAS22.HO	Basque.HO	Spain	43.13	-2.08	LazaridisNature2014
BAS25.HO	Basque.HO	Spain	43.13	-2.08	LazaridisNature2014
BAS27.HO	Basque.HO	Spain	43.13	-2.08	LazaridisNature2014
BAS28.HO	Basque.HO	Spain	43.13	-2.08	LazaridisNature2014
BAS30.HO	Basque.HO	Spain	43.13	-2.08	LazaridisNature2014
BAS31.HO	Basque.HO	Spain	43.13	-2.08	LazaridisNature2014
BAS32.HO	Basque.HO	Spain	43.13	-2.08	LazaridisNature2014
BAS33.HO	Basque.HO	Spain	43.13	-2.08	LazaridisNature2014
BAS35.HO	Basque.HO	Spain	43.13	-2.08	LazaridisNature2014
bel110c.HO	Belarusian.HO	Belarus	53.9199	28.0119	LazaridisNature2014
bel23s.HO	Belarusian.HO	Belarus	53.9199	28.0119	LazaridisNature2014
bel30s.HO	Belarusian.HO	Belarus	53.9199	28.0119	LazaridisNature2014
bel43s.HO	Belarusian.HO	Belarus	53.9199	28.0119	LazaridisNature2014
BEL57.HO	Italian_South.HO	Italy	39.37	15.52	LazaridisNature2014
bel72c.HO	Belarusian.HO	Belarus	53.9199	28.0119	LazaridisNature2014
bel82s.HO	Belarusian.HO	Belarus	53.9199	28.0119	LazaridisNature2014
bel8s.HO	Belarusian.HO	Belarus	53.9199	28.0119	LazaridisNature2014
bel93c.HO	Belarusian.HO	Belarus	53.9199	28.0119	LazaridisNature2014
belarusian23vp.HO	Belarusian.HO	Belarus	53.9199	28.0119	LazaridisNature2014
belarusian47zp.HO	Belarusian.HO	Belarus	53.9199	28.0119	LazaridisNature2014
BON076.HO	Spanish.HO	Spain	39.4702	-0.376805	BiaginiEJHG2019
BOS010.HO	Spanish.HO	Spain	39.4965	-0.745201	BiaginiEJHG2019
BOS011.HO	Spanish.HO	Spain	42.3232	2.94939	BiaginiEJHG2019
BOS015.HO	Spanish.HO	Spain	41.2348	1.81122	BiaginiEJHG2019
BOS027.HO	Spanish.HO	Spain	40.0728	-0.213024	BiaginiEJHG2019
BOS029.HO	Spanish.HO	Spain	41.3474	2.0431	BiaginiEJHG2019
BulgarianA1.HO	Bulgarian.HO	Bulgaria	42.1634	24.7412	LazaridisNature2014
BulgarianA4.HO	Bulgarian.HO	Bulgaria	42.1634	24.7412	LazaridisNature2014
BulgarianB1.HO	Bulgarian.HO	Bulgaria	42.1634	24.7412	LazaridisNature2014
BulgarianB4.HO	Bulgarian.HO	Bulgaria	42.1634	24.7412	LazaridisNature2014
BulgarianC1.HO	Bulgarian.HO	Bulgaria	42.1634	24.7412	LazaridisNature2014
BulgarianD6.HO	Bulgarian.HO	Bulgaria	42.1634	24.7412	LazaridisNature2014
BulgarianE2.HO	Bulgarian.HO	Bulgaria	42.1634	24.7412	LazaridisNature2014
BulgarianF1.HO	Bulgarian.HO	Bulgaria	42.1634	24.7412	LazaridisNature2014
BulgarianF2.HO	Bulgarian.HO	Bulgaria	42.1634	24.7412	LazaridisNature2014
BulgarianH2.HO	Bulgarian.HO	Bulgaria	42.1634	24.7412	LazaridisNature2014
CAL026.HO	Spanish.HO	Spain	39.5527	2.59463	BiaginiEJHG2019
CAL053.HO	Spanish.HO	Spain	41.5465	2.42292	BiaginiEJHG2019
CAL107.HO	Spanish.HO	Spain	41.7353	1.78477	BiaginiEJHG2019
CAR007.HO	Spanish.HO	Spain	41.9956	1.50437	BiaginiEJHG2019
CAR016.HO	Spanish.HO	Spain	42.3993	1.02081	BiaginiEJHG2019
CAR023.HO	Spanish.HO	Spain	40.6029	0.0462348	BiaginiEJHG2019
CAR048.HO	Spanish.HO	Spain	42.0016	1.54159	BiaginiEJHG2019
CAR200.HO	Spanish.HO	Spain	40.613	0.176968	BiaginiEJHG2019
CAR212.HO	Spanish.HO	Spain	42.3001	0.936141	BiaginiEJHG2019
CAR256.HO	Spanish.HO	Spain	38.9489	1.39264	BiaginiEJHG2019
CAR257.HO	Spanish.HO	Spain	38.7162	0.0533722	BiaginiEJHG2019
ch113.HO	Chechen.HO	Russia	43.3333	45.65	LazaridisNature2014
ch126.HO	Chechen.HO	Russia	43.3333	45.65	LazaridisNature2014
ch16.HO	Chechen.HO	Russia	43.3333	45.65	LazaridisNature2014
ch174.HO	Chechen.HO	Russia	43.3333	45.65	LazaridisNature2014
ch179.HO	Chechen.HO	Russia	43.3333	45.65	LazaridisNature2014
ch193.HO	Chechen.HO	Russia	43.3333	45.65	LazaridisNature2014
ch21.HO	Chechen.HO	Russia	43.3333	45.65	LazaridisNature2014
ch3.HO	Chechen.HO	Russia	43.3333	45.65	LazaridisNature2014
ch31.HO	Chechen.HO	Russia	43.3333	45.65	LazaridisNature2014
COD068.HO	Spanish.HO	Spain	42.0056	2.22134	BiaginiEJHG2019
COD147.HO	Spanish.HO	Spain	41.3879	2.16992	BiaginiEJHG2019
COM032.HO	Spanish.HO	Spain	41.5375	2.44528	BiaginiEJHG2019
CRO103.HO	Croatian.HO	Croatia	43.513	16.446	LazaridisNature2014
CRO107.HO	Croatian.HO	Croatia	43.513	16.446	LazaridisNature2014
CRO153.HO	Croatian.HO	Croatia	43.513	16.446	LazaridisNature2014
CRO31.HO	Croatian.HO	Croatia	43.513	16.446	LazaridisNature2014
CRO41.HO	Croatian.HO	Croatia	43.513	16.446	LazaridisNature2014
CRO47.HO	Croatian.HO	Croatia	43.513	16.446	LazaridisNature2014
CRO48.HO	Croatian.HO	Croatia	43.513	16.446	LazaridisNature2014
CRO53.HO	Croatian.HO	Croatia	43.513	16.446	LazaridisNature2014
CRO66.HO	Croatian.HO	Croatia	43.513	16.446	LazaridisNature2014
CRO93.HO	Croatian.HO	Croatia	43.513	16.446	LazaridisNature2014
CYP19.HO	Cypriot.HO	Cyprus	35.13	33.43	LazaridisNature2014
CYP2.HO	Cypriot.HO	Cyprus	35.13	33.43	LazaridisNature2014
CYP5.HO	Cypriot.HO	Cyprus	35.13	33.43	LazaridisNature2014
Cyprus13AJ19.HO	Cypriot.HO	Cyprus	35.13	33.43	LazaridisNature2014
Cyprus21AJ19.HO	Cypriot.HO	Cyprus	35.13	33.43	LazaridisNature2014
Cyprus22AJ19.HO	Cypriot.HO	Cyprus	35.13	33.43	LazaridisNature2014
Cyprus24AJ19.HO	Cypriot.HO	Cyprus	35.13	33.43	LazaridisNature2014
Cyprus2AJ19.HO	Cypriot.HO	Cyprus	35.13	33.43	LazaridisNature2014
DAN072.HO	Spanish.HO	Spain	42.263	3.17481	BiaginiEJHG2019
DX1131.HO	Dongxiang.HO	China	35.6	103.2	WangNature2021
DX1146.HO	Dongxiang.HO	China	35.6	103.2	WangNature2021
DX1157.HO	Dongxiang.HO	China	35.6	103.2	WangNature2021
DX1170.HO	Dongxiang.HO	China	35.6	103.2	WangNature2021
DX1175.HO	Dongxiang.HO	China	35.6	103.2	WangNature2021
EIV001_2.HO	Spanish.HO	Spain	38.7055	1.4283	BiaginiEJHG2019
EIV004_2.HO	Spanish.HO	Spain	38.7055	1.4283	BiaginiEJHG2019
EIV009_2.HO	Spanish.HO	Spain	38.7055	1.4283	BiaginiEJHG2019
EIV010_2.HO	Spanish.HO	Spain	38.7055	1.4283	BiaginiEJHG2019
EIV011_2.HO	Spanish.HO	Spain	38.7055	1.4283	BiaginiEJHG2019
EIV012_2.HO	Spanish.HO	Spain	38.7055	1.4283	BiaginiEJHG2019
EIV013_2.HO	Spanish.HO	Spain	38.7055	1.4283	BiaginiEJHG2019
EIV014_2.HO	Spanish.HO	Spain	38.7055	1.4283	BiaginiEJHG2019
EIV015_2.HO	Spanish.HO	Spain	38.7055	1.4283	BiaginiEJHG2019
EST038.HO	Spanish.HO	Spain	38.922	-0.222493	BiaginiEJHG2019
EST093.HO	Spanish.HO	Spain	38.8526	-0.644795	BiaginiEJHG2019
Est358.HO	Estonian.HO	Estonia	58.539	24.8893	LazaridisNature2014
Est372.HO	Estonian.HO	Estonia	58.539	24.8893	LazaridisNature2014
Est375.HO	Estonian.HO	Estonia	58.539	24.8893	LazaridisNature2014
Est377.HO	Estonian.HO	Estonia	58.539	24.8893	LazaridisNature2014
Est380.HO	Estonian.HO	Estonia	58.539	24.8893	LazaridisNature2014
Est391.HO	Estonian.HO	Estonia	58.539	24.8893	LazaridisNature2014
Est393.HO	Estonian.HO	Estonia	58.539	24.8893	LazaridisNature2014
Est394.HO	Estonian.HO	Estonia	58.539	24.8893	LazaridisNature2014
Est397.HO	Estonian.HO	Estonia	58.539	24.8893	LazaridisNature2014
Est400.HO	Estonian.HO	Estonia	58.539	24.8893	LazaridisNature2014
EZI-001.HO	Ezid.HO	Armenia	36.9	46.6	JeongNatureEcologyEvolution2019
EZI-010.HO	Ezid.HO	Armenia	36.9	46.6	JeongNatureEcologyEvolution2019
EZI-012.HO	Ezid.HO	Armenia	36.9	46.6	JeongNatureEcologyEvolution2019
EZI-013.HO	Ezid.HO	Armenia	36.9	46.6	JeongNatureEcologyEvolution2019
EZI-020.HO	Ezid.HO	Armenia	36.9	46.6	JeongNatureEcologyEvolution2019
EZI-029.HO	Ezid.HO	Armenia	36.9	46.6	JeongNatureEcologyEvolution2019
EZI-060.HO	Ezid.HO	Armenia	36.9	46.6	JeongNatureEcologyEvolution2019
EZI-074.HO	Ezid.HO	Armenia	36.9	46.6	JeongNatureEcologyEvolution2019
FER007.HO	Spanish.HO	Spain	41.5641	1.18443	BiaginiEJHG2019
FER015.HO	Spanish.HO	Spain	41.5481	0.82541	BiaginiEJHG2019
FER023.HO	Spanish.HO	Spain	41.611	1.59314	BiaginiEJHG2019
FER033.HO	Spanish.HO	Spain	40.6138	0.252883	BiaginiEJHG2019
FER039.HO	Spanish.HO	Spain	41.1548	1.10868	BiaginiEJHG2019
FER052.HO	Spanish.HO	Spain	41.8536	2.81532	BiaginiEJHG2019
FER054.HO	Spanish.HO	Spain	40.0015	3.8375	BiaginiEJHG2019
FER097.HO	Spanish.HO	Spain	39.5264	-0.352794	BiaginiEJHG2019
FER101.HO	Spanish.HO	Spain	42.5783	1.09994	BiaginiEJHG2019
FOR066.HO	Spanish.HO	Spain	41.8816	0.731338	BiaginiEJHG2019
FOR067.HO	Spanish.HO	Spain	41.1386	1.05581	BiaginiEJHG2019
FOR094.HO	Spanish.HO	Spain	41.1677	0.976	BiaginiEJHG2019
French23812.HO	French.HO	France	48.2988	-4.12301	LazaridisNature2016
French23814.HO	French.HO	France	50.4281	3.24679	LazaridisNature2016
French23821.HO	French.HO	France	50.462	2.333	LazaridisNature2016
French23830.HO	French.HO	France	48.1926	-1.62791	LazaridisNature2016
French23833.HO	French.HO	France	48.2988	-4.12301	LazaridisNature2016
French23862.HO	French.HO	France	50.462	2.333	LazaridisNature2016
French23915.HO	French.HO	France	49.6751	0.977686	LazaridisNature2016
French23919.HO	French.HO	France	47.8478	3.59256	LazaridisNature2016
French23989.HO	French.HO	France	48.4747	-2.8394	LazaridisNature2016
French24061.HO	French.HO	France	47.3428	-1.66718	LazaridisNature2016
French24075.HO	French.HO	France	49.047	6.61545	LazaridisNature2016
French24076.HO	French.HO	France	49.047	6.61545	LazaridisNature2016
French24090.HO	French.HO	France	48.4747	-2.8394	LazaridisNature2016
French24118.HO	French.HO	France	47.3733	4.79408	LazaridisNature2016
French24120.HO	French.HO	France	48.2988	-4.12301	LazaridisNature2016
French24124.HO	French.HO	France	49.047	6.61545	LazaridisNature2016
French24144.HO	French.HO	France	50.4281	3.24679	LazaridisNature2016
French24148.HO	French.HO	France	49.047	6.61545	LazaridisNature2016
French24178.HO	French.HO	France	49.047	6.61545	LazaridisNature2016
French24247.HO	French.HO	France	48.4747	-2.8394	LazaridisNature2016
French24381.HO	French.HO	France	48.2988	-4.12301	LazaridisNature2016
French24400.HO	French.HO	France	48.2988	-4.12301	LazaridisNature2016
French24408.HO	French.HO	France	49.6751	0.977686	LazaridisNature2016
French24433.HO	French.HO	France	49.047	6.61545	LazaridisNature2016
French24434.HO	French.HO	France	49.047	6.61545	LazaridisNature2016
French24437.HO	French.HO	France	49.047	6.61545	LazaridisNature2016
French24690.HO	French.HO	France	50.462	2.333	LazaridisNature2016
French24817.HO	French.HO	France	49.5484	3.52934	LazaridisNature2016
French25068.HO	French.HO	France	50.462	2.333	LazaridisNature2016
G408.HO	Romanian.HO	Romania	45.0506	22.9489	LazaridisNature2016
G421.HO	Romanian.HO	Romania	45.0506	22.9489	LazaridisNature2016
G428.HO	Romanian.HO	Romania	45.0506	22.9489	LazaridisNature2016
G429.HO	Romanian.HO	Romania	45.0506	22.9489	LazaridisNature2016
G434.HO	Romanian.HO	Romania	45.0506	22.9489	LazaridisNature2016
GAG-183.HO	Gagauz.HO	Moldova	45.54	28.38	JeongNatureEcologyEvolution2019
GAG-187.HO	Gagauz.HO	Moldova	45.54	28.38	JeongNatureEcologyEvolution2019
GAG-188.HO	Gagauz.HO	Moldova	45.54	28.38	JeongNatureEcologyEvolution2019
GAG-189.HO	Gagauz.HO	Moldova	45.54	28.38	JeongNatureEcologyEvolution2019
GAG-196.HO	Gagauz.HO	Moldova	45.54	28.38	JeongNatureEcologyEvolution2019
GAG-215.HO	Gagauz.HO	Moldova	45.54	28.38	JeongNatureEcologyEvolution2019
GAG-220.HO	Gagauz.HO	Moldova	45.54	28.38	JeongNatureEcologyEvolution2019
GAG-221.HO	Gagauz.HO	Moldova	45.54	28.38	JeongNatureEcologyEvolution2019
GAG-226.HO	Gagauz.HO	Moldova	45.54	28.38	JeongNatureEcologyEvolution2019
GEO-002.HO	Georgian.HO	Turkey	40.93	40.84	JeongNatureEcologyEvolution2019
GEO-005.HO	Georgian.HO	Turkey	40.93	40.84	JeongNatureEcologyEvolution2019
GEO-010.HO	Georgian.HO	Turkey	40.93	40.84	JeongNatureEcologyEvolution2019
GEO-015.HO	Georgian.HO	Georgia	42.25	42.7	JeongNatureEcologyEvolution2019
GEO-020.HO	Georgian.HO	Georgia	42.25	42.7	JeongNatureEcologyEvolution2019
GEO-028.HO	Georgian.HO	Georgia	42.25	42.7	JeongNatureEcologyEvolution2019
GEO-031.HO	Georgian.HO	Georgia	42.25	42.7	JeongNatureEcologyEvolution2019
GEO-032.HO	Georgian.HO	Georgia	42.25	42.7	JeongNatureEcologyEvolution2019
GEO-039.HO	Georgian.HO	Georgia	42.25	42.7	JeongNatureEcologyEvolution2019
GEO-051.HO	Georgian.HO	Turkey	40.93	40.84	JeongNatureEcologyEvolution2019
GEO-061.HO	Georgian.HO	Turkey	40.93	40.84	JeongNatureEcologyEvolution2019
GEO-082.HO	Georgian.HO	Turkey	40.93	40.84	JeongNatureEcologyEvolution2019
GEO001.HO	Georgian.HO	Turkey	40.93	40.84	JeongNatureEcologyEvolution2019
GEO013.HO	Georgian.WGA.HO	Georgia	41.7	44.8	LazaridisNature2014
GEO014.HO	Georgian.WGA.HO	Georgia	41.7	44.8	LazaridisNature2014
GeorgianJew1577.HO	Jew_Georgian.HO	Georgia	41.7167	44.7833	LazaridisNature2014
GeorgianJew1594.HO	Jew_Georgian.HO	Georgia	41.7167	44.7833	LazaridisNature2014
GeorgianJew1607.HO	Jew_Georgian.HO	Georgia	41.7167	44.7833	LazaridisNature2014
GeorgianJew1654.HO	Jew_Georgian.HO	Georgia	41.7167	44.7833	LazaridisNature2014
GeorgianJew1671.HO	Jew_Georgian.HO	Georgia	41.7167	44.7833	LazaridisNature2014
GeorgianJew1883.HO	Jew_Georgian.HO	Georgia	41.7167	44.7833	LazaridisNature2014
GeorgianJew1971.HO	Jew_Georgian.HO	Georgia	41.7167	44.7833	LazaridisNature2014
GRA011.HO	Spanish.HO	Spain	41.3701	1.32111	BiaginiEJHG2019
GRA016.HO	Spanish.HO	Spain	39.0717	-0.267715	BiaginiEJHG2019
GRA020.HO	Spanish.HO	Spain	40.5448	0.481191	BiaginiEJHG2019
GRA029.HO	Spanish.HO	Spain	42.3499	1.67522	BiaginiEJHG2019
GRA035.HO	Spanish.HO	Spain	41.3862	1.0884	BiaginiEJHG2019
GRA135.HO	Spanish.HO	Spain	39.5999	2.9594	BiaginiEJHG2019
GREEKGRALPOP10.HO	Greek.HO	Greece	40.64	22.94	LazaridisNature2014
GREEKGRALPOP11.HO	Greek.HO	Greece	40.64	22.94	LazaridisNature2014
GREEKGRALPOP12.HO	Greek.HO	Greece	40.64	22.94	LazaridisNature2014
GREEKGRALPOP13.HO	Greek.HO	Greece	40.64	22.94	LazaridisNature2014
GREEKGRALPOP14.HO	Greek.HO	Greece	40.64	22.94	LazaridisNature2014
GREEKGRALPOP15.HO	Greek.HO	Greece	40.64	22.94	LazaridisNature2014
GREEKGRALPOP16.HO	Greek.HO	Greece	40.64	22.94	LazaridisNature2014
GREEKGRALPOP17.HO	Greek.HO	Greece	40.64	22.94	LazaridisNature2014
GREEKGRALPOP18.HO	Greek.HO	Greece	40.64	22.94	LazaridisNature2014
GREEKGRALPOP3.HO	Greek.HO	Greece	40.64	22.94	LazaridisNature2014
GREEKGRALPOP4.HO	Greek.HO	Greece	40.64	22.94	LazaridisNature2014
GREEKGRALPOP5.HO	Greek.HO	Greece	40.64	22.94	LazaridisNature2014
GREEKGRALPOP8.HO	Greek.HO	Greece	40.64	22.94	LazaridisNature2014
GREEKGRALPOP9.HO	Greek.HO	Greece	40.64	22.94	LazaridisNature2014
GUL190.HO	Spanish.HO	Spain	41.1445	1.3971	BiaginiEJHG2019
GUS007.HO	Spanish.HO	Spain	40.0015	3.8375	BiaginiEJHG2019
GUS008.HO	Spanish.HO	Spain	40.8204	0.498305	BiaginiEJHG2019
GUS014.HO	Spanish.HO	Spain	41.5571	1.02216	BiaginiEJHG2019
GUS029.HO	Spanish.HO	Spain	41.3727	1.94773	BiaginiEJHG2019
GUS036.HO	Spanish.HO	Spain	41.5404	0.918498	BiaginiEJHG2019
GUS040.HO	Spanish.HO	Spain	41.3879	2.16992	BiaginiEJHG2019
GUS119.HO	Spanish.HO	Spain	41.3879	2.16992	BiaginiEJHG2019
GUS199.HO	Spanish.HO	Spain	39.0335	1.56496	BiaginiEJHG2019
GUS202.HO	Spanish.HO	Spain	41.4116	1.16824	BiaginiEJHG2019
GUS203.HO	Spanish.HO	Spain	38.9853	1.535	BiaginiEJHG2019
HG00103.HO	Scottish.HO	United Kingdom	56.04	-5.44	LazaridisNature2014
HG00104.HO	Scottish.HO	United Kingdom	56.04	-4.44	LazaridisNature2014
HG00105.HO	Scottish.HO	United Kingdom	56.04	-3.44	LazaridisNature2014
HG00106.HO	Scottish.HO	United Kingdom	56.04	-2.44	LazaridisNature2014
HG00126.HO	English.HO	United Kingdom	51.19	0.73	LazaridisNature2014
HG00128.HO	English.HO	United Kingdom	51.19	0.73	LazaridisNature2014
HG00129.HO	English.HO	United Kingdom	51.19	0.73	LazaridisNature2014
HG00130.HO	English.HO	United Kingdom	51.19	0.73	LazaridisNature2014
HG00131.HO	English.HO	United Kingdom	51.19	0.73	LazaridisNature2014
HG00160.HO	English.HO	United Kingdom	50.3	-4.9	LazaridisNature2014
HG00171.HO	Finnish.HO	Finland	60.2	24.9	LazaridisNature2014
HG00173.HO	Finnish.HO	Finland	60.2	24.9	LazaridisNature2014
HG00174.HO	Finnish.HO	Finland	60.2	24.9	LazaridisNature2014
HG00181.HO	FIN_o.HO	Finland	60.2	24.9	LazaridisNature2014
HG00182.HO	Finnish.HO	Finland	60.2	24.9	LazaridisNature2014
HG00183.HO	Finnish.HO	Finland	60.2	24.9	LazaridisNature2014
HG00190.HO	Finnish.HO	Finland	60.2	24.9	LazaridisNature2014
HG00231.HO	English.HO	United Kingdom	50.3	-4.9	LazaridisNature2014
HG00232.HO	English.HO	United Kingdom	50.3	-4.9	LazaridisNature2014
HG00233.HO	English.HO	United Kingdom	50.3	-4.9	LazaridisNature2014
HG00234.HO	English.HO	United Kingdom	50.3	-4.9	LazaridisNature2014
HG00266.HO	Finnish.HO	Finland	60.2	24.9	LazaridisNature2014
HG01500.HO	Spanish.HO	Spain	41.4	-4.5	LazaridisNature2014
HG01501.HO	Spanish.HO	Spain	41.4	-4.5	LazaridisNature2014
HG01503.HO	Spanish.HO	Spain	39.9	-4	LazaridisNature2014
HG01504.HO	Spanish.HO	Spain	39.9	-4	LazaridisNature2014
HG01506.HO	Spanish.HO	Spain	41.4	-4.5	LazaridisNature2014
HG01507.HO	Spanish.HO	Spain	41.4	-4.5	LazaridisNature2014
HG01509.HO	Spanish.HO	Spain	39	-6	LazaridisNature2014
HG01510.HO	Spanish.HO	Spain	39	-6	LazaridisNature2014
HG01512.HO	Spanish.HO	Spain	43.3	-4	LazaridisNature2014
HG01513.HO	Spanish.HO	Spain	43.3	-4	LazaridisNature2014
HG01515.HO	Spanish_North.HO	Spain	42.8	-2.7	LazaridisNature2014
HG01516.HO	Spanish_North.HO	Spain	42.8	-2.7	LazaridisNature2014
HG01518.HO	Spanish_North.HO	Spain	42.8	-2.7	LazaridisNature2014
HG01524.HO	Spanish.HO	Spain	41.4	-4.5	LazaridisNature2014
HG01527.HO	Spanish.HO	Spain	39	-6	LazaridisNature2014
HG01528.HO	Spanish.HO	Spain	39	-6	LazaridisNature2014
HG01530.HO	Spanish.HO	Spain	39	-6	LazaridisNature2014
HG01536.HO	Spanish.HO	Spain	41.8	1.5	LazaridisNature2014
HG01537.HO	Spanish.HO	Spain	41.8	1.5	LazaridisNature2014
HG01605.HO	Spanish.HO	Spain	39.5	-0.4	LazaridisNature2014
HG01606.HO	Spanish.HO	Spain	39.5	-0.4	LazaridisNature2014
HG01607.HO	Spanish.HO	Spain	39.5	-0.4	LazaridisNature2014
HG01608.HO	Spanish.HO	Spain	39.5	-0.4	LazaridisNature2014
HG01613.HO	Spanish.HO	Spain	39.5	3	LazaridisNature2014
HG01615.HO	Spanish.HO	Spain	39.5	3	LazaridisNature2014
HG01617.HO	Spanish.HO	Spain	38	-1.1	LazaridisNature2014
HG01618.HO	Spanish.HO	Spain	38	-1.1	LazaridisNature2014
HG01619.HO	Spanish.HO	Spain	37.4	-6	LazaridisNature2014
HG01620.HO	Spanish.HO	Spain	37.4	-6	LazaridisNature2014
HG01623.HO	Spanish.HO	Spain	37.4	-6	LazaridisNature2014
HG01624.HO	Spanish.HO	Spain	37.4	-6	LazaridisNature2014
HG01625.HO	Spanish.HO	Spain	39.5	3	LazaridisNature2014
HG01626.HO	Spanish.HO	Spain	39.5	3	LazaridisNature2014
HG01673.HO	Spanish.HO	Spain	41	-1	LazaridisNature2014
HG01675.HO	Spanish.HO	Spain	41	-1	LazaridisNature2014
HG01676.HO	Spanish.HO	Spain	41	-1	LazaridisNature2014
HG01678.HO	Spanish.HO	Spain	41	-1	LazaridisNature2014
HG01679.HO	Spanish.HO	Spain	43.3	-4	LazaridisNature2014
HG01680.HO	Spanish.HO	Spain	43.3	-4	LazaridisNature2014
HG01682.HO	Spanish.HO	Spain	41	-1	LazaridisNature2014
HG01684.HO	Spanish.HO	Spain	41	-1	LazaridisNature2014
HG01685.HO	Spanish.HO	Spain	42.5	-8.1	LazaridisNature2014
HG01686.HO	Spanish.HO	Spain	42.5	-8.1	LazaridisNature2014
HG01694.HO	IBS_CanaryIslands.HO	Spain	28.1	-15.4	LazaridisNature2014
HG01695.HO	IBS_CanaryIslands.HO	Spain	28.1	-15.4	LazaridisNature2014
HG01697.HO	Spanish.HO	Spain	38	-1.1	LazaridisNature2014
HG01699.HO	Spanish.HO	Spain	38	-1.1	LazaridisNature2014
HG01700.HO	Spanish_North.HO	Spain	42.8	-2.7	LazaridisNature2014
HG01702.HO	Spanish_North.HO	Spain	42.8	-2.7	LazaridisNature2014
HG01704.HO	Spanish.HO	Spain	42.5	-8.1	LazaridisNature2014
HG01705.HO	Spanish.HO	Spain	42.5	-8.1	LazaridisNature2014
HG01707.HO	Spanish.HO	Spain	42.5	-8.1	LazaridisNature2014
HG01746.HO	Spanish.HO	Spain	39.9	-4	LazaridisNature2014
HG01747.HO	Spanish.HO	Spain	39.9	-4	LazaridisNature2014
HG01761.HO	Spanish.HO	Spain	41.8	1.5	LazaridisNature2014
HG01762.HO	Spanish.HO	Spain	41.8	1.5	LazaridisNature2014
HG01770.HO	Spanish.HO	Spain	43.3	-4	LazaridisNature2014
HG01773.HO	Spanish.HO	Spain	39.5	-0.4	LazaridisNature2014
HG02220.HO	Spanish.HO	Spain	41.8	1.5	LazaridisNature2014
HG02238.HO	Spanish.HO	Spain	39.9	-4	LazaridisNature2014
HGDP00511.HO	French.HO	France	46	2	PattersonGenetics2012
HGDP00512.HO	French.HO	France	46	2	PattersonGenetics2012
HGDP00513.HO	French.HO	France	46	2	PattersonGenetics2012
HGDP00514.HO	French.HO	France	46	2	PattersonGenetics2012
HGDP00515.HO	French.HO	France	46	2	PattersonGenetics2012
HGDP00516.HO	French.HO	France	46	2	PattersonGenetics2012
HGDP00517.HO	French.HO	France	46	2	PattersonGenetics2012
HGDP00518.HO	French.HO	France	46	2	PattersonGenetics2012
HGDP00519.HO	French.HO	France	46	2	PattersonGenetics2012
HGDP00522.HO	French.HO	France	46	2	PattersonGenetics2012
HGDP00523.HO	French.HO	France	46	2	PattersonGenetics2012
HGDP00524.HO	French.HO	France	46	2	PattersonGenetics2012
HGDP00525.HO	French.HO	France	46	2	PattersonGenetics2012
HGDP00526.HO	French.HO	France	46	2	PattersonGenetics2012
HGDP00527.HO	French.HO	France	46	2	PattersonGenetics2012
HGDP00528.HO	French.HO	France	46	2	PattersonGenetics2012
HGDP00529.HO	French.HO	France	46	2	PattersonGenetics2012
HGDP00531.HO	French.HO	France	46	2	PattersonGenetics2012
HGDP00533.HO	French.HO	France	46	2	PattersonGenetics2012
HGDP00534.HO	French.HO	France	46	2	PattersonGenetics2012
HGDP00535.HO	French.HO	France	46	2	PattersonGenetics2012
HGDP00536.HO	French.HO	France	46	2	PattersonGenetics2012
HGDP00537.HO	French.HO	France	46	2	PattersonGenetics2012
HGDP00538.HO	French.HO	France	46	2	PattersonGenetics2012
HGDP00539.HO	French.HO	France	46	2	PattersonGenetics2012
HGDP00557.HO	Druze.HO	Israel	32	35	PattersonGenetics2012
HGDP00558.HO	Druze.HO	Israel	32	35	PattersonGenetics2012
HGDP00559.HO	Druze.HO	Israel	32	35	PattersonGenetics2012
HGDP00560.HO	Druze.HO	Israel	32	35	PattersonGenetics2012
HGDP00561.HO	Druze.HO	Israel	32	35	PattersonGenetics2012
HGDP00562.HO	Druze.HO	Israel	32	35	PattersonGenetics2012
HGDP00563.HO	Druze.HO	Israel	32	35	PattersonGenetics2012
HGDP00564.HO	Druze.HO	Israel	32	35	PattersonGenetics2012
HGDP00565.HO	Druze.HO	Israel	32	35	PattersonGenetics2012
HGDP00566.HO	Druze.HO	Israel	32	35	PattersonGenetics2012
HGDP00567.HO	Druze.HO	Israel	32	35	PattersonGenetics2012
HGDP00568.HO	Druze.HO	Israel	32	35	PattersonGenetics2012
HGDP00569.HO	Druze.HO	Israel	32	35	PattersonGenetics2012
HGDP00571.HO	Druze.HO	Israel	32	35	PattersonGenetics2012
HGDP00572.HO	Druze.HO	Israel	32	35	PattersonGenetics2012
HGDP00573.HO	Druze.HO	Israel	32	35	PattersonGenetics2012
HGDP00574.HO	Druze.HO	Israel	32	35	PattersonGenetics2012
HGDP00575.HO	Druze.HO	Israel	32	35	PattersonGenetics2012
HGDP00577.HO	Druze.HO	Israel	32	35	PattersonGenetics2012
HGDP00578.HO	Druze.HO	Israel	32	35	PattersonGenetics2012
HGDP00579.HO	Druze.HO	Israel	32	35	PattersonGenetics2012
HGDP00580.HO	Druze.HO	Israel	32	35	PattersonGenetics2012
HGDP00582.HO	Druze.HO	Israel	32	35	PattersonGenetics2012
HGDP00583.HO	Druze.HO	Israel	32	35	PattersonGenetics2012
HGDP00584.HO	Druze.HO	Israel	32	35	PattersonGenetics2012
HGDP00586.HO	Druze.HO	Israel	32	35	PattersonGenetics2012
HGDP00587.HO	Druze.HO	Israel	32	35	PattersonGenetics2012
HGDP00588.HO	Druze.HO	Israel	32	35	PattersonGenetics2012
HGDP00591.HO	Druze.HO	Israel	32	35	PattersonGenetics2012
HGDP00594.HO	Druze.HO	Israel	32	35	PattersonGenetics2012
HGDP00595.HO	Druze.HO	Israel	32	35	PattersonGenetics2012
HGDP00597.HO	Druze.HO	Israel	32	35	PattersonGenetics2012
HGDP00598.HO	Druze.HO	Israel	32	35	PattersonGenetics2012
HGDP00599.HO	Druze.HO	Israel	32	35	PattersonGenetics2012
HGDP00600.HO	Druze.HO	Israel	32	35	PattersonGenetics2012
HGDP00601.HO	Druze.HO	Israel	32	35	PattersonGenetics2012
HGDP00602.HO	Druze.HO	Israel	32	35	PattersonGenetics2012
HGDP00604.HO	Druze.HO	Israel	32	35	PattersonGenetics2012
HGDP00606.HO	Druze.HO	Israel	32	35	PattersonGenetics2012
HGDP00666.HO	Sardinian.HO	Italy	40	9	PattersonGenetics2012
HGDP00667.HO	Sardinian.HO	Italy	40	9	PattersonGenetics2012
HGDP00668.HO	Sardinian.HO	Italy	40	9	PattersonGenetics2012
HGDP00669.HO	Sardinian.HO	Italy	40	9	PattersonGenetics2012
HGDP00670.HO	Sardinian.HO	Italy	40	9	PattersonGenetics2012
HGDP00671.HO	Sardinian.HO	Italy	40	9	PattersonGenetics2012
HGDP00672.HO	Italian_Sardinian.HO	Italy	40	9	PattersonGenetics2012
HGDP00673.HO	Sardinian.HO	Italy	40	9	PattersonGenetics2012
HGDP00674.HO	Sardinian.HO	Italy	40	9	PattersonGenetics2012
HGDP00675.HO	Palestinian.HO	Israel	32	35	PattersonGenetics2012
HGDP00676.HO	Palestinian.HO	Israel	32	35	PattersonGenetics2012
HGDP00677.HO	Palestinian.HO	Israel	32	35	PattersonGenetics2012
HGDP00679.HO	Palestinian.HO	Israel	32	35	PattersonGenetics2012
HGDP00680.HO	Palestinian.HO	Israel	32	35	PattersonGenetics2012
HGDP00683.HO	Palestinian.HO	Israel	32	35	PattersonGenetics2012
HGDP00684.HO	Palestinian.HO	Israel	32	35	PattersonGenetics2012
HGDP00685.HO	Palestinian_oAfrican.HO	Israel	32	35	PattersonGenetics2012
HGDP00686.HO	Palestinian.HO	Israel	32	35	PattersonGenetics2012
HGDP00687.HO	Palestinian_oAfrican.HO	Israel	32	35	PattersonGenetics2012
HGDP00688.HO	Palestinian.HO	Israel	32	35	PattersonGenetics2012
HGDP00689.HO	Palestinian.HO	Israel	32	35	PattersonGenetics2012
HGDP00690.HO	Palestinian.HO	Israel	32	35	PattersonGenetics2012
HGDP00691.HO	Palestinian.HO	Israel	32	35	PattersonGenetics2012
HGDP00692.DG	Ignore_Palestinian.DG	Israel	32	35	BergstromScience2020
HGDP00694.HO	Palestinian.HO	Israel	32	35	PattersonGenetics2012
HGDP00696.HO	Palestinian.HO	Israel	32	35	PattersonGenetics2012
HGDP00697.HO	Palestinian.HO	Israel	32	35	PattersonGenetics2012
HGDP00698.HO	Palestinian.HO	Israel	32	35	PattersonGenetics2012
HGDP00699.HO	Palestinian.HO	Israel	32	35	PattersonGenetics2012
HGDP00700.HO	Palestinian.HO	Israel	32	35	PattersonGenetics2012
HGDP00722.HO	Palestinian.HO	Israel	32	35	PattersonGenetics2012
HGDP00724.HO	Palestinian.HO	Israel	32	35	PattersonGenetics2012
HGDP00725.HO	Palestinian.HO	Israel	32	35	PattersonGenetics2012
HGDP00726.HO	Palestinian.HO	Israel	32	35	PattersonGenetics2012
HGDP00727.HO	Palestinian.HO	Israel	32	35	PattersonGenetics2012
HGDP00729.HO	Palestinian.HO	Israel	32	35	PattersonGenetics2012
HGDP00730.HO	Palestinian.HO	Israel	32	35	PattersonGenetics2012
HGDP00731.HO	Palestinian_oAfrican.HO	Israel	32	35	PattersonGenetics2012
HGDP00732.HO	Palestinian.HO	Israel	32	35	PattersonGenetics2012
HGDP00733.HO	Palestinian.HO	Israel	32	35	PattersonGenetics2012
HGDP00734.HO	Palestinian.HO	Israel	32	35	PattersonGenetics2012
HGDP00735.HO	Palestinian.HO	Israel	32	35	PattersonGenetics2012
HGDP00736.HO	Palestinian.HO	Israel	32	35	PattersonGenetics2012
HGDP00737.HO	Palestinian.HO	Israel	32	35	PattersonGenetics2012
HGDP00738.DG	Ignore_Palestinian.DG	Israel	32	35	BergstromScience2020
HGDP00739.HO	Palestinian.HO	Israel	32	35	PattersonGenetics2012
HGDP00740.HO	Palestinian.HO	Israel	32	35	PattersonGenetics2012
HGDP00741.HO	Ignore_Palestinian.HO	Israel	32	35	PattersonGenetics2012
HGDP00744.DG	Ignore_Palestinian.DG	Israel	32	35	BergstromScience2020
HGDP00745.HO	Palestinian.HO	Israel	32	35	PattersonGenetics2012
HGDP00746.DG	Palestinian.DG	Israel	32	35	BergstromScience2020
HGDP00794.HO	Orcadian.HO	United Kingdom	59	-3	PattersonGenetics2012
HGDP00795.DG	Orcadian.DG	United Kingdom	59	-3	BergstromScience2020
HGDP00796.HO	Orcadian.HO	United Kingdom	59	-3	PattersonGenetics2012
HGDP00797.HO	Orcadian.HO	United Kingdom	59	-3	PattersonGenetics2012
HGDP00798.HO	Orcadian.HO	United Kingdom	59	-3	PattersonGenetics2012
HGDP00799.HO	Orcadian.HO	United Kingdom	59	-3	PattersonGenetics2012
HGDP00800.HO	Orcadian.HO	United Kingdom	59	-3	PattersonGenetics2012
HGDP00802.HO	Orcadian.HO	United Kingdom	59	-3	PattersonGenetics2012
HGDP00803.HO	Orcadian.HO	United Kingdom	59	-3	PattersonGenetics2012
HGDP00804.DG	Orcadian.DG	United Kingdom	59	-3	BergstromScience2020
HGDP00805.HO	Orcadian.HO	United Kingdom	59	-3	PattersonGenetics2012
HGDP00806.HO	Orcadian.HO	United Kingdom	59	-3	PattersonGenetics2012
HGDP00807.HO	Orcadian.HO	United Kingdom	59	-3	PattersonGenetics2012
HGDP00808.HO	Orcadian.HO	United Kingdom	59	-3	PattersonGenetics2012
HGDP00810.HO	Orcadian.HO	United Kingdom	59	-3	PattersonGenetics2012
HGDP00879.HO	Russian.HO	Russia	61	40	PattersonGenetics2012
HGDP00880.HO	Russian.HO	Russia	61	40	PattersonGenetics2012
HGDP00882.HO	Russian.HO	Russia	61	40	PattersonGenetics2012
HGDP00883.HO	Russian.HO	Russia	61	40	PattersonGenetics2012
HGDP00884.HO	Russian.HO	Russia	61	40	PattersonGenetics2012
HGDP00885.DG	Russian.DG	Russia	61	40	BergstromScience2020
HGDP00886.DG	Russian.DG	Russia	61	40	BergstromScience2020
HGDP00887.HO	Russian.HO	Russia	61	40	PattersonGenetics2012
HGDP00888.HO	Russian.HO	Russia	61	40	PattersonGenetics2012
HGDP00889.HO	Russian.HO	Russia	61	40	PattersonGenetics2012
HGDP00890.HO	Russian.HO	Russia	61	40	PattersonGenetics2012
HGDP00891.HO	Russian.HO	Russia	61	40	PattersonGenetics2012
HGDP00892.HO	Russian.HO	Russia	61	40	PattersonGenetics2012
HGDP00893.HO	Russian.HO	Russia	61	40	PattersonGenetics2012
HGDP00894.HO	Russian.HO	Russia	61	40	PattersonGenetics2012
HGDP00895.HO	Russian.HO	Russia	61	40	PattersonGenetics2012
HGDP00896.HO	Russian.HO	Russia	61	40	PattersonGenetics2012
HGDP00897.HO	Russian.HO	Russia	61	40	PattersonGenetics2012
HGDP00898.HO	Russian.HO	Russia	61	40	PattersonGenetics2012
HGDP00899.HO	Russian.HO	Russia	61	40	PattersonGenetics2012
HGDP00900.HO	Russian.HO	Russia	61	40	PattersonGenetics2012
HGDP00901.HO	Russian.HO	Russia	61	40	PattersonGenetics2012
HGDP00902.HO	Russian.HO	Russia	61	40	PattersonGenetics2012
HGDP00903.HO	Russian.HO	Russia	61	40	PattersonGenetics2012
HGDP01062.HO	Italian_Sardinian.HO	Italy	40	9	PattersonGenetics2012
HGDP01063.HO	Sardinian.HO	Italy	40	9	PattersonGenetics2012
HGDP01064.HO	Sardinian.HO	Italy	40	9	PattersonGenetics2012
HGDP01065.HO	Sardinian.HO	Italy	40	9	PattersonGenetics2012
HGDP01066.HO	Sardinian.HO	Italy	40	9	PattersonGenetics2012
HGDP01067.HO	Sardinian.HO	Italy	40	9	PattersonGenetics2012
HGDP01068.HO	Sardinian.HO	Italy	40	9	PattersonGenetics2012
HGDP01069.HO	Sardinian.HO	Italy	40	9	PattersonGenetics2012
HGDP01070.HO	Sardinian.HO	Italy	40	9	PattersonGenetics2012
HGDP01071.HO	Sardinian.HO	Italy	40	9	PattersonGenetics2012
HGDP01072.HO	Sardinian.HO	Italy	40	9	PattersonGenetics2012
HGDP01073.HO	Sardinian.HO	Italy	40	9	PattersonGenetics2012
HGDP01074.HO	Sardinian.HO	Italy	40	9	PattersonGenetics2012
HGDP01075.HO	Sardinian.HO	Italy	40	9	PattersonGenetics2012
HGDP01076.HO	Sardinian.HO	Italy	40	9	PattersonGenetics2012
HGDP01077.HO	Sardinian.HO	Italy	40	9	PattersonGenetics2012
HGDP01078.HO	Sardinian.HO	Italy	40	9	PattersonGenetics2012
HGDP01079.HO	Sardinian.HO	Italy	40	9	PattersonGenetics2012
HGDP01147.HO	Italian_North.HO	Italy	46	10	PattersonGenetics2012
HGDP01151.HO	Italian_North.HO	Italy	46	10	PattersonGenetics2012
HGDP01152.HO	Italian_North.HO	Italy	46	10	PattersonGenetics2012
HGDP01153.HO	Italian_North.HO	Italy	46	10	PattersonGenetics2012
HGDP01155.HO	Italian_North.HO	Italy	46	10	PattersonGenetics2012
HGDP01156.HO	Italian_North.HO	Italy	46	10	PattersonGenetics2012
HGDP01157.HO	Italian_North.HO	Italy	46	10	PattersonGenetics2012
HGDP01161.HO	Italian_North.HO	Italy	43	11	PattersonGenetics2012
HGDP01162.HO	Italian_North.HO	Italy	43	11	PattersonGenetics2012
HGDP01163.HO	Italian_North.HO	Italy	43	11	PattersonGenetics2012
HGDP01164.HO	Italian_North.HO	Italy	43	11	PattersonGenetics2012
HGDP01166.HO	Italian_North.HO	Italy	43	11	PattersonGenetics2012
HGDP01167.HO	Italian_North.HO	Italy	43	11	PattersonGenetics2012
HGDP01168.HO	Italian_North.HO	Italy	43	11	PattersonGenetics2012
HGDP01169.HO	Italian_North.HO	Italy	43	11	PattersonGenetics2012
HGDP01171.HO	Italian_North.HO	Italy	46	10	PattersonGenetics2012
HGDP01172.HO	Italian_North.HO	Italy	46	10	PattersonGenetics2012
HGDP01173.HO	Italian_North.HO	Italy	46	10	PattersonGenetics2012
HGDP01174.HO	Italian_North.HO	Italy	46	10	PattersonGenetics2012
HGDP01177.HO	Italian_North.HO	Italy	46	10	PattersonGenetics2012
HGDP01357.HO	Basque.HO	France	43	0	PattersonGenetics2012
HGDP01358.HO	Basque.HO	France	43	0	PattersonGenetics2012
HGDP01359.HO	Basque.HO	France	43	0	PattersonGenetics2012
HGDP01360.HO	Basque.HO	France	43	0	PattersonGenetics2012
HGDP01361.DG	Basque.DG	France	43	0	BergstromScience2020
HGDP01362.HO	Basque.HO	France	43	0	PattersonGenetics2012
HGDP01363.HO	Basque.HO	France	43	0	PattersonGenetics2012
HGDP01364.HO	Basque.HO	France	43	0	PattersonGenetics2012
HGDP01365.HO	Basque.HO	France	43	0	PattersonGenetics2012
HGDP01366.HO	Basque.HO	France	43	0	PattersonGenetics2012
HGDP01367.HO	Basque.HO	France	43	0	PattersonGenetics2012
HGDP01368.HO	Basque.HO	France	43	0	PattersonGenetics2012
HGDP01370.HO	Basque.HO	France	43	0	PattersonGenetics2012
HGDP01371.HO	Basque.HO	France	43	0	PattersonGenetics2012
HGDP01373.HO	Basque.HO	France	43	0	PattersonGenetics2012
HGDP01374.HO	Basque.HO	France	43	0	PattersonGenetics2012
HGDP01375.HO	Basque.HO	France	43	0	PattersonGenetics2012
HGDP01376.DG	Basque.DG	France	43	0	BergstromScience2020
HGDP01377.HO	Basque.HO	France	43	0	PattersonGenetics2012
HGDP01378.HO	Basque.HO	France	43	0	PattersonGenetics2012
HGDP01379.HO	Basque.HO	France	43	0	PattersonGenetics2012
HGDP01380.HO	Basque.HO	France	43	0	PattersonGenetics2012
HGDP01381.HO	Adygei.HO	Russia	44	39	PattersonGenetics2012
HGDP01382.HO	Adygei.HO	Russia	44	39	PattersonGenetics2012
HGDP01383.HO	Adygei.HO	Russia	44	39	PattersonGenetics2012
HGDP01385.HO	Adygei.HO	Russia	44	39	PattersonGenetics2012
HGDP01386.HO	Adygei.HO	Russia	44	39	PattersonGenetics2012
HGDP01387.HO	Adygei.HO	Russia	44	39	PattersonGenetics2012
HGDP01396.HO	Adygei.HO	Russia	44	39	PattersonGenetics2012
HGDP01397.HO	Adygei.HO	Russia	44	39	PattersonGenetics2012
HGDP01398.HO	Adygei.HO	Russia	44	39	PattersonGenetics2012
HGDP01399.HO	Adygei.HO	Russia	44	39	PattersonGenetics2012
HGDP01400.HO	Adygei.HO	Russia	44	39	PattersonGenetics2012
HGDP01401.HO	Adygei.HO	Russia	44	39	PattersonGenetics2012
HGDP01402.HO	Adygei.HO	Russia	44	39	PattersonGenetics2012
HGDP01403.HO	Adygei.HO	Russia	44	39	PattersonGenetics2012
HGDP01404.HO	Adygei.HO	Russia	44	39	PattersonGenetics2012
HungarianC5.HO	Hungarian.HO	Hungary	47.4875	19.0503	LazaridisNature2014
HungarianD1.HO	Hungarian.HO	Hungary	47.4875	19.0503	LazaridisNature2014
HungarianE5.HO	Hungarian.HO	Hungary	47.4875	19.0503	LazaridisNature2014
HungarianH3.HO	Hungarian.HO	Hungary	47.4875	19.0503	LazaridisNature2014
hungary15.HO	Hungarian.HO	Hungary	47.4875	19.0503	LazaridisNature2014
hungary2.HO	Hungarian.HO	Hungary	47.4875	19.0503	LazaridisNature2014
hungary20.HO	Hungarian.HO	Hungary	47.4875	19.0503	LazaridisNature2014
hungary3.HO	Hungarian.HO	Hungary	47.4875	19.0503	LazaridisNature2014
hungary6.HO	Hungarian.HO	Hungary	47.4875	19.0503	LazaridisNature2014
hungary7.HO	Hungarian.HO	Hungary	47.4875	19.0503	LazaridisNature2014
iran11.HO	Iranian.HO	Iran	35.5859	51.46	LazaridisNature2014
iran14.HO	Iranian.HO	Iran	35.5859	51.46	LazaridisNature2014
iran16.HO	Iranian.HO	Iran	35.5859	51.46	LazaridisNature2014
iran17.HO	Iranian.HO	Iran	35.5859	51.46	LazaridisNature2014
iran19.HO	Iranian.HO	Iran	35.5859	51.46	LazaridisNature2014
iran2.HO	Iranian.HO	Iran	35.5859	51.46	LazaridisNature2014
iran20.HO	Iranian.HO	Iran	35.5859	51.46	LazaridisNature2014
iran3.HO	Iranian.HO	Iran	35.5859	51.46	LazaridisNature2014
IranianJew1132.HO	Jew_Iranian.HO	Iran	35.7	51.4167	LazaridisNature2014
IranianJew1143.HO	Jew_Iranian.HO	Iran	35.7	51.4167	LazaridisNature2014
IranianJew1159.HO	Jew_Iranian.HO	Iran	35.7	51.4167	LazaridisNature2014
IranianJew1409.HO	Jew_Iranian.HO	Iran	35.7	51.4167	LazaridisNature2014
IranianJew1513.HO	Jew_Iranian.HO	Iran	35.7	51.4167	LazaridisNature2014
IranianJew1556.HO	Jew_Iranian.HO	Iran	35.7	51.4167	LazaridisNature2014
IranianJew1557.HO	Jew_Iranian.HO	Iran	35.7	51.4167	LazaridisNature2014
IranianJew1832.HO	Jew_Iranian.HO	Iran	35.7	51.4167	LazaridisNature2014
IranianJew1845.HO	Jew_Iranian.HO	Iran	35.7	51.4167	LazaridisNature2014
IraqiJew1417.HO	Jew_Iraqi.HO	Iraq	33.325	44.422	LazaridisNature2014
IraqiJew1430.HO	Jew_Iraqi.HO	Iraq	33.325	44.422	LazaridisNature2014
IraqiJew1771.HO	Jew_Iraqi.HO	Iraq	33.325	44.422	LazaridisNature2014
IraqiJew4061.HO	Jew_Iraqi.HO	Iraq	33.325	44.422	LazaridisNature2014
IraqiJew4241.HO	Jew_Iraqi.HO	Iraq	33.325	44.422	LazaridisNature2014
IraqiJew4291.HO	Jew_Iraqi.HO	Iraq	33.325	44.422	LazaridisNature2014
Istanbul15781.HO	Turkish.HO	Turkey	41.0167	28.95	LazaridisNature2014
Istanbul17778.HO	Turkish.HO	Turkey	41.0167	28.95	LazaridisNature2014
Istanbul19185.HO	Turkish.HO	Turkey	41.0167	28.95	LazaridisNature2014
Istanbul19708.HO	Turkish.HO	Turkey	41.0167	28.95	LazaridisNature2014
Istanbul19810.HO	Turkish.HO	Turkey	41.0167	28.95	LazaridisNature2014
Istanbul20010.HO	Turkish.HO	Turkey	41.0167	28.95	LazaridisNature2014
Istanbul20040.HO	Turkish.HO	Turkey	41.0167	28.95	LazaridisNature2014
Istanbul25081.HO	Turkish.HO	Turkey	41.0167	28.95	LazaridisNature2014
Istanbul25095.HO	Turkish.HO	Turkey	41.0167	28.95	LazaridisNature2014
Istanbul25098.HO	Turkish.HO	Turkey	41.0167	28.95	LazaridisNature2014
ITS4.HO	Italian_South.HO	Italy	40.68	14.77	LazaridisNature2016
ITS5.HO	Italian_South.HO	Italy	40.39	16.55	LazaridisNature2016
ITS7.HO	Italian_South.HO	Italy	40.85	14.27	LazaridisNature2016
Jordan214.HO	Jordanian.HO	Jordan	32.0546	35.9143	LazaridisNature2014
Jordan307.HO	Jordanian.HO	Jordan	32.0546	35.9143	LazaridisNature2014
Jordan384.HO	Jordanian.HO	Jordan	32.0546	35.9143	LazaridisNature2014
Jordan445.HO	Jordanian.HO	Jordan	32.0546	35.9143	LazaridisNature2014
Jordan503.HO	Jordanian.HO	Jordan	32.0546	35.9143	LazaridisNature2014
Jordan543.HO	Jordanian.HO	Jordan	32.0546	35.9143	LazaridisNature2014
Jordan603.HO	Jordanian.HO	Jordan	32.0546	35.9143	LazaridisNature2014
Jordan62.HO	Jordanian.HO	Jordan	32.0546	35.9143	LazaridisNature2014
Jordan646.HO	Jordanian.HO	Jordan	32.0546	35.9143	LazaridisNature2014
Kayseri23271.HO	Turkish.HO	Turkey	38.7333	35.4833	LazaridisNature2014
Kayseri23549.HO	Turkish.HO	Turkey	38.7333	35.4833	LazaridisNature2014
Kayseri23892.HO	Turkish.HO	Turkey	38.7333	35.4833	LazaridisNature2014
Kayseri23967.HO	Turkish.HO	Turkey	38.7333	35.4833	LazaridisNature2014
Kayseri24032.HO	Turkish.HO	Turkey	38.7333	35.4833	LazaridisNature2014
Kayseri24075.HO	Turkish.HO	Turkey	38.7333	35.4833	LazaridisNature2014
Kayseri24266.HO	Turkish.HO	Turkey	38.7333	35.4833	LazaridisNature2014
Kayseri24276.HO	Turkish.HO	Turkey	38.7333	35.4833	LazaridisNature2014
Kayseri24392.HO	Turkish.HO	Turkey	38.7333	35.4833	LazaridisNature2014
Kayseri24402.HO	Turkish.HO	Turkey	38.7333	35.4833	LazaridisNature2014
KRD-14.HO	Kurd.HO	Russia	44.58	39.42	JeongNatureEcologyEvolution2019
KRD-31.HO	Kurd.HO	Russia	44.58	39.42	JeongNatureEcologyEvolution2019
KRD-40.HO	Kurd.HO	Russia	44.58	39.42	JeongNatureEcologyEvolution2019
KRD-43.HO	Kurd.HO	Russia	44.58	39.42	JeongNatureEcologyEvolution2019
KRD-45.HO	Kurd.HO	Russia	44.58	39.42	JeongNatureEcologyEvolution2019
KRD-49.HO	Kurd.HO	Russia	44.58	39.42	JeongNatureEcologyEvolution2019
KRD-5.HO	Kurd.HO	Russia	44.58	39.42	JeongNatureEcologyEvolution2019
KRD-8.HO	Kurd.HO	Russia	44.58	39.42	JeongNatureEcologyEvolution2019
kumyks40.HO	Kumyk.HO	Russia	43.25	46.5833	LazaridisNature2014
kumyks41.HO	Kumyk.HO	Russia	43.25	46.5833	LazaridisNature2014
kumyks44.HO	Kumyk.HO	Russia	43.25	46.5833	LazaridisNature2014
kumyks90.HO	Kumyk.HO	Russia	43.25	46.5833	LazaridisNature2014
kumyks93.HO	Kumyk.HO	Russia	43.25	46.5833	LazaridisNature2014
kumyks94.HO	Kumyk.HO	Russia	43.25	46.5833	LazaridisNature2014
kumyks97.HO	Kumyk.HO	Russia	43.25	46.5833	LazaridisNature2014
kumyks98.HO	Kumyk.HO	Russia	43.25	46.5833	LazaridisNature2014
lez31.HO	Lezgin.HO	Russia	42.1167	48.1833	LazaridisNature2014
lez33.HO	Lezgin.HO	Russia	42.1167	48.1833	LazaridisNature2014
lez36.HO	Lezgin.HO	Russia	42.1167	48.1833	LazaridisNature2014
lez37.HO	Lezgin.HO	Russia	42.1167	48.1833	LazaridisNature2014
lez38.HO	Lezgin.HO	Russia	42.1167	48.1833	LazaridisNature2014
lez40.HO	Lezgin.HO	Russia	42.1167	48.1833	LazaridisNature2014
lez49.HO	Lezgin.HO	Russia	42.1167	48.1833	LazaridisNature2014
lez7.HO	Lezgin.HO	Russia	42.1167	48.1833	LazaridisNature2014
lez9.HO	Lezgin.HO	Russia	42.1167	48.1833	LazaridisNature2014
lithuania1.HO	Lithuanian.HO	Lithuania	54.9019	23.9172	LazaridisNature2014
lithuania10.HO	Lithuanian.HO	Lithuania	54.9019	23.9172	LazaridisNature2014
lithuania2.HO	Lithuanian.HO	Lithuania	54.9019	23.9172	LazaridisNature2014
lithuania3.HO	Lithuanian.HO	Lithuania	54.9019	23.9172	LazaridisNature2014
lithuania8.HO	Lithuanian.HO	Lithuania	54.9019	23.9172	LazaridisNature2014
lithuania9.HO	Lithuanian.HO	Lithuania	54.9019	23.9172	LazaridisNature2014
LithuanianA1.HO	Lithuanian.HO	Lithuania	54.9019	23.9172	LazaridisNature2014
LithuanianD1.HO	Lithuanian.HO	Lithuania	54.9019	23.9172	LazaridisNature2014
LithuanianE2.HO	Lithuanian.HO	Lithuania	54.9019	23.9172	LazaridisNature2014
LithuanianF1.HO	Lithuanian.HO	Lithuania	54.9019	23.9172	LazaridisNature2014
lpgh-303.HO	Adygei.HO	Russia	44.89	39.24	JeongNatureEcologyEvolution2019
Malta12AM91.HO	Maltese.HO	Malta	35.94	14.38	LazaridisNature2014
Malta15AM91.HO	Maltese.HO	Malta	35.94	14.38	LazaridisNature2014
Malta16AM91.HO	Maltese.HO	Malta	35.94	14.38	LazaridisNature2014
Malta17AM91.HO	Maltese.HO	Malta	35.94	14.38	LazaridisNature2014
Malta2AM91.HO	Maltese.HO	Malta	35.94	14.38	LazaridisNature2014
Malta4AM91.HO	Maltese.HO	Malta	35.94	14.38	LazaridisNature2014
Malta7AM91.HO	Maltese.HO	Malta	35.94	14.38	LazaridisNature2014
Malta8AM91.HO	Maltese.HO	Malta	35.94	14.38	LazaridisNature2014
MAS003.HO	Spanish.HO	Spain	41.7435	1.8562	BiaginiEJHG2019
MAS016.HO	Spanish.HO	Spain	41.5462	2.45455	BiaginiEJHG2019
MAS064.HO	Spanish.HO	Spain	38.1658	-0.579218	BiaginiEJHG2019
MAY035.HO	Spanish.HO	Spain	39.7195	2.9079	BiaginiEJHG2019
MEL022.HO	Spanish.HO	Spain	39.6494	3.29922	BiaginiEJHG2019
mg22.HO	Georgian.HO	Georgia	42.5	41.85	LazaridisNature2014
mg23.HO	Georgian.HO	Georgia	42.5	41.85	LazaridisNature2014
mg27.HO	Georgian.HO	Georgia	42.5	41.85	LazaridisNature2014
mg31.HO	Georgian.HO	Georgia	42.5	41.85	LazaridisNature2014
mg34.HO	Georgian.HO	Georgia	42.5	41.85	LazaridisNature2014
mg40.HO	Georgian.HO	Georgia	42.5	41.85	LazaridisNature2014
mg43.HO	Georgian.HO	Georgia	42.5	41.85	LazaridisNature2014
mg47.HO	Georgian.HO	Georgia	42.5	41.85	LazaridisNature2014
mg49.HO	Georgian.HO	Georgia	42.5	41.85	LazaridisNature2014
mg62.HO	Georgian.HO	Georgia	42.5	41.85	LazaridisNature2014
MIQ133.HO	Spanish.HO	Spain	41.6649	0.987946	BiaginiEJHG2019
MOE-001.HO	Mordovian.HO	Russia	55.08	44.16	JeongNatureEcologyEvolution2019
MOE-002.HO	Mordovian.HO	Russia	55.08	44.16	JeongNatureEcologyEvolution2019
MOE-010.HO	Mordovian.HO	Russia	55.08	44.16	JeongNatureEcologyEvolution2019
MOE-014.HO	Mordovian.HO	Russia	54.08	43.13	JeongNatureEcologyEvolution2019
MOE-015.HO	Mordovian.HO	Russia	54.08	43.13	JeongNatureEcologyEvolution2019
MOE-020.HO	Mordovian.HO	Russia	54.08	43.13	JeongNatureEcologyEvolution2019
MOE-025.HO	Mordovian.HO	Russia	54.08	43.13	JeongNatureEcologyEvolution2019
MOE-036.HO	Mordovian.HO	Russia	55.08	44.16	JeongNatureEcologyEvolution2019
MOE-043.HO	Mordovian.HO	Russia	55.08	44.16	JeongNatureEcologyEvolution2019
MOE-045.HO	Mordovian.HO	Russia	55.08	44.16	JeongNatureEcologyEvolution2019
MOE-433.HO	Mordovian.HO	Russia	54.08	43.13	JeongNatureEcologyEvolution2019
MOE-445.HO	Mordovian.HO	Russia	54.08	43.13	JeongNatureEcologyEvolution2019
MOE-450.HO	Mordovian.HO	Russia	54.08	43.13	JeongNatureEcologyEvolution2019
MOE-451.HO	Mordovian.HO	Russia	54.08	43.13	JeongNatureEcologyEvolution2019
MOE-452.HO	Mordovian.HO	Russia	54.08	43.13	JeongNatureEcologyEvolution2019
MOE-455.HO	Mordovian.HO	Russia	54.08	43.13	JeongNatureEcologyEvolution2019
MOE-475.HO	Mordovian.HO	Russia	55.08	44.16	JeongNatureEcologyEvolution2019
MOE-485.HO	Mordovian.HO	Russia	55.08	44.16	JeongNatureEcologyEvolution2019
MOE-491.HO	Mordovian.HO	Russia	55.08	44.16	JeongNatureEcologyEvolution2019
MOE-492.HO	Mordovian.HO	Russia	55.08	44.16	JeongNatureEcologyEvolution2019
MOE-495.HO	Mordovian.HO	Russia	55.08	44.16	JeongNatureEcologyEvolution2019
MOE-497.HO	Mordovian.HO	Russia	55.08	44.16	JeongNatureEcologyEvolution2019
MOR061.HO	Spanish.HO	Spain	41.848	2.51263	BiaginiEJHG2019
MOR068.HO	Spanish.HO	Spain	41.6519	2.34428	BiaginiEJHG2019
Mordovians1.HO	Mordovian.HO	Russia	54.1833	45.1833	LazaridisNature2014
Mordovians17.HO	Mordovian.HO	Russia	54.1833	45.1833	LazaridisNature2014
Mordovians22.HO	Mordovian.HO	Russia	54.1833	45.1833	LazaridisNature2014
Mordovians27.HO	Mordovian.HO	Russia	54.1833	45.1833	LazaridisNature2014
Mordovians28.HO	Mordovian.HO	Russia	54.1833	45.1833	LazaridisNature2014
Mordovians30.HO	Mordovian.HO	Russia	54.1833	45.1833	LazaridisNature2014
Mordovians31.HO	Mordovian.HO	Russia	54.1833	45.1833	LazaridisNature2014
Mordovians32.HO	Mordovian.HO	Russia	54.1833	45.1833	LazaridisNature2014
Mordovians4.HO	Mordovian.HO	Russia	54.1833	45.1833	LazaridisNature2014
Mordovians5.HO	Mordovian.HO	Russia	54.1833	45.1833	LazaridisNature2014
MST073.HO	Spanish.HO	Spain	39.5698	3.2095	BiaginiEJHG2019
MST075.HO	Spanish.HO	Spain	41.4873	0.842773	BiaginiEJHG2019
NA13626.HO	Adygei.HO	Russia	44	39	PattersonGenetics2012
NA15199.HO	Hungarian.HO	Hungary	47.5	19.1	LazaridisNature2014
NA15200.HO	Hungarian.HO	Hungary	47.5	19.1	LazaridisNature2014
NA15201.HO	Hungarian.HO	Hungary	47.5	19.1	LazaridisNature2014
NA15202.HO	Hungarian.HO	Hungary	47.5	19.1	LazaridisNature2014
NA15203.HO	Hungarian.HO	Hungary	47.5	19.1	LazaridisNature2014
NA15204.HO	Hungarian.HO	Hungary	47.5	19.1	LazaridisNature2014
NA15205.HO	Hungarian.HO	Hungary	47.5	19.1	LazaridisNature2014
NA15206.HO	Hungarian.HO	Hungary	47.5	19.1	LazaridisNature2014
NA15207.HO	Hungarian.HO	Hungary	47.5	19.1	LazaridisNature2014
NA15208.HO	Hungarian.HO	Hungary	47.5	19.1	LazaridisNature2014
NA15724.HO	Czech.HO	Czechoslovakia	50.1	14.4	LazaridisNature2014
NA15725.HO	Czech.HO	Czechoslovakia	50.1	14.4	LazaridisNature2014
NA15726.HO	Czech.HO	Czechoslovakia	50.1	14.4	LazaridisNature2014
NA15727.HO	Czech.HO	Czechoslovakia	50.1	14.4	LazaridisNature2014
NA15728.HO	Czech.HO	Czechoslovakia	50.1	14.4	LazaridisNature2014
NA15729.HO	Czech.HO	Czechoslovakia	50.1	14.4	LazaridisNature2014
NA15730.HO	Czech.HO	Czechoslovakia	50.1	14.4	LazaridisNature2014
NA15731.HO	Czech.HO	Czechoslovakia	50.1	14.4	LazaridisNature2014
NA15732.HO	Czech.HO	Czechoslovakia	50.1	14.4	LazaridisNature2014
NA15733.HO	Czech.HO	Czechoslovakia	50.1	14.4	LazaridisNature2014
NA15755.HO	Icelandic.HO	Iceland	64.1333	-21.9333	LazaridisNature2014
NA15756.HO	Icelandic.HO	Iceland	64.1333	-21.9333	LazaridisNature2014
NA15757.HO	Icelandic.HO	Iceland	64.1333	-21.9333	LazaridisNature2014
NA15758.HO	Icelandic.HO	Iceland	64.1333	-21.9333	LazaridisNature2014
NA15759.HO	Icelandic.HO	Iceland	64.1333	-21.9333	LazaridisNature2014
NA15760.HO	Icelandic.HO	Iceland	64.1333	-21.9333	LazaridisNature2014
NA15761.HO	Icelandic.HO	Iceland	64.1333	-21.9333	LazaridisNature2014
NA15762.HO	Icelandic.HO	Iceland	64.1333	-21.9333	LazaridisNature2014
NA15763.HO	Icelandic.HO	Iceland	64.1333	-21.9333	LazaridisNature2014
NA15764.HO	Icelandic.HO	Iceland	64.1333	-21.9333	LazaridisNature2014
NA15765.HO	Icelandic.HO	Iceland	64.1333	-21.9333	LazaridisNature2014
NA15766.HO	Icelandic.HO	Iceland	64.1333	-21.9333	LazaridisNature2014
NA17372.HO	Greek.HO	Greece	37.9667	23.7167	LazaridisNature2014
NA17373.HO	Greek.HO	Greece	37.9667	23.7167	LazaridisNature2014
NA17374.HO	Greek.HO	Greece	37.9667	23.7167	LazaridisNature2014
NA17375.HO	Greek.HO	Greece	37.9667	23.7167	LazaridisNature2014
NA17376.HO	Greek.HO	Greece	37.9667	23.7167	LazaridisNature2014
NA17377.HO	Greek.HO	Greece	37.9667	23.7167	LazaridisNature2014
NAC135.HO	Spanish.HO	Spain	38.7733	-0.521809	BiaginiEJHG2019
NOR101.HO	Norwegian.HO	Norway	60.359	5.358	LazaridisNature2014
NOR106.HO	Norwegian.HO	Norway	60.359	5.358	LazaridisNature2014
NOR107.HO	Norwegian.HO	Norway	60.359	5.358	LazaridisNature2014
NOR108.HO	Norwegian.HO	Norway	60.359	5.358	LazaridisNature2014
NOR109.HO	Norwegian.HO	Norway	60.359	5.358	LazaridisNature2014
NOR111.HO	Norwegian.HO	Norway	60.359	5.358	LazaridisNature2014
NOR119.HO	Norwegian.HO	Norway	60.359	5.358	LazaridisNature2014
NOR124.HO	Norwegian.HO	Norway	60.359	5.358	LazaridisNature2014
NOR126.HO	Norwegian.HO	Norway	60.359	5.358	LazaridisNature2014
NOR146.HO	Norwegian.HO	Norway	60.359	5.358	LazaridisNature2014
NOR148.HO	Norwegian.HO	Norway	60.359	5.358	LazaridisNature2014
NorthOssetia11.HO	Ossetian.HO	Russia	43.0167	44.65	LazaridisNature2014
NorthOssetia12.HO	Russia_NorthOssetian.HO	Russia	43.0167	44.65	LazaridisNature2014
NorthOssetia14.HO	Ossetian.HO	Russia	43.0167	44.65	LazaridisNature2014
NorthOssetia17.HO	Ossetian.HO	Russia	43.0167	44.65	LazaridisNature2014
NorthOssetia19.HO	Ossetian.HO	Russia	43.0167	44.65	LazaridisNature2014
NorthOssetia2.HO	Ossetian.HO	Russia	43.0167	44.65	LazaridisNature2014
NorthOssetia3.HO	Ossetian.HO	Russia	43.0167	44.65	LazaridisNature2014
NorthOssetia5.HO	Russia_NorthOssetian.HO	Russia	43.0167	44.65	LazaridisNature2014
NorthOssetia8.HO	Ossetian.HO	Russia	43.0167	44.65	LazaridisNature2014
NorthOssetia9.HO	Ossetian.HO	Russia	43.0167	44.65	LazaridisNature2014
OCE-058.HO	Ossetian.HO	Russia	43.12	43.55	JeongNatureEcologyEvolution2019
OCE-155.HO	Ossetian.HO	Russia	43.12	43.55	JeongNatureEcologyEvolution2019
OCE-160.HO	Ossetian.HO	Russia	43.12	43.55	JeongNatureEcologyEvolution2019
OCE-161.HO	Ossetian.HO	Russia	43.12	43.55	JeongNatureEcologyEvolution2019
OCE-195.HO	Ossetian.HO	Russia	43.12	43.55	JeongNatureEcologyEvolution2019
OCE-224.HO	Ossetian.HO	Russia	43.12	43.55	JeongNatureEcologyEvolution2019
PIT001.HO	Spanish.HO	Spain	40.0745	-0.037372	BiaginiEJHG2019
PON058.HO	Spanish.HO	Spain	39.9734	3.94342	BiaginiEJHG2019
PV001.HO	Iranian_Bandari.HO	Iran	27.183	56.267	LazaridisNature2016
PV003.HO	Iranian_Bandari.HO	Iran	27.183	56.267	LazaridisNature2016
PV004.HO	Iranian_Bandari.HO	Iran	27.183	56.267	LazaridisNature2016
PV005.HO	Iranian_Bandari.HO	Iran	27.183	56.267	LazaridisNature2016
PV006.HO	Iranian_Bandari.HO	Iran	27.183	56.267	LazaridisNature2016
PV007.HO	Iranian_Bandari.HO	Iran	27.183	56.267	LazaridisNature2016
PV008.HO	Iranian_Bandari.HO	Iran	27.183	56.267	LazaridisNature2016
PV009.HO	Iranian.HO	Iran	33.465	48.339	LazaridisNature2016
PV010.HO	Iranian.HO	Iran	33.465	48.339	LazaridisNature2016
PV011.HO	Iranian.HO	Iran	33.465	48.339	LazaridisNature2016
PV012.HO	Iranian.HO	Iran	33.465	48.339	LazaridisNature2016
PV013.HO	Iranian.HO	Iran	33.465	48.339	LazaridisNature2016
PV014.HO	Iranian.HO	Iran	33.465	48.339	LazaridisNature2016
PV015.HO	Iranian.HO	Iran	33.465	48.339	LazaridisNature2016
PV016.HO	Iranian.HO	Iran	33.465	48.339	LazaridisNature2016
PV017.HO	Iranian.HO	Iran	33.465	48.339	LazaridisNature2016
PV018.HO	Iranian.HO	Iran	33.465	48.339	LazaridisNature2016
PV019.HO	Iranian.HO	Iran	36.529	52.671	LazaridisNature2016
PV020.HO	Iranian.HO	Iran	36.529	52.671	LazaridisNature2016
PV021.HO	Iranian.HO	Iran	36.529	52.671	LazaridisNature2016
PV022.HO	Iranian.HO	Iran	36.529	52.671	LazaridisNature2016
PV023.HO	Iranian.HO	Iran	36.529	52.671	LazaridisNature2016
PV024.HO	Iranian.HO	Iran	36.529	52.671	LazaridisNature2016
PV025.HO	Iranian.HO	Iran	36.529	52.671	LazaridisNature2016
PV026.HO	Iranian.HO	Iran	36.529	52.671	LazaridisNature2016
PV027.HO	Iranian.HO	Iran	36.529	52.671	LazaridisNature2016
PV028.HO	Iranian.HO	Iran	36.529	52.671	LazaridisNature2016
PV029.HO	Iranian.HO	Iran	29.591	52.584	LazaridisNature2016
PV030.HO	Iranian.HO	Iran	29.591	52.584	LazaridisNature2016
PV031.HO	Iranian.HO	Iran	29.591	52.584	LazaridisNature2016
PV032.HO	Iranian.HO	Iran	29.591	52.584	LazaridisNature2016
PV033.HO	Iranian.HO	Iran	29.591	52.584	LazaridisNature2016
PV034.HO	Iranian.HO	Iran	29.591	52.584	LazaridisNature2016
PV035.HO	Iranian.HO	Iran	29.591	52.584	LazaridisNature2016
PV036.HO	Iranian.HO	Iran	29.591	52.584	LazaridisNature2016
PV037.HO	Iranian.HO	Iran	29.591	52.584	LazaridisNature2016
PV038.HO	Iranian.HO	Iran	29.591	52.584	LazaridisNature2016
RAG111.HO	Spanish.HO	Spain	40.5974	0.442843	BiaginiEJHG2019
Rakr-203.HO	Russian_Archangelsk_Krasnoborsky.HO	Russia	61.56	45.94	JeongNatureEcologyEvolution2019
Rakr-205.HO	Russian_Archangelsk_Krasnoborsky.HO	Russia	61.56	45.94	JeongNatureEcologyEvolution2019
Rakr-237.HO	Russian_Archangelsk_Krasnoborsky.HO	Russia	61.56	45.94	JeongNatureEcologyEvolution2019
Rakr-248.HO	Russian_Archangelsk_Krasnoborsky.HO	Russia	61.56	45.94	JeongNatureEcologyEvolution2019
Rakr-341.HO	Russian_Archangelsk_Krasnoborsky.HO	Russia	61.56	45.94	JeongNatureEcologyEvolution2019
Rakr-345.HO	Russian_Archangelsk_Krasnoborsky.HO	Russia	61.56	45.94	JeongNatureEcologyEvolution2019
Rbgp-200.HO	Russian.HO	Russia	50.78	36.48	JeongNatureEcologyEvolution2019
Rbgp-201.HO	Russian.HO	Russia	50.78	36.48	JeongNatureEcologyEvolution2019
Rbgp-203.HO	Russian.HO	Russia	50.78	36.48	JeongNatureEcologyEvolution2019
Rbgp-205.HO	Russian.HO	Russia	50.78	36.48	JeongNatureEcologyEvolution2019
REI087.HO	Spanish.HO	Spain	42.225	2.43932	BiaginiEJHG2019
RIC076.HO	Spanish.HO	Spain	41.7094	1.02927	BiaginiEJHG2019
RIC106.HO	Spanish.HO	Spain	41.4823	2.1885	BiaginiEJHG2019
Rkbo-12.HO	Russian.HO	Russia	54.31	34.53	JeongNatureEcologyEvolution2019
Rkbo-16.HO	Russian.HO	Russia	54.31	34.53	JeongNatureEcologyEvolution2019
Rkbo-44.HO	Russian.HO	Russia	54.31	34.53	JeongNatureEcologyEvolution2019
Rkbo-58.HO	Russian.HO	Russia	54.31	34.53	JeongNatureEcologyEvolution2019
Rksh-402.HO	Russian.HO	Russia	57.36	37.61	JeongNatureEcologyEvolution2019
Rksh-405.HO	Russian.HO	Russia	57.36	37.61	JeongNatureEcologyEvolution2019
Rksh-407.HO	Russian.HO	Russia	57.36	37.61	JeongNatureEcologyEvolution2019
Rksh-412.HO	Russian.HO	Russia	57.36	37.61	JeongNatureEcologyEvolution2019
Rkuch-03.HO	Russian.HO	Russia	51.89	37.25	JeongNatureEcologyEvolution2019
Rkuch-05.HO	Russian.HO	Russia	51.89	37.25	JeongNatureEcologyEvolution2019
Rkuch-53.HO	Russian.HO	Russia	51.89	37.25	JeongNatureEcologyEvolution2019
Rkuch-58.HO	Russian.HO	Russia	51.89	37.25	JeongNatureEcologyEvolution2019
ROB016.HO	Spanish.HO	Spain	41.2504	1.76296	BiaginiEJHG2019
ROB116.HO	Spanish.HO	Spain	42.1048	2.77949	BiaginiEJHG2019
ROB127.HO	Spanish.HO	Spain	41.7807	2.83532	BiaginiEJHG2019
ROI027.HO	Spanish.HO	Spain	42.2563	3.08644	BiaginiEJHG2019
ROI042.HO	Spanish.HO	Spain	41.4747	1.98141	BiaginiEJHG2019
ROI096.HO	Spanish.HO	Spain	39.5156	3.0239	BiaginiEJHG2019
Rorl-102.HO	Russian.HO	Russia	53.45	36	JeongNatureEcologyEvolution2019
Rorl-110.HO	Russian.HO	Russia	53.45	36	JeongNatureEcologyEvolution2019
Rorl-114.HO	Russian.HO	Russia	53.45	36	JeongNatureEcologyEvolution2019
Rorl-155.HO	Russian.HO	Russia	53.45	36	JeongNatureEcologyEvolution2019
ROS005.HO	Spanish_Lleida.HO	Spain	41.825	0.993272	BiaginiEJHG2019
ROS008.HO	Spanish.HO	Spain	41.3469	2.0381	BiaginiEJHG2019
ROS025.HO	Spanish.HO	Spain	41.4833	1.61667	BiaginiEJHG2019
RPin-114.HO	Russian_Archangelsk_Pinezhsky.HO	Russia	64	44.26	JeongNatureEcologyEvolution2019
RPin-123.HO	Russian_Archangelsk_Pinezhsky.HO	Russia	64	44.26	JeongNatureEcologyEvolution2019
RPin-143.HO	Russian_Archangelsk_Pinezhsky.HO	Russia	64	44.26	JeongNatureEcologyEvolution2019
RPin-145.HO	Russian_Archangelsk_Pinezhsky.HO	Russia	64	44.26	JeongNatureEcologyEvolution2019
RPin-151.HO	Russian_Archangelsk_Pinezhsky.HO	Russia	64	44.26	JeongNatureEcologyEvolution2019
Rps-002.HO	Russian.HO	Russia	57.35	28.32	JeongNatureEcologyEvolution2019
Rps-004.HO	Russian.HO	Russia	57.35	28.32	JeongNatureEcologyEvolution2019
Rps-006.HO	Russian.HO	Russia	57.35	28.32	JeongNatureEcologyEvolution2019
Rps-012.HO	Russian.HO	Russia	57.35	28.32	JeongNatureEcologyEvolution2019
Rps-090.HO	Russian.HO	Russia	57.77	29.56	JeongNatureEcologyEvolution2019
Rps-091.HO	Russian.HO	Russia	57.77	29.56	JeongNatureEcologyEvolution2019
Rps-098.HO	Russian.HO	Russia	57.77	29.56	JeongNatureEcologyEvolution2019
Rrzm-08.HO	Russian.HO	Russia	54.23	39.03	JeongNatureEcologyEvolution2019
Rrzm-10.HO	Russian.HO	Russia	54.23	39.03	JeongNatureEcologyEvolution2019
Rrzm-13.HO	Russian.HO	Russia	54.23	39.03	JeongNatureEcologyEvolution2019
Rrzm-16.HO	Russian.HO	Russia	54.23	39.03	JeongNatureEcologyEvolution2019
Rrzm-83.HO	Russian.HO	Russia	54.23	39.03	JeongNatureEcologyEvolution2019
Rrzs-11.HO	Russian.HO	Russia	54.4	40.53	JeongNatureEcologyEvolution2019
Rrzs-3.HO	Russian.HO	Russia	54.4	40.53	JeongNatureEcologyEvolution2019
Rrzs-32.HO	Russian.HO	Russia	54.4	40.53	JeongNatureEcologyEvolution2019
Rrzs-58.HO	Russian.HO	Russia	54.4	40.53	JeongNatureEcologyEvolution2019
Rrzs-66.HO	Russian.HO	Russia	54.4	40.53	JeongNatureEcologyEvolution2019
Rrzs-7.HO	Russian.HO	Russia	54.4	40.53	JeongNatureEcologyEvolution2019
Rrzs-88.HO	Russian.HO	Russia	54.4	40.53	JeongNatureEcologyEvolution2019
Rsm-103.HO	Russian.HO	Russia	53.95	32.87	JeongNatureEcologyEvolution2019
Rsm-109.HO	Russian.HO	Russia	53.95	32.87	JeongNatureEcologyEvolution2019
Rsm-166.HO	Russian.HO	Russia	53.95	32.87	JeongNatureEcologyEvolution2019
Rsm-171.HO	Russian.HO	Russia	53.95	32.87	JeongNatureEcologyEvolution2019
Rsm-176.HO	Russian.HO	Russia	53.95	32.87	JeongNatureEcologyEvolution2019
Rsm-179.HO	Russian.HO	Russia	53.95	32.87	JeongNatureEcologyEvolution2019
Rsm-181.HO	Russian.HO	Russia	53.95	32.87	JeongNatureEcologyEvolution2019
RYAR-173.HO	Russian.HO	Russia	58.03	38.5	JeongNatureEcologyEvolution2019
RYAR-223.HO	Russian.HO	Russia	58.03	38.5	JeongNatureEcologyEvolution2019
RYAR-232.HO	Russian.HO	Russia	58.03	38.5	JeongNatureEcologyEvolution2019
S_Armenian-2.DG	Armenian.DG	Armenia	40.6045	43.1008	MallickNature2016
S_Finnish-3.DG	Finnish_o.DG	Finland	60.2	24.9	MallickNature2016
S_French-1.DG	French.DG	France	46	2	MallickNature2016
S_Lezgin-2.DG	Lezgin.DG	Russia	42.1167	48.1833	MallickNature2016
S_Polish-1.DG	Polish.DG	Poland	52.2333	21.0167	MallickNature2016
S_Samaritan-1.DG	Samaritan.DG	Israel	32.2034	35.2701	MallickNature2016
S_Turkish-1.DG	Turkish.DG	Turkey	38.7333	35.4833	MallickNature2016
S_Turkish-2.DG	Turkish.DG	Turkey	38.7333	35.4833	MallickNature2016
SAB009.HO	Spanish.HO	Spain	41.0027	0.600538	BiaginiEJHG2019
SAB014.HO	Spanish.HO	Spain	41.4557	1.75369	BiaginiEJHG2019
SAB019.HO	Spanish.HO	Spain	39.8899	-0.0836936	BiaginiEJHG2019
SAB131.HO	Spanish.HO	Spain	40.9064	0.490617	BiaginiEJHG2019
SAB137.HO	Spanish.HO	Spain	42.3088	0.970923	BiaginiEJHG2019
SD60_297.HO	Saami.WGA.HO	Finland	68.3839	23.6325	LazaridisNature2014
SephardiJewTurkey4950.HO	Jew_Turkish.HO	Turkey	41.0167	28.95	LazaridisNature2014
SephardiJewTurkey4953.HO	Jew_Turkish.HO	Turkey	41.0167	28.95	LazaridisNature2014
SephardiJewTurkey4955.HO	Jew_Turkish.HO	Turkey	41.0167	28.95	LazaridisNature2014
SephardiJewTurkey5033.HO	Jew_Turkish.HO	Turkey	41.0167	28.95	LazaridisNature2014
SephardiJewTurkey5075.HO	Jew_Turkish.HO	Turkey	41.0167	28.95	LazaridisNature2014
SephardiJewTurkey5832.HO	Jew_Turkish.HO	Turkey	41.0167	28.95	LazaridisNature2014
SephardiJewTurkey5877.HO	Jew_Turkish.HO	Turkey	41.0167	28.95	LazaridisNature2014
SephardiJewTurkey6077.HO	Jew_Turkish.HO	Turkey	41.0167	28.95	LazaridisNature2014
SER011.HO	Spanish.HO	Spain	42.3556	1.76142	BiaginiEJHG2019
SER015.HO	Spanish.HO	Spain	41.3879	2.16992	BiaginiEJHG2019
SER018.HO	Spanish.HO	Spain	42.1821	2.48819	BiaginiEJHG2019
SER022.HO	Spanish.HO	Spain	41.5266	1.72153	BiaginiEJHG2019
SER027.HO	Spanish.HO	Spain	41.5556	2.40056	BiaginiEJHG2019
SER064.HO	Spanish.HO	Spain	38.7055	1.4283	BiaginiEJHG2019
Shap-156.HO	Adygei.HO	Russia	44.15	39.12	JeongNatureEcologyEvolution2019
Shap-225.HO	Adygei.HO	Russia	44.15	39.12	JeongNatureEcologyEvolution2019
Shap-55.HO	Adygei.HO	Russia	44.15	39.12	JeongNatureEcologyEvolution2019
SLA017.HO	Spanish.HO	Spain	38.3929	-0.80438	BiaginiEJHG2019
SLM078.HO	Spanish.HO	Spain	39.6609	3.08345	BiaginiEJHG2019
SOL051.HO	Spanish.HO	Spain	41.7656	1.76338	BiaginiEJHG2019
SOL053.HO	Spanish.HO	Spain	39.7609	3.03222	BiaginiEJHG2019
SOL083.HO	Spanish.HO	Spain	41.9804	1.7832	BiaginiEJHG2019
SOL084.HO	Spanish.HO	Spain	38.9549	-0.456031	BiaginiEJHG2019
SouthFrench1112.HO	French.HO	France	43.09	-0.05	LazaridisNature2014
SouthFrench1323.HO	French.HO	France	43.71	-1.05	LazaridisNature2014
SouthFrench3068.HO	French.HO	France	43.09	-0.05	LazaridisNature2014
SouthFrench3326.HO	French.HO	France	43.09	-0.05	LazaridisNature2014
SouthFrench3947.HO	French.HO	France	43.71	-1.05	LazaridisNature2014
SouthFrench3951.HO	French.HO	France	43.71	-1.05	LazaridisNature2014
SouthFrench4018.HO	French.HO	France	43.71	-1.05	LazaridisNature2014
SR23.HO	Sicilian.HO	Italy	37.067	15.267	LazaridisNature2014
SR44.HO	Sicilian.HO	Italy	37.067	15.267	LazaridisNature2014
SR48R.HO	Sicilian.HO	Italy	37.067	15.267	LazaridisNature2014
SR60.HO	Sicilian.HO	Italy	37.067	15.267	LazaridisNature2014
SR64.HO	Sicilian.HO	Italy	37.067	15.267	LazaridisNature2014
STC091.HO	Spanish.HO	Spain	41.4638	1.66646	BiaginiEJHG2019
TLA010.HO	Greek.WGA.HO	Greece	37.9	23.7	LazaridisNature2014
TLA012.HO	Greek.WGA.HO	Greece	37.9	23.7	LazaridisNature2014
TLA015.HO	Greek.WGA.HO	Greece	37.9	23.7	LazaridisNature2014
TLA017.HO	Greek.WGA.HO	Greece	37.9	23.7	LazaridisNature2014
TLA018.HO	Greek.WGA.HO	Greece	37.9	23.7	LazaridisNature2014
TLA019.HO	Greek.WGA.HO	Greece	37.9	23.7	LazaridisNature2014
TLA020.HO	Greek.WGA.HO	Greece	37.9	23.7	LazaridisNature2014
TLA021.HO	Greek.WGA.HO	Greece	37.9	23.7	LazaridisNature2014
TLA022.HO	Greek.WGA.HO	Greece	37.9	23.7	LazaridisNature2014
TLA023.HO	Greek.WGA.HO	Greece	37.9	23.7	LazaridisNature2014
TLA024.HO	Greek.WGA.HO	Greece	37.9	23.7	LazaridisNature2014
TLA025.HO	Greek.WGA.HO	Greece	37.9	23.7	LazaridisNature2014
TLA026.HO	Greek.WGA.HO	Greece	37.9	23.7	LazaridisNature2014
TLA027.HO	Greek.WGA.HO	Greece	37.9	23.7	LazaridisNature2014
TLA028.HO	Greek.WGA.HO	Greece	37.9	23.7	LazaridisNature2014
TLA029.HO	Greek.WGA.HO	Greece	37.9	23.7	LazaridisNature2014
TP04.HO	Sicilian.HO	Italy	38.019	12.515	LazaridisNature2014
TP05.HO	Sicilian.HO	Italy	38.019	12.515	LazaridisNature2014
TP06.HO	Sicilian.HO	Italy	38.019	12.515	LazaridisNature2014
TP07.HO	Sicilian.HO	Italy	38.019	12.515	LazaridisNature2014
TP08.HO	Sicilian.HO	Italy	38.019	12.515	LazaridisNature2014
TP25.HO	Sicilian.HO	Italy	38.019	12.515	LazaridisNature2014
Trabzon21173.HO	Turkish.HO	Turkey	41	39.7333	LazaridisNature2014
Trabzon21174.HO	Turkish.HO	Turkey	41	39.7333	LazaridisNature2014
Trabzon21177.HO	Turkish.HO	Turkey	41	39.7333	LazaridisNature2014
Trabzon21515.HO	Turkish.HO	Turkey	41	39.7333	LazaridisNature2014
Trabzon21534.HO	Turkish.HO	Turkey	41	39.7333	LazaridisNature2014
Trabzon21544.HO	Turkish.HO	Turkey	41	39.7333	LazaridisNature2014
Trabzon21557.HO	Turkish.HO	Turkey	41	39.7333	LazaridisNature2014
Trabzon21575.HO	Turkish.HO	Turkey	41	39.7333	LazaridisNature2014
Trabzon21645.HO	Turkish.HO	Turkey	41	39.7333	LazaridisNature2014
Turkish4BA57.HO	Turkish.HO	Turkey	39.42	29.98	LazaridisNature2014
Turkish7BA57.HO	Turkish.HO	Turkey	41.01	28.98	LazaridisNature2014
Turkish8BA62.HO	Turkish.HO	Turkey	39.65	27.88	LazaridisNature2014
Turkish9BA57.HO	Turkish.HO	Turkey	38.42	27.13	LazaridisNature2014
UKR-1283.HO	Ukrainian.HO	Ukraine	50.82	33.87	JeongNatureEcologyEvolution2019
UKR-1291.HO	Ukrainian.HO	Ukraine	50.82	33.87	JeongNatureEcologyEvolution2019
UKR-1292.HO	Ukrainian.HO	Ukraine	50.82	33.87	JeongNatureEcologyEvolution2019
UKR-1377.HO	Ukrainian.HO	Ukraine	50.82	33.87	JeongNatureEcologyEvolution2019
UKR-1399.HO	Ukrainian_North.HO	Ukraine	50.82	33.87	JeongNatureEcologyEvolution2019
UKR-1903.HO	Ukrainian_North.HO	Ukraine	50.52	28.55	JeongNatureEcologyEvolution2019
UKR-1909.HO	Ukrainian_North.HO	Ukraine	50.52	28.55	JeongNatureEcologyEvolution2019
UKR-1913.HO	Ukrainian_North.HO	Ukraine	50.52	28.55	JeongNatureEcologyEvolution2019
UKR-1951.HO	Ukrainian_North.HO	Ukraine	51.32	26.58	JeongNatureEcologyEvolution2019
UKR-1978.HO	Ukrainian_North.HO	Ukraine	51.32	26.58	JeongNatureEcologyEvolution2019
UKR-1992.HO	Ukrainian_North.HO	Ukraine	51.32	26.58	JeongNatureEcologyEvolution2019
UKR-2021.HO	Ukrainian_North.HO	Ukraine	50.52	28.55	JeongNatureEcologyEvolution2019
UkrBel614.HO	Ukrainian.HO	Russia	50.2871	31.5574	LazaridisNature2014
UkrBel618.HO	Ukrainian.HO	Russia	50.2871	31.5574	LazaridisNature2014
UkrBel620.HO	Ukrainian.HO	Russia	50.2871	31.5574	LazaridisNature2014
UkrBel622.HO	Ukrainian.HO	Russia	50.2871	31.5574	LazaridisNature2014
UkrBel733.HO	Ukrainian.HO	Russia	50.2871	31.5574	LazaridisNature2014
UkrBel736.HO	Ukrainian.HO	Russia	50.2871	31.5574	LazaridisNature2014
UkrLv228.HO	Ukrainian.HO	Ukraine	49.85	24.0167	LazaridisNature2014
UkrLv237.HO	Ukrainian.HO	Ukraine	49.85	24.0167	LazaridisNature2014
UkrLv240.HO	Ukrainian.HO	Ukraine	49.85	24.0167	LazaridisNature2014
VID003.HO	Spanish.HO	Spain	41.2399	1.57728	BiaginiEJHG2019
VID014.HO	Spanish.HO	Spain	41.4501	2.24742	BiaginiEJHG2019
VID016.HO	Spanish.HO	Spain	42.0072	2.70466	BiaginiEJHG2019
VID037.HO	Spanish.HO	Spain	41.7061	1.48652	BiaginiEJHG2019
VID044.HO	Spanish.HO	Spain	42.3311	2.2262	BiaginiEJHG2019
VID048.HO	Spanish.HO	Spain	41.111	1.145	BiaginiEJHG2019
VID057.HO	Spanish.HO	Spain	41.9136	1.88912	BiaginiEJHG2019
YemeniteJew4667.HO	Jew_Yemenite.HO	Yemen	15.35	44.2	LazaridisNature2014
YemeniteJew4675.HO	Jew_Yemenite.HO	Yemen	15.35	44.2	LazaridisNature2014
YemeniteJew4684.HO	Jew_Yemenite.HO	Yemen	15.35	44.2	LazaridisNature2014
YemeniteJew4695.HO	Jew_Yemenite.HO	Yemen	15.35	44.2	LazaridisNature2014
YemeniteJew4937.HO	Jew_Yemenite.HO	Yemen	15.35	44.2	LazaridisNature2014
YemeniteJew4938.HO	Jew_Yemenite.HO	Yemen	15.35	44.2	LazaridisNature2014
YemeniteJew4960.HO	Jew_Yemenite.HO	Yemen	15.35	44.2	LazaridisNature2014
YemeniteJew5433.HO	Jew_Yemenite.HO	Yemen	15.35	44.2	LazaridisNature2014
YY-18.HO	Adygei.HO	Russia	44.89	39.24	JeongNatureEcologyEvolution2019
YY-2.HO	Adygei.HO	Russia	44.89	39.24	JeongNatureEcologyEvolution2019
YY-36.HO	Adygei.HO	Russia	44.89	39.24	JeongNatureEcologyEvolution2019

## Sheet: 2.Iron Age Reference (PCA)
ID	publication	date_bp	site	country	lat	lon
I14688.AG	LazaridisAlpaslanRoodenbergScience2022	2450	Çinamak (Northern Albania, Kukës County, Kukës Municipality, Surroj)	Albania	42.0161	20.3694
I14692.AG	LazaridisAlpaslanRoodenbergScience2022	2900	Çinamak (Northern Albania, Kukës County, Kukës Municipality, Surroj)	Albania	42.0161	20.3694
I16251.AG	LazaridisAlpaslanRoodenbergScience2022	2225	Çinamak (Northern Albania, Kukës County, Kukës Municipality, Surroj)	Albania	42.0161	20.3694
I16253.AG	LazaridisAlpaslanRoodenbergScience2022	2426	Çinamak (Northern Albania, Kukës County, Kukës Municipality, Surroj)	Albania	42.0161	20.3694
I16254.AG	LazaridisAlpaslanRoodenbergScience2022	2450	Çinamak (Northern Albania, Kukës County, Kukës Municipality, Surroj)	Albania	42.0161	20.3694
I16256.AG	LazaridisAlpaslanRoodenbergScience2022	2525	Çinamak (Northern Albania, Kukës County, Kukës Municipality, Surroj)	Albania	42.0161	20.3694
I17633.AG	LazaridisAlpaslanRoodenbergScience2022	2512	Çinamak (Northern Albania, Kukës County, Kukës Municipality, Surroj)	Albania	42.0161	20.3694
I14066.AG	LazaridisAlpaslanRoodenbergScience2022	2875	Bagheri-Tchala (Lori Province, Tumanyan District)	Armenia	41.1406	44.8334
I14588.AG	LazaridisAlpaslanRoodenbergScience2022	2925	Bagheri-Tchala (Lori Province, Tumanyan District)	Armenia	41.1406	44.8334
I14601.AG	LazaridisAlpaslanRoodenbergScience2022	2925	Bagheri-Tchala (Lori Province, Tumanyan District)	Armenia	41.1406	44.8334
I14602.AG	LazaridisAlpaslanRoodenbergScience2022	2925	Bagheri-Tchala (Lori Province, Tumanyan District)	Armenia	41.1406	44.8334
I14603.AG	LazaridisAlpaslanRoodenbergScience2022	2877	Bagheri-Tchala (Lori Province, Tumanyan District)	Armenia	41.1406	44.8334
I14606.AG	LazaridisAlpaslanRoodenbergScience2022	2925	Bagheri-Tchala (Lori Province, Tumanyan District)	Armenia	41.1406	44.8334
I14618.AG	LazaridisAlpaslanRoodenbergScience2022	2986	Bagheri-Tchala (Lori Province, Tumanyan District)	Armenia	41.1406	44.8334
I14619.AG	LazaridisAlpaslanRoodenbergScience2022	2875	Bagheri-Tchala (Lori Province, Tumanyan District)	Armenia	41.1406	44.8334
I14620.AG	LazaridisAlpaslanRoodenbergScience2022	2915	Bagheri-Tchala (Lori Province, Tumanyan District)	Armenia	41.1406	44.8334
I14065.AG	LazaridisAlpaslanRoodenbergScience2022	2875	Bagheri-Tchala (Lori Province, Tumanyan District)	Armenia	41.1406	44.8334
I14605.AG	LazaridisAlpaslanRoodenbergScience2022	2875	Bagheri-Tchala (Lori Province, Tumanyan District)	Armenia	41.1406	44.8334
I14621.AG	LazaridisAlpaslanRoodenbergScience2022	2875	Bagheri-Tchala (Lori Province, Tumanyan District)	Armenia	41.1406	44.8334
I16216.AG	LazaridisAlpaslanRoodenbergScience2022	2875	Bagheri-Tchala (Lori Province, Tumanyan District)	Armenia	41.1406	44.8334
I14617.AG	LazaridisAlpaslanRoodenbergScience2022	2915	Bagheri-Tchala (Lori Province, Tumanyan District)	Armenia	41.1406	44.8334
R11540.SG	AntonioeLife2024	2341	Beniamin (Shirak Province, Akhuryan District)	Armenia	40.6885	43.8493
R11546.SG	AntonioeLife2024	2034	Beniamin (Shirak Province, Akhuryan District)	Armenia	40.6885	43.8493
R11536.SG	AntonioeLife2024	2932	Beniamin (Shirak Province, Akhuryan District)	Armenia	40.6885	43.8493
R11535.SG	AntonioeLife2024	2736	Beniamin (Shirak Province, Akhuryan District)	Armenia	40.6885	43.8493
I16117.AG	LazaridisAlpaslanRoodenbergScience2022	2586	Bover-2 (Lori Province, Vanadzor District)	Armenia	40.9167	44.5
I16376.AG	LazaridisAlpaslanRoodenbergScience2022	2690	Bover-2 (Lori Province, Vanadzor District)	Armenia	40.9167	44.5
I16536.AG	LazaridisAlpaslanRoodenbergScience2022	2776	Bragdzor (Lori Province, Vanadzor District)	Armenia	40.9167	44.5
I16553.AG	LazaridisAlpaslanRoodenbergScience2022	2800	Bragdzor (Lori Province, Vanadzor District)	Armenia	40.9167	44.5
I16546.AG	LazaridisAlpaslanRoodenbergScience2022	2800	Bragdzor (Lori Province, Vanadzor District)	Armenia	40.9167	44.5
I14051.AG	LazaridisAlpaslanRoodenbergScience2022	2690	Brardzryal (Lori Province, Vanadzor District)	Armenia	40.9167	44.5
I14052.AG	LazaridisAlpaslanRoodenbergScience2022	2690	Brardzryal (Lori Province, Vanadzor District)	Armenia	40.9167	44.5
I14053.AG	LazaridisAlpaslanRoodenbergScience2022	2690	Brardzryal (Lori Province, Vanadzor District)	Armenia	40.9167	44.5
I14054.AG	LazaridisAlpaslanRoodenbergScience2022	2723	Brardzryal (Lori Province, Vanadzor District)	Armenia	40.9167	44.5
I14055.AG	LazaridisAlpaslanRoodenbergScience2022	2690	Brardzryal (Lori Province, Vanadzor District)	Armenia	40.9167	44.5
I14056.AG	LazaridisAlpaslanRoodenbergScience2022	2690	Brardzryal (Lori Province, Vanadzor District)	Armenia	40.9167	44.5
I14057.AG	LazaridisAlpaslanRoodenbergScience2022	2599	Brardzryal (Lori Province, Vanadzor District)	Armenia	40.9167	44.5
I18159.AG	LazaridisAlpaslanRoodenbergScience2022	2565	Harjis (Syunik Province, Tatev Municipality)	Armenia	39.4313	46.2267
I18160.AG	LazaridisAlpaslanRoodenbergScience2022	2565	Harjis (Syunik Province, Tatev Municipality)	Armenia	39.4313	46.2267
I18161.AG	LazaridisAlpaslanRoodenbergScience2022	2565	Harjis (Syunik Province, Tatev Municipality)	Armenia	39.4313	46.2267
I18236.AG	LazaridisAlpaslanRoodenbergScience2022	2565	Harjis (Syunik Province, Tatev Municipality)	Armenia	39.4313	46.2267
I18237.AG	LazaridisAlpaslanRoodenbergScience2022	2565	Harjis (Syunik Province, Tatev Municipality)	Armenia	39.4313	46.2267
I18238.AG	LazaridisAlpaslanRoodenbergScience2022	2565	Harjis (Syunik Province, Tatev Municipality)	Armenia	39.4313	46.2267
RISE397.SG	AllentoftNature2015	2908	Kapan (Syunik Province, Kapan Municipality)	Armenia	39.2	46.4
I19353.AG	LazaridisAlpaslanRoodenbergScience2022	2986	Karashamb (Kotayk Province, Hrazdan District)	Armenia	40.405	44.5764
I16119.AG	LazaridisAlpaslanRoodenbergScience2022	2286	Karmir Blur (Yerevan, Shengavit, Teishebaini)	Armenia	40.1539	44.4534
I11855.AG	LazaridisAlpaslanRoodenbergScience2022	2806	Karmir Blur (Yerevan, Shengavit, Teishebaini)	Armenia	40.1539	44.4534
I3890.AG	LazaridisAlpaslanRoodenbergScience2022	2700	Karmir Blur (Yerevan, Shengavit, Teishebaini)	Armenia	40.1539	44.4534
I3892.AG	LazaridisAlpaslanRoodenbergScience2022	2749	Karmir Blur (Yerevan, Shengavit, Teishebaini)	Armenia	40.1539	44.4534
I3945.AG	LazaridisAlpaslanRoodenbergScience2022	2595	Karmir Blur (Yerevan, Shengavit, Teishebaini)	Armenia	40.1539	44.4534
I16118.AG	LazaridisAlpaslanRoodenbergScience2022	2595	Karmir Blur (Yerevan, Shengavit, Teishebaini)	Armenia	40.1539	44.4534
I3944.AG	LazaridisAlpaslanRoodenbergScience2022	2934	Karmir Blur (Yerevan, Shengavit, Teishebaini)	Armenia	40.1539	44.4534
I11853.AG	LazaridisAlpaslanRoodenbergScience2022	2800	Karmir Blur (Yerevan, Shengavit, Teishebaini)	Armenia	40.1539	44.4534
I13031.AG	LazaridisAlpaslanRoodenbergScience2022	2765	Karmir Blur (Yerevan, Shengavit, Teishebaini)	Armenia	40.1539	44.4534
I13032.AG	LazaridisAlpaslanRoodenbergScience2022	2789	Karmir Blur (Yerevan, Shengavit, Teishebaini)	Armenia	40.1539	44.4534
I13035.AG	LazaridisAlpaslanRoodenbergScience2022	2554	Karmir Blur (Yerevan, Shengavit, Teishebaini)	Armenia	40.1539	44.4534
I16707.AG	LazaridisAlpaslanRoodenbergScience2022	2823	Karnut (Shirak Province, Akhuryan District)	Armenia	40.783	43.95
I14812.AG	LazaridisAlpaslanRoodenbergScience2022	2566	Karnut (Shirak Province, Akhuryan District)	Armenia	40.783	43.95
I17308.AG	LazaridisAlpaslanRoodenbergScience2022	2256	Keti (Shirak Province, Akhuryan District)	Armenia	40.8716	43.8445
I17182.AG	LazaridisAlpaslanRoodenbergScience2022	2941	Keti (Shirak Province, Akhuryan District)	Armenia	40.8716	43.8445
I17184.AG	LazaridisAlpaslanRoodenbergScience2022	2614	Keti (Shirak Province, Akhuryan District)	Armenia	40.8716	43.8445
I18478.AG	LazaridisAlpaslanRoodenbergScience2022	2750	Noratus (Gegharkunik Province, Gavar District)	Armenia	40.3739	45.1812
I13947.AG	LazaridisAlpaslanRoodenbergScience2022	2612	Lori-Berd (Lori Province, Stepanavan District)	Armenia	41.0043	44.4292
I13949.AG	LazaridisAlpaslanRoodenbergScience2022	2594	Lori-Berd (Lori Province, Stepanavan District)	Armenia	41.0043	44.4292
RISE407.SG	AllentoftNature2015	2935	Norabak (Gegharkunik Province, Vardenis District)	Armenia	40.15	45.86
I19327.AG	LazaridisAlpaslanRoodenbergScience2022	2225	Noratus (Gegharkunik Province, Gavar District)	Armenia	40.3739	45.1812
I18469.AG	LazaridisAlpaslanRoodenbergScience2022	2865	Noratus (Gegharkunik Province, Gavar District)	Armenia	40.3739	45.1812
I19324.AG	LazaridisAlpaslanRoodenbergScience2022	2865	Noratus (Gegharkunik Province, Gavar District)	Armenia	40.3739	45.1812
I19328.AG	LazaridisAlpaslanRoodenbergScience2022	2809	Noratus (Gegharkunik Province, Gavar District)	Armenia	40.3739	45.1812
I19322.AG	LazaridisAlpaslanRoodenbergScience2022	2600	Noratus (Gegharkunik Province, Gavar District)	Armenia	40.3739	45.1812
I16537.AG	LazaridisAlpaslanRoodenbergScience2022	2977	Pidjut (Lori Province, Tumanyan District)	Armenia	41.091	44.851
I16191.AG	LazaridisAlpaslanRoodenbergScience2022	2608	Pidjut (Lori Province, Tumanyan District)	Armenia	41.091	44.851
I16193.AG	LazaridisAlpaslanRoodenbergScience2022	2625	Pidjut (Lori Province, Tumanyan District)	Armenia	41.091	44.851
I16194.AG	LazaridisAlpaslanRoodenbergScience2022	2625	Pidjut (Lori Province, Tumanyan District)	Armenia	41.091	44.851
I16195.AG	LazaridisAlpaslanRoodenbergScience2022	2625	Pidjut (Lori Province, Tumanyan District)	Armenia	41.091	44.851
I17180.AG	LazaridisAlpaslanRoodenbergScience2022	2566	Pidjut (Lori Province, Tumanyan District)	Armenia	41.091	44.851
I17181.AG	LazaridisAlpaslanRoodenbergScience2022	2599	Pidjut (Lori Province, Tumanyan District)	Armenia	41.091	44.851
I16219.AG	LazaridisAlpaslanRoodenbergScience2022	2590	Pidjut (Lori Province, Tumanyan District)	Armenia	41.091	44.851
I20437.AG	LazaridisAlpaslanRoodenbergScience2022	2022	Sarukhan (Gegharkunik Province, Gavar District)	Armenia	40.2922	45.1307
I20438.AG	LazaridisAlpaslanRoodenbergScience2022	2023	Sarukhan (Gegharkunik Province, Gavar District)	Armenia	40.2922	45.1307
I20439.AG	LazaridisAlpaslanRoodenbergScience2022	2911	Sarukhan (Gegharkunik Province, Gavar District)	Armenia	40.2922	45.1307
I20443.AG	LazaridisAlpaslanRoodenbergScience2022	2896	Sarukhan (Gegharkunik Province, Gavar District)	Armenia	40.2922	45.1307
I20444.AG	LazaridisAlpaslanRoodenbergScience2022	2622	Sarukhan (Gegharkunik Province, Gavar District)	Armenia	40.2922	45.1307
I20441.AG	LazaridisAlpaslanRoodenbergScience2022	2793	Sarukhan (Gegharkunik Province, Gavar District)	Armenia	40.2922	45.1307
I11699.AG	PattersonNature2021	2300	Pottenbrunn (Lower Austria, St. Polten)	Austria	48.2411	15.7017
I11701.AG	PattersonNature2021	2300	Pottenbrunn (Lower Austria, St. Polten)	Austria	48.2411	15.7017
I11708.AG	PattersonNature2021	2300	Pottenbrunn (Lower Austria, St. Polten)	Austria	48.2411	15.7017
I5769.AG	MathiesonNature2018	2592	Dzhulyunitsa (Veliko Tarnovo province, Lyaskovets municipality)	Bulgaria	43.1609	25.8834
I15844.AG	LazaridisAlpaslanRoodenbergScience2022	2850	Stambolovo (province Haskovo, municipality Stambolovo)	Bulgaria	41.78	25.64
I19481.AG	LazaridisAlpaslanRoodenbergScience2022	2550	Diamandovo (province Kardzhali, municipality Ardino)	Bulgaria	41.53	25.06
I19487.AG	LazaridisAlpaslanRoodenbergScience2022	2750	Svilengrad (province Haskovo, municipality Svilengrad)	Bulgaria	41.77	26.2
I19490.AG	LazaridisAlpaslanRoodenbergScience2022	2750	Kapitan-Andreevo (South) (province Haskovo, municipality Svilengrad)	Bulgaria	41.73	26.33
I19493.AG	LazaridisAlpaslanRoodenbergScience2022	2750	Kapitan-Andreevo (South) (province Haskovo, municipality Svilengrad)	Bulgaria	41.73	26.33
I19494.AG	LazaridisAlpaslanRoodenbergScience2022	2750	Kapitan-Andreevo (South) (province Haskovo, municipality Svilengrad)	Bulgaria	41.73	26.33
I19495.AG	LazaridisAlpaslanRoodenbergScience2022	2750	Kapitan-Andreevo (South) (province Haskovo, municipality Svilengrad)	Bulgaria	41.73	26.33
I19497.AG	LazaridisAlpaslanRoodenbergScience2022	2750	Kapitan-Andreevo (South) (province Haskovo, municipality Svilengrad)	Bulgaria	41.73	26.33
I20180.AG	LazaridisAlpaslanRoodenbergScience2022	2750	Kapitan-Andreevo (South) (province Haskovo, municipality Svilengrad)	Bulgaria	41.73	26.33
I20181.AG	LazaridisAlpaslanRoodenbergScience2022	2750	Kapitan-Andreevo (South) (province Haskovo, municipality Svilengrad)	Bulgaria	41.73	26.33
I20183.AG	LazaridisAlpaslanRoodenbergScience2022	2750	Kapitan-Andreevo (South) (province Haskovo, municipality Svilengrad)	Bulgaria	41.73	26.33
I20184.AG	LazaridisAlpaslanRoodenbergScience2022	2750	Kapitan-Andreevo (South) (province Haskovo, municipality Svilengrad)	Bulgaria	41.73	26.33
I20185.AG	LazaridisAlpaslanRoodenbergScience2022	2750	Kapitan-Andreevo (South) (province Haskovo, municipality Svilengrad)	Bulgaria	41.73	26.33
I20186.AG	LazaridisAlpaslanRoodenbergScience2022	2750	Kapitan-Andreevo (South) (province Haskovo, municipality Svilengrad)	Bulgaria	41.73	26.33
I19488.AG	LazaridisAlpaslanRoodenbergScience2022	2750	Svilengrad (province Haskovo, municipality Svilengrad)	Bulgaria	41.77	26.2
I19500.AG	LazaridisAlpaslanRoodenbergScience2022	2200	Rozovo (province Stara Zagora, municipality Kazanlak)	Bulgaria	42.56	25.41
I26628.AG	PattersonNature2021	2549	Longis Common (Channel Islands, Alderney)	Channel Islands	49.7217	-2.17747
I26630.AG	PattersonNature2021	2483	Longis Common (Channel Islands, Alderney)	Channel Islands	49.7217	-2.17747
I16430.AG	PattersonNature2021	2084	Longis Common (Channel Islands, Alderney)	Channel Islands	49.7217	-2.17747
I16505.AG	PattersonNature2021	2058	Longis Common (Channel Islands, Alderney)	Channel Islands	49.7217	-2.17747
C4127.AG.SG	KumarFuScience2022	2246	Abusanteer (Xinjiang, Yili Region, Chabuchaer (Qapqal) County)	China	43.807	80.81
C4132.AG.SG	KumarFuScience2022	2446	Abusanteer (Xinjiang, Yili Region, Chabuchaer (Qapqal) County)	China	43.807	80.81
C4272.AG.SG	KumarFuScience2022	2446	Abusanteer (Xinjiang, Yili Region, Chabuchaer (Qapqal) County)	China	43.807	80.81
C4273.AG.SG	KumarFuScience2022	2446	Abusanteer (Xinjiang, Yili Region, Chabuchaer (Qapqal) County)	China	43.807	80.81
C4268.AG.SG	KumarFuScience2022	2446	Abusanteer (Xinjiang, Yili Region, Chabuchaer (Qapqal) County)	China	43.807	80.81
C4131.AG.SG	KumarFuScience2022	2617	Abusanteer (Xinjiang, Yili Region, Chabuchaer (Qapqal) County)	China	43.807	80.81
C3362.AG	KumarFuScience2022	2248	Axile (Xinjiang, Yili Region, Xinyuan County)	China	43.54	83.28
C3363.AG	KumarFuScience2022	2253	Axile (Xinjiang, Yili Region, Xinyuan County)	China	43.54	83.28
C1658.AG	KumarFuScience2022	2248	Ayousaigoukou (Xinjiang, Yili Region, Xinyuan County)	China	43.54	83.27
C1659.AG	KumarFuScience2022	2248	Ayousaigoukou (Xinjiang, Yili Region, Xinyuan County)	China	43.54	83.27
C1660.AG	KumarFuScience2022	2533	Ayousaigoukou (Xinjiang, Yili Region, Xinyuan County)	China	43.54	83.27
C3616.AG	KumarFuScience2022	2025	Baiyanghe (Xinjiang, Changji Region, Qitai County)	China	43.76	89.26
C3617.AG.SG	KumarFuScience2022	2244	Baiyanghe (Xinjiang, Changji Region, Qitai County)	China	43.76	89.26
C1708.AG	KumarFuScience2022	2371	Bolati (Xinjiang, Aletai Region, Buerjin (Burqin) County)	China	47.7	86.87
C3312.AG	KumarFuScience2022	2130	Caishichang (Xinjiang, Yili Region, Nileke County)	China	43.8	82.51
C3313.AG	KumarFuScience2022	2252	Caishichang (Xinjiang, Yili Region, Nileke County)	China	43.8	82.51
C3314.AG	KumarFuScience2022	2252	Caishichang (Xinjiang, Yili Region, Nileke County)	China	43.8	82.51
C3315.AG	KumarFuScience2022	2038	Caishichang (Xinjiang, Yili Region, Nileke County)	China	43.8	82.51
C3317.AG	KumarFuScience2022	2130	Caishichang (Xinjiang, Yili Region, Nileke County)	China	43.8	82.51
C3318.AG.SG	KumarFuScience2022	2145	Caishichang (Xinjiang, Yili Region, Nileke County)	China	43.8	82.51
C3319.AG	KumarFuScience2022	2351	Caishichang (Xinjiang, Yili Region, Nileke County)	China	43.8	82.51
C3320.AG	KumarFuScience2022	2252	Caishichang (Xinjiang, Yili Region, Nileke County)	China	43.8	82.51
C2042.AG	KumarFuScience2022	2182	Chaganguole (Chagangole) (Xinjiang, Aletai Region, Qinghe County)	China	46.48	90.75
C790.AG	KumarFuScience2022	2515	Dongmaili (Xinjiang, Yili Region, Nileke County)	China	43.6	82.46
C791.AG	KumarFuScience2022	2515	Dongmaili (Xinjiang, Yili Region, Nileke County)	China	43.6	82.46
C792.AG	KumarFuScience2022	2515	Dongmaili (Xinjiang, Yili Region, Nileke County)	China	43.6	82.46
C1711.AG	KumarFuScience2022	2538	Dongtalede (Xinjiang, Aletai Region, Habahe County)	China	48.08	86.36
C1713.AG	KumarFuScience2022	2538	Dongtalede (Xinjiang, Aletai Region, Habahe County)	China	48.08	86.36
C1710.AG.SG	KumarFuScience2022	2538	Dongtalede (Xinjiang, Aletai Region, Habahe County)	China	48.08	86.36
C4255.AG.SG	KumarFuScience2022	2517	Eminhuojierte (Xinjiang, Tacheng Region, Emin County)	China	46.39	83.83
C3324.AG	KumarFuScience2022	2245	G218 (Xinjiang, Yili Region, Nileke County)	China	43.8	82.51
C3325.AG	KumarFuScience2022	2027	G218 (Xinjiang, Yili Region, Nileke County)	China	43.8	82.51
C3331.AG	KumarFuScience2022	2139	G218 (Xinjiang, Yili Region, Nileke County)	China	43.8	82.51
C3332.AG	KumarFuScience2022	2139	G218 (Xinjiang, Yili Region, Nileke County)	China	43.8	82.51
C3333.AG	KumarFuScience2022	2218	G218 (Xinjiang, Yili Region, Nileke County)	China	43.8	82.51
C3337.AG	KumarFuScience2022	2139	G218 (Xinjiang, Yili Region, Nileke County)	China	43.8	82.51
C3316.AG	KumarFuScience2022	2027	Guanjingtai (Xinjiang, Yili Region, Nileke County)	China	43.8	82.51
C1192.AG	KumarFuScience2022	2515	Jierzankale (Jirzankal) (Xinjiang, Kashi (Kashgar) Region, Tashikuergan (Taxkorgan) County)	China	37.77	75.22
C1194.AG	KumarFuScience2022	2515	Jierzankale (Jirzankal) (Xinjiang, Kashi (Kashgar) Region, Tashikuergan (Taxkorgan) County)	China	37.77	75.22
C1197.AG	KumarFuScience2022	2515	Jierzankale (Jirzankal) (Xinjiang, Kashi (Kashgar) Region, Tashikuergan (Taxkorgan) County)	China	37.77	75.22
C1203.AG	KumarFuScience2022	2515	Jierzankale (Jirzankal) (Xinjiang, Kashi (Kashgar) Region, Tashikuergan (Taxkorgan) County)	China	37.77	75.22
C1206.AG	KumarFuScience2022	2351	Jierzankale (Jirzankal) (Xinjiang, Kashi (Kashgar) Region, Tashikuergan (Taxkorgan) County)	China	37.77	75.22
C1207.AG	KumarFuScience2022	2515	Jierzankale (Jirzankal) (Xinjiang, Kashi (Kashgar) Region, Tashikuergan (Taxkorgan) County)	China	37.77	75.22
C1212.AG	KumarFuScience2022	2515	Jierzankale (Jirzankal) (Xinjiang, Kashi (Kashgar) Region, Tashikuergan (Taxkorgan) County)	China	37.77	75.22
C1220.AG	KumarFuScience2022	2515	Jierzankale (Jirzankal) (Xinjiang, Kashi (Kashgar) Region, Tashikuergan (Taxkorgan) County)	China	37.77	75.22
C1221.AG	KumarFuScience2022	2515	Jierzankale (Jirzankal) (Xinjiang, Kashi (Kashgar) Region, Tashikuergan (Taxkorgan) County)	China	37.77	75.22
C1222.AG	KumarFuScience2022	2515	Jierzankale (Jirzankal) (Xinjiang, Kashi (Kashgar) Region, Tashikuergan (Taxkorgan) County)	China	37.77	75.22
C1227.AG	KumarFuScience2022	2515	Jierzankale (Jirzankal) (Xinjiang, Kashi (Kashgar) Region, Tashikuergan (Taxkorgan) County)	China	37.77	75.22
C1229.AG	KumarFuScience2022	2515	Jierzankale (Jirzankal) (Xinjiang, Kashi (Kashgar) Region, Tashikuergan (Taxkorgan) County)	China	37.77	75.22
C1230.AG	KumarFuScience2022	2515	Jierzankale (Jirzankal) (Xinjiang, Kashi (Kashgar) Region, Tashikuergan (Taxkorgan) County)	China	37.77	75.22
C1358.AG	KumarFuScience2022	2181	Jirentaigoukou (Xinjiang, Yili Region, Nileke County)	China	43.79	82.64
C1359.AG	KumarFuScience2022	2256	Jirentaigoukou (Xinjiang, Yili Region, Nileke County)	China	43.79	82.64
C1369.AG	KumarFuScience2022	2256	Jirentaigoukou (Xinjiang, Yili Region, Nileke County)	China	43.79	82.64
C1360.AG	KumarFuScience2022	2256	Jirentaigoukou (Xinjiang, Yili Region, Nileke County)	China	43.79	82.64
C1368.AG	KumarFuScience2022	2256	Jirentaigoukou (Xinjiang, Yili Region, Nileke County)	China	43.79	82.64
C1362.AG	KumarFuScience2022	2256	Jirentaigoukou (Xinjiang, Yili Region, Nileke County)	China	43.79	82.64
C1364.AG	KumarFuScience2022	2181	Jirentaigoukou (Xinjiang, Yili Region, Nileke County)	China	43.79	82.64
C1366.AG	KumarFuScience2022	2181	Jirentaigoukou (Xinjiang, Yili Region, Nileke County)	China	43.79	82.64
C1650.AG.SG	KumarFuScience2022	2420	Junmachanyilian (Xinjiang, Yili Region, Tekesi County)	China	43.22	81.84
C1655.AG.SG	KumarFuScience2022	2367	Junmachanyilian (Xinjiang, Yili Region, Tekesi County)	China	43.22	81.84
C1705.AG	KumarFuScience2022	2221	Kalatasi (Xinjiang, Aletai Region, Buerjin County)	China	47.7	86.87
C1706.AG.SG	KumarFuScience2022	2221	Kalatasi (Xinjiang, Aletai Region, Buerjin County)	China	47.7	86.87
C1664.AG	KumarFuScience2022	2034	Kuokesuxi (Xinjiang, Yili Region, Tekesi County)	China	43.08	81.52
C1667.AG	KumarFuScience2022	2204	Kuokesuxi (Xinjiang, Yili Region, Tekesi County)	China	43.08	81.52
C1668.AG	KumarFuScience2022	2154	Kuokesuxi (Xinjiang, Yili Region, Tekesi County)	China	43.08	81.52
C1672.AG	KumarFuScience2022	2247	Kuokesuxi (Xinjiang, Yili Region, Tekesi County)	China	43.08	81.52
C1673.AG	KumarFuScience2022	2229	Kuokesuxi (Xinjiang, Yili Region, Tekesi County)	China	43.08	81.52
C1670.AG.SG	KumarFuScience2022	2419	Kuokesuxi (Xinjiang, Yili Region, Tekesi County)	China	43.08	81.52
C1675.AG	KumarFuScience2022	2226	Kuokesuxi (Xinjiang, Yili Region, Tekesi County)	China	43.08	81.52
C1235.AG	KumarFuScience2022	2752	Liushui (Xinjiang, Hetian(Hotan / Khotan) Region, Yutian (Keriya) County)	China	36.46	81.95
C1258.AG	KumarFuScience2022	2895	Liushui (Xinjiang, Hetian(Hotan / Khotan) Region, Yutian (Keriya) County)	China	36.46	81.95
C1259.AG	KumarFuScience2022	2577	Liushui (Xinjiang, Hetian(Hotan / Khotan) Region, Yutian (Keriya) County)	China	36.46	81.95
C1246.AG	KumarFuScience2022	2794	Liushui (Xinjiang, Hetian(Hotan / Khotan) Region, Yutian (Keriya) County)	China	36.46	81.95
C4276.AG.SG	KumarFuScience2022	2420	Qiafuqihaishuiku (Xinjiang, Yili Region, Tekesi County)	China	43.23	82.28
C3365.AG.SG	KumarFuScience2022	2533	Sahaxibei (Xinjiang, Yili Region, Xinyuan County)	China	43.54	83.28
C1678.AG	KumarFuScience2022	2250	Simutasi (Xinjiang, Yili Region, Zhaosu County)	China	42.45	81.5
C1679.AG.SG	KumarFuScience2022	2250	Simutasi (Xinjiang, Yili Region, Zhaosu County)	China	42.45	81.5
C3345.AG	KumarFuScience2022	2574	Songshugou (Xinjiang, Aletai Region, Jimunai (Jeminay) County)	China	47.44	85.87
C3350.AG	KumarFuScience2022	2574	Songshugou (Xinjiang, Aletai Region, Jimunai (Jeminay) County)	China	47.44	85.87
C3351.AG	KumarFuScience2022	2574	Songshugou (Xinjiang, Aletai Region, Jimunai (Jeminay) County)	China	47.44	85.87
C3352.AG	KumarFuScience2022	2574	Songshugou (Xinjiang, Aletai Region, Jimunai (Jeminay) County)	China	47.44	85.87
C3353.AG	KumarFuScience2022	2574	Songshugou (Xinjiang, Aletai Region, Jimunai (Jeminay) County)	China	47.44	85.87
C3346.AG	KumarFuScience2022	2574	Songshugou (Xinjiang, Aletai Region, Jimunai (Jeminay) County)	China	47.44	85.87
C785.AG.SG	KumarFuScience2022	2160	Tangbalesayi (Xinjiang, Yili Region, Nileke County)	China	43.6	82.62
C4263.AG.SG	KumarFuScience2022	2160	Tangbalesayi (Xinjiang, Yili Region, Nileke County)	China	43.6	82.62
C627.AG	KumarFuScience2022	2160	Tangbalesayi (Xinjiang, Yili Region, Nileke County)	China	43.6	82.62
C628.AG	KumarFuScience2022	2185	Tangbalesayi (Xinjiang, Yili Region, Nileke County)	China	43.6	82.62
C787.AG.SG	KumarFuScience2022	2221	Tangbalesayi (Xinjiang, Yili Region, Nileke County)	China	43.6	82.62
C4257.AG.SG	KumarFuScience2022	2160	Tangbalesayi (Xinjiang, Yili Region, Nileke County)	China	43.6	82.62
C4260.AG.SG	KumarFuScience2022	2152	Tangbalesayi (Xinjiang, Yili Region, Nileke County)	China	43.6	82.62
C3355.AG	KumarFuScience2022	2250	Tielieketesai (Xinjiang, Yili Region, Xinyuan County)	China	43.43	83.26
C3354.AG.SG	KumarFuScience2022	2250	Tielieketesai (Xinjiang, Yili Region, Xinyuan County)	China	43.43	83.26
C3356.AG	KumarFuScience2022	2054	Tielieketesai (Xinjiang, Yili Region, Xinyuan County)	China	43.43	83.26
C1709.AG	KumarFuScience2022	2214	Tuwaxingcun (Xinjiang, Aletai Region, Buerjin County)	China	47.7	86.87
C4278.AG.SG	KumarFuScience2022	2241	Wulanbuluke (Xinjiang, Yili Region, Nileke County)	China	43.83	82.8
C4279.AG.SG	KumarFuScience2022	2241	Wulanbuluke (Xinjiang, Yili Region, Nileke County)	China	43.83	82.8
C4280.AG.SG	KumarFuScience2022	2241	Wulanbuluke (Xinjiang, Yili Region, Nileke County)	China	43.83	82.8
C1633.AG	KumarFuScience2022	2221	Wutulan (Xinjiang, Yili Region, Nileke County)	China	43.83	82.72
C1635.AG	KumarFuScience2022	2180	Wutulan (Xinjiang, Yili Region, Nileke County)	China	43.83	82.72
C1636.AG	KumarFuScience2022	2180	Wutulan (Xinjiang, Yili Region, Nileke County)	China	43.83	82.72
C1637.AG	KumarFuScience2022	2153	Wutulan (Xinjiang, Yili Region, Nileke County)	China	43.83	82.72
C1640.AG	KumarFuScience2022	2177	Wutulan (Xinjiang, Yili Region, Nileke County)	China	43.83	82.72
C4283.AG.SG	KumarFuScience2022	2181	Wutulan (Xinjiang, Yili Region, Nileke County)	China	43.83	82.72
C1638.AG	KumarFuScience2022	2180	Wutulan (Xinjiang, Yili Region, Nileke County)	China	43.83	82.72
C1634.AG	KumarFuScience2022	2268	Wutulan (Xinjiang, Yili Region, Nileke County)	China	43.83	82.72
C1646.AG.SG	KumarFuScience2022	2180	Wutulan (Xinjiang, Yili Region, Nileke County)	China	43.83	82.72
C1647.AG.SG	KumarFuScience2022	2180	Wutulan (Xinjiang, Yili Region, Nileke County)	China	43.83	82.72
C1649.AG.SG	KumarFuScience2022	2180	Wutulan (Xinjiang, Yili Region, Nileke County)	China	43.83	82.72
C846.AG	KumarFuScience2022	2515	Wuzan (Xinjiang, Yili Region, Nileke County)	China	43.22	81.84
C851.AG	KumarFuScience2022	2515	Wuzan (Xinjiang, Yili Region, Nileke County)	China	43.22	81.84
C847.AG.SG	KumarFuScience2022	2521	Wuzan (Xinjiang, Yili Region, Nileke County)	China	43.22	81.84
C845.AG	KumarFuScience2022	2515	Wuzan (Xinjiang, Yili Region, Nileke County)	China	43.22	81.84
C799.AG.SG	KumarFuScience2022	2413	Wuzan (Xinjiang, Yili Region, Nileke County)	China	43.22	81.84
C3359.AG	KumarFuScience2022	2028	Zeketai (Xinjiang, Yili Region, Xinyuan County)	China	43.54	83.28
C3361.AG	KumarFuScience2022	2028	Zeketai (Xinjiang, Yili Region, Xinyuan County)	China	43.54	83.28
C812.AG	KumarFuScience2022	2181	Zhagunluke (Zaghunluq) (Xinjiang, Bayinguoleng Region, Qiemo County)	China	38.27	85.33
C814.AG	KumarFuScience2022	2190	Zhagunluke (Zaghunluq) (Xinjiang, Bayinguoleng Region, Qiemo County)	China	38.27	85.33
C818.AG	KumarFuScience2022	2190	Zhagunluke (Zaghunluq) (Xinjiang, Bayinguoleng Region, Qiemo County)	China	38.27	85.33
C840.AG	KumarFuScience2022	2190	Zhagunluke (Zaghunluq) (Xinjiang, Bayinguoleng Region, Qiemo County)	China	38.27	85.33
C3654.AG	KumarFuScience2022	2190	Zhagunluke (Zaghunluq) (Xinjiang, Bayinguoleng Region, Qiemo County)	China	38.27	85.33
C3665.AG	KumarFuScience2022	2190	Zhagunluke (Zaghunluq) (Xinjiang, Bayinguoleng Region, Qiemo County)	China	38.27	85.33
C3674.AG	KumarFuScience2022	2190	Zhagunluke (Zaghunluq) (Xinjiang, Bayinguoleng Region, Qiemo County)	China	38.27	85.33
C3671.AG.SG	KumarFuScience2022	2190	Zhagunluke (Zaghunluq) (Xinjiang, Bayinguoleng Region, Qiemo County)	China	38.27	85.33
C822.AG	KumarFuScience2022	2415	Zhagunluke (Zaghunluq) (Xinjiang, Bayinguoleng Region, Qiemo County)	China	38.27	85.33
C825.AG	KumarFuScience2022	2190	Zhagunluke (Zaghunluq) (Xinjiang, Bayinguoleng Region, Qiemo County)	China	38.27	85.33
C836.AG	KumarFuScience2022	2190	Zhagunluke (Zaghunluq) (Xinjiang, Bayinguoleng Region, Qiemo County)	China	38.27	85.33
C3666.AG	KumarFuScience2022	2027	Zhagunluke (Zaghunluq) (Xinjiang, Bayinguoleng Region, Qiemo County)	China	38.27	85.33
C830.AG.SG	KumarFuScience2022	2190	Zhagunluke (Zaghunluq) (Xinjiang, Bayinguoleng Region, Qiemo County)	China	38.27	85.33
C833.AG.SG	KumarFuScience2022	2148	Zhagunluke (Zaghunluq) (Xinjiang, Bayinguoleng Region, Qiemo County)	China	38.27	85.33
C837.AG.SG	KumarFuScience2022	2404	Zhagunluke (Zaghunluq) (Xinjiang, Bayinguoleng Region, Qiemo County)	China	38.27	85.33
F004.SG	NingCurrentBiology2019	2230	Shirenzigou (Northwest Xinjian)	China	43.6097	93.1667
M010.SG	NingCurrentBiology2019	2292	Shirenzigou (Northwest Xinjian)	China	43.6097	93.1667
M012.SG	NingCurrentBiology2019	2224	Shirenzigou (Northwest Xinjian)	China	43.6097	93.1667
M8R1.SG	NingCurrentBiology2019	2231	Shirenzigou (Northwest Xinjian)	China	43.6097	93.1667
M819.SG	NingCurrentBiology2019	2250	Shirenzigou (Northwest Xinjian)	China	43.6097	93.1667
M827.SG	NingCurrentBiology2019	2300	Shirenzigou (Northwest Xinjian)	China	43.6097	93.1667
M4.SG	NingCurrentBiology2019	2227	Shirenzigou (Northwest Xinjian)	China	43.6097	93.1667
M15-1.SG	NingCurrentBiology2019	2250	Shirenzigou (Northwest Xinjian)	China	43.6097	93.1667
M15-2.SG	NingCurrentBiology2019	2250	Shirenzigou (Northwest Xinjian)	China	43.6097	93.1667
M820.SG	NingCurrentBiology2019	2213	Shirenzigou (Northwest Xinjian)	China	43.6097	93.1667
X3.SG	NingCurrentBiology2019	2250	Shirenzigou (Northwest Xinjian)	China	43.6097	93.1667
I5723.AG	LazaridisAlpaslanRoodenbergScience2022	2374	Sveti-Križ-Brdovečki (Zagreb County, Općina Marija Gorica)	Croatia	45.9008	15.7003
I5724.AG	LazaridisAlpaslanRoodenbergScience2022	2232	Sveti-Križ-Brdovečki (Zagreb County, Općina Marija Gorica)	Croatia	45.9008	15.7003
I5725.AG	LazaridisAlpaslanRoodenbergScience2022	2554	Sveti-Križ-Brdovečki (Zagreb County, Općina Marija Gorica)	Croatia	45.9008	15.7003
I5726.AG	LazaridisAlpaslanRoodenbergScience2022	2407	Sveti-Križ-Brdovečki (Zagreb County, Općina Marija Gorica)	Croatia	45.9008	15.7003
I5727.AG	LazaridisAlpaslanRoodenbergScience2022	2586	Sveti-Križ-Brdovečki (Zagreb County, Općina Marija Gorica)	Croatia	45.9008	15.7003
I5728.AG	LazaridisAlpaslanRoodenbergScience2022	2224	Sveti-Križ-Brdovečki (Zagreb County, Općina Marija Gorica)	Croatia	45.9008	15.7003
I5729.AG	LazaridisAlpaslanRoodenbergScience2022	2920	Sveti-Petar-Ludbreški (Varaždin County, Općina Mali Bukovec)	Croatia	46.256	16.6923
I23904.AG	PattersonNature2021	2642	Smiljan (Lika-Senj County, Grad Gospić)	Croatia	44.5554	15.3105
I23911.AG	PattersonNature2021	2765	Smiljan (Lika-Senj County, Grad Gospić)	Croatia	44.5554	15.3105
I23995.AG	PattersonNature2021	2729	Smiljan (Lika-Senj County, Grad Gospić)	Croatia	44.5554	15.3105
I23996.AG	PattersonNature2021	2744	Smiljan (Lika-Senj County, Grad Gospić)	Croatia	44.5554	15.3105
I24638.AG	PattersonNature2021	2658	Smiljan (Lika-Senj County, Grad Gospić)	Croatia	44.5554	15.3105
I24639.AG	PattersonNature2021	2658	Smiljan (Lika-Senj County, Grad Gospić)	Croatia	44.5554	15.3105
I24879.AG	PattersonNature2021	2599	Skradnik-Sultanov-grob (Karlovac County, Općina Josipdol)	Croatia	45.2146	15.3158
I24882.AG	PattersonNature2021	2599	Mala-Metaljka (Sisak-Moslavina County, Grad Glina)	Croatia	45.1736	16.1243
I24883.AG	PattersonNature2021	2750	Osor-Sveti-Petar (Primorje-Gorski Kotar County, Otok Cres)	Croatia	44.6945	14.3927
I3313.AG	MathiesonNature2018	2722	Jazinka Cave (Split-Dalmatia County, Općina Muć)	Croatia	43.7059	16.52
I24345.AG	PattersonNature2021	2900	Velim-Kosa (Zadar County, Grad Benkovac)	Croatia	43.8874	15.7253
I26742.AG	PattersonNature2021	2650	Jazinka Cave (Split-Dalmatia County, Općina Muć)	Croatia	43.7059	16.52
I24344.AG	PattersonNature2021	2900	Velim-Kosa (Zadar County, Grad Benkovac)	Croatia	43.8874	15.7253
I18831.AG	LazaridisAlpaslanRoodenbergScience2022	2201	Velim-Kosa (Zadar County, Grad Benkovac)	Croatia	43.8874	15.7253
I18830.AG	LazaridisAlpaslanRoodenbergScience2022	2201	Velim-Kosa (Zadar County, Grad Benkovac)	Croatia	43.8874	15.7253
I7953.AG	PattersonNature2021	2239	Hrbovice (Pardubice Region, Pardubice District)	Czechia	50.1068	15.7876
I14980.AG	PattersonNature2021	2625	Lovosice (Ústecký Region, Litoměřice District)	Czechia	50.5112	14.0634
I14983.AG	PattersonNature2021	2625	Lovosice (Ústecký Region, Litoměřice District)	Czechia	50.5112	14.0634
I15071.AG	PattersonNature2021	2625	Poláky (Ústecký Region, Chomutov District)	Czechia	50.3366	13.3506
I16088.AG	PattersonNature2021	2593	Poláky (Ústecký Region, Chomutov District)	Czechia	50.3366	13.3506
I16326.AG	PattersonNature2021	2625	Stradonice (Central Bohemian Region, Kladno District)	Czechia	50.2914	14.0456
I16327.AG	PattersonNature2021	2592	Stradonice (Central Bohemian Region, Kladno District)	Czechia	50.2914	14.0456
I16329.AG	PattersonNature2021	2625	Stradonice (Central Bohemian Region, Kladno District)	Czechia	50.2914	14.0456
I17312.AG	PattersonNature2021	2625	Lovosice (Ústecký kraj, Litoměřice)	Czechia	50.5112	14.0634
I17607.AG	PattersonNature2021	2625	Stradonice (Central Bohemian Region, Kladno District)	Czechia	50.2914	14.0456
DA111.SG	DamgaardNature2018	2752	Lovosice-2 (Ústecký Region, Litoměřice District)	Czechia	50.51	14.05
DA112.SG	DamgaardNature2018	2507	Lovosice-2 (Ústecký Region, Litoměřice District)	Czechia	50.51	14.05
I16087.AG	PattersonNature2021	2625	Poláky (Ústecký Region, Chomutov District)	Czechia	50.3366	13.3506
I13780.AG	PattersonNature2021	2250	Praha-Jinonice (Prague Region, Prague District, Prague-5)	Czechia	50.0544	14.3634
I14984.AG	PattersonNature2021	2270	Radovesice-1 (Ústecký Region, Litoměřice District)	Czechia	50.4103	14.0746
I14985.AG	PattersonNature2021	2225	Radovesice-1 (Ústecký Region, Litoměřice District)	Czechia	50.4103	14.0746
I14986.AG	PattersonNature2021	2255	Radovesice-1 (Ústecký Region, Litoměřice District)	Czechia	50.4103	14.0746
I14987.AG	PattersonNature2021	2255	Radovesice-1 (Ústecký Region, Litoměřice District)	Czechia	50.4103	14.0746
I15039.AG	PattersonNature2021	2185	Radovesice-2 (Ústecký Region, Litoměřice District)	Czechia	50.4103	14.0746
I15040.AG	PattersonNature2021	2240	Radovesice-2 (Ústecký Region, Litoměřice District)	Czechia	50.4103	14.0746
I15042.AG	PattersonNature2021	2225	Radovesice-2 (Ústecký Region, Litoměřice District)	Czechia	50.4103	14.0746
I15043.AG	PattersonNature2021	2240	Radovesice-2 (Ústecký Region, Litoměřice District)	Czechia	50.4103	14.0746
I15044.AG	PattersonNature2021	2230	Radovesice-2 (Ústecký Region, Litoměřice District)	Czechia	50.4103	14.0746
I15045.AG	PattersonNature2021	2255	Radovesice-2 (Ústecký Region, Litoměřice District)	Czechia	50.4103	14.0746
I15046.AG	PattersonNature2021	2256	Radovesice-2 (Ústecký Region, Litoměřice District)	Czechia	50.4103	14.0746
I15047.AG	PattersonNature2021	2170	Radovesice-2 (Ústecký Region, Litoměřice District)	Czechia	50.4103	14.0746
I15048.AG	PattersonNature2021	2385	Radovesice-2 (Ústecký Region, Litoměřice District)	Czechia	50.4103	14.0746
I15049.AG	PattersonNature2021	2275	Radovesice-2 (Ústecký Region, Litoměřice District)	Czechia	50.4103	14.0746
I15950.AG	PattersonNature2021	2385	Radovesice-2 (Ústecký Region, Litoměřice District)	Czechia	50.4103	14.0746
I15951.AG	PattersonNature2021	2235	Radovesice-2 (Ústecký Region, Litoměřice District)	Czechia	50.4103	14.0746
I15952.AG	PattersonNature2021	2310	Radovesice-2 (Ústecký Region, Litoměřice District)	Czechia	50.4103	14.0746
I15954.AG	PattersonNature2021	2305	Radovesice-2 (Ústecký Region, Litoměřice District)	Czechia	50.4103	14.0746
I16268.AG	PattersonNature2021	2250	Praha-Jinonice (Prague Region, Prague District, Prague-5)	Czechia	50.0544	14.3634
I16269.AG	PattersonNature2021	2250	Praha-Jinonice (Prague Region, Prague District, Prague-5)	Czechia	50.0544	14.3634
I16270.AG	PattersonNature2021	2250	Praha-Jinonice (Prague Region, Prague District, Prague-5)	Czechia	50.0544	14.3634
I16271.AG	PattersonNature2021	2250	Praha-Jinonice (Prague Region, Prague District, Prague-5)	Czechia	50.0544	14.3634
I16272.AG	PattersonNature2021	2239	Praha-Jinonice (Prague Region, Prague District, Prague-5)	Czechia	50.0544	14.3634
I16273.AG	PattersonNature2021	2046	Praha-Jinonice (Prague Region, Prague District, Prague-5)	Czechia	50.0544	14.3634
I17139.AG	PattersonNature2021	2220	Radovesice-1 (Ústecký Region, Litoměřice District)	Czechia	50.4103	14.0746
I17143.AG	PattersonNature2021	2220	Radovesice-1 (Ústecký Region, Litoměřice District)	Czechia	50.4103	14.0746
I17145.AG	PattersonNature2021	2255	Radovesice-1 (Ústecký Region, Litoměřice District)	Czechia	50.4103	14.0746
I17146.AG	PattersonNature2021	2197	Radovesice-1 (Ústecký Region, Litoměřice District)	Czechia	50.4103	14.0746
I17314.AG	PattersonNature2021	2250	Praha-Jinonice (Prague Region, Prague District, Prague-5)	Czechia	50.0544	14.3634
I17315.AG	PattersonNature2021	2221	Praha-Jinonice (Prague Region, Prague District, Prague-5)	Czechia	50.0544	14.3634
I17316.AG	PattersonNature2021	2250	Praha-Jinonice (Prague Region, Prague District, Prague-5)	Czechia	50.0544	14.3634
I17317.AG	PattersonNature2021	2250	Praha-Jinonice (Prague Region, Prague District, Prague-5)	Czechia	50.0544	14.3634
I17320.AG	PattersonNature2021	2250	Praha-Jinonice (Prague Region, Prague District, Prague-5)	Czechia	50.0544	14.3634
I17321.AG	PattersonNature2021	2225	Praha-Jinonice (Prague Region, Prague District, Prague-5)	Czechia	50.0544	14.3634
I17322.AG	PattersonNature2021	2250	Praha-Jinonice (Prague Region, Prague District, Prague-5)	Czechia	50.0544	14.3634
I17323.AG	PattersonNature2021	2250	Praha-Jinonice (Prague Region, Prague District, Prague-5)	Czechia	50.0544	14.3634
I17324.AG	PattersonNature2021	2250	Praha-Jinonice (Prague Region, Prague District, Prague-5)	Czechia	50.0544	14.3634
I17327.AG	PattersonNature2021	2250	Praha-Jinonice (Prague Region, Prague District, Prague-5)	Czechia	50.0544	14.3634
I17613.AG	PattersonNature2021	2275	Radovesice-2 (Ústecký Region, Litoměřice District)	Czechia	50.4103	14.0746
I17614.AG	PattersonNature2021	2305	Radovesice-2 (Ústecký Region, Litoměřice District)	Czechia	50.4103	14.0746
I20504.AG	PattersonNature2021	2223	Praha-Jinonice (Prague Region, Prague District, Prague-5)	Czechia	50.0544	14.3634
I20509.AG	PattersonNature2021	2250	Praha-Jinonice (Prague Region, Prague District, Prague-5)	Czechia	50.0544	14.3634
I20510.AG	PattersonNature2021	2250	Praha-Jinonice (Prague Region, Prague District, Prague-5)	Czechia	50.0544	14.3634
I20513.AG	PattersonNature2021	2250	Praha-Jinonice (Prague Region, Prague District, Prague-5)	Czechia	50.0544	14.3634
I20518.AG	PattersonNature2021	2255	Radovesice-1 (Ústecký Region, Litoměřice District)	Czechia	50.4103	14.0746
I20519.AG	PattersonNature2021	2250	Praha-Jinonice (Prague Region, Prague District, Prague-5)	Czechia	50.0544	14.3634
I20521.AG	PattersonNature2021	2250	Praha-Jinonice (Prague Region, Prague District, Prague-5)	Czechia	50.0544	14.3634
I20522.AG	PattersonNature2021	2230	Praha-Jinonice (Prague Region, Prague District, Prague-5)	Czechia	50.0544	14.3634
I20523.AG	PattersonNature2021	2250	Praha-Jinonice (Prague Region, Prague District, Prague-5)	Czechia	50.0544	14.3634
I17616.AG	PattersonNature2021	2220	Radovesice-2 (Ústecký Region, Litoměřice District)	Czechia	50.4103	14.0746
I14988.AG	PattersonNature2021	2255	Radovesice-1 (Ústecký Region, Litoměřice District)	Czechia	50.4103	14.0746
I16090.AG	PattersonNature2021	2350	Praha-Ruzyně (Prague Region, Prague District, Prague-6)	Czechia	50.0781	14.3122
I20511_d.AG	PattersonNature2021	2250	Praha-Jinonice (Prague Region, Prague District, Prague-5)	Czechia	50.0544	14.3634
I15953.AG	PattersonNature2021	2185	Radovesice-2 (Ústecký Region, Litoměřice District)	Czechia	50.4103	14.0746
I13781.AG	PattersonNature2021	2977	Bílina-Rudiay-1 (Ústecký Region, Teplice District)	Czechia	50.5481	13.7761
I13791.AG	PattersonNature2021	2975	Bílina-Rudiay-1 (Ústecký Region, Teplice District)	Czechia	50.5481	13.7761
I17311.AG	PattersonNature2021	2975	Bílina-Rudiay-1 (Ústecký Region, Teplice District)	Czechia	50.5481	13.7761
I13787.AG	PattersonNature2021	2958	Hostivice-Palouky (Central Bohemian Region, Prague-West District)	Czechia	50.0788	14.2802
I14481.AG	PattersonNature2021	2834	Břvany (Ústecký Region, Chomutov District)	Czechia	50.4025	13.7249
I16549.AG	PattersonNature2021	2868	Praha-Zličín (Prague Region, Prague District, Prague-5)	Czechia	50.0602	14.2794
I20525.AG	PattersonNature2021	2850	Břvany (Ústecký Region, Chomutov District)	Czechia	50.4025	13.7249
I20526.AG	PattersonNature2021	2850	Břvany (Ústecký Region, Chomutov District)	Czechia	50.4025	13.7249
VK213.SG	MargaryanNature2020	1561	Gerdrup (Zealand region)	Denmark	55.73	12.12
VK521.SG	MargaryanNature2020	1650	Brondsager Torsiinre (Zealand region)	Denmark	55.6359	12.2414
VK532.SG	MargaryanNature2020	1850	Kragehave Odetofter (Zealand region)	Denmark	55.6555	12.2451
VK582.SG	MargaryanNature2020	1900	Alken Enge (Jutland region)	Denmark	56.05	9.94
RISE276.SG	AllentoftNature2015	2612	Trundholm II (Sjælland, Odsherred)	Denmark	55.914	11.565
CGG101829.SG	AllentoftSikoraNature2024	1550	Ahlgade 15-17 (Holbæk)	Denmark	55.72	11.71
CGG101837.SG	AllentoftSikoraNature2024	1550	Ahlgade 15-17 (Holbæk)	Denmark	55.72	11.71
CGG101842.SG	AllentoftSikoraNature2024	1550	Ahlgade 15-17 (Holbæk)	Denmark	55.72	11.71
CGG101873.SG	AllentoftSikoraNature2024	1550	Ahlgade 15-17 (Holbæk)	Denmark	55.72	11.71
CE003.SG	DuliasPNAS2022	2553	Carsington Pasture Cave (England, Derbyshire)	United Kingdom	53.0798	-1.64094
CE004.SG	DuliasPNAS2022	2236	Carsington Pasture Cave (England, Derbyshire)	United Kingdom	53.0798	-1.64094
I11033.AG	PattersonNature2021	2421	Pocklington (England, East Riding of Yorkshire)	United Kingdom	53.9194	-0.76664
I5502.AG	PattersonNature2021	2054	Nunburnholme Wold (England, East Riding of Yorkshire)	United Kingdom	53.9167	-0.666972
I5505.AG	PattersonNature2021	2236	Pocklington (England, East Riding of Yorkshire)	United Kingdom	53.9194	-0.76664
I5506.AG	PattersonNature2021	2202	Pocklington (England, East Riding of Yorkshire)	United Kingdom	53.9194	-0.76664
I12412.AG	PattersonNature2021	2238	Pocklington (England, East Riding of Yorkshire)	United Kingdom	53.9194	-0.76664
I14100.AG	PattersonNature2021	2302	Pocklington (England, East Riding of Yorkshire)	United Kingdom	53.9194	-0.76664
I22055.AG	PattersonNature2021	2237	East Coast Pipeline (field 16) (England, East Riding of Yorkshire, Thornholme)	United Kingdom	54.1265	-0.287967
I22056.AG	PattersonNature2021	2238	East Coast Pipeline (field 16) (England, East Riding of Yorkshire, Thornholme)	United Kingdom	54.1265	-0.287967
I0527.AG	PattersonNature2021	2175	Melton Quarry (England, East Riding of Yorkshire, North Ferriby)	United Kingdom	53.7251	-0.523009
I5503.AG	PattersonNature2021	2065	Nunburnholme Wold (England, East Riding of Yorkshire)	United Kingdom	53.9167	-0.666972
I5508.AG	PattersonNature2021	2175	Pocklington (England, East Riding of Yorkshire)	United Kingdom	53.9194	-0.76664
I11034.AG	PattersonNature2021	2175	Pocklington (England, East Riding of Yorkshire)	United Kingdom	53.9194	-0.76664
I12411.AG	PattersonNature2021	2175	Pocklington (England, East Riding of Yorkshire)	United Kingdom	53.9194	-0.76664
I12413.AG	PattersonNature2021	2175	Pocklington (England, East Riding of Yorkshire)	United Kingdom	53.9194	-0.76664
I12414.AG	PattersonNature2021	2175	Pocklington (England, East Riding of Yorkshire)	United Kingdom	53.9194	-0.76664
I12415.AG	PattersonNature2021	2175	Pocklington (England, East Riding of Yorkshire)	United Kingdom	53.9194	-0.76664
I13751.AG	PattersonNature2021	2175	Pocklington (England, East Riding of Yorkshire)	United Kingdom	53.9194	-0.76664
I13753.AG	PattersonNature2021	2175	Pocklington (England, East Riding of Yorkshire)	United Kingdom	53.9194	-0.76664
I13754.AG	PattersonNature2021	2175	Pocklington (England, East Riding of Yorkshire)	United Kingdom	53.9194	-0.76664
I13755.AG	PattersonNature2021	2175	Pocklington (England, East Riding of Yorkshire)	United Kingdom	53.9194	-0.76664
I13756.AG	PattersonNature2021	2175	Pocklington (England, East Riding of Yorkshire)	United Kingdom	53.9194	-0.76664
I13757.AG	PattersonNature2021	2175	Pocklington (England, East Riding of Yorkshire)	United Kingdom	53.9194	-0.76664
I13759.AG	PattersonNature2021	2175	Pocklington (England, East Riding of Yorkshire)	United Kingdom	53.9194	-0.76664
I13760.AG	PattersonNature2021	2175	Pocklington (England, East Riding of Yorkshire)	United Kingdom	53.9194	-0.76664
I14099.AG	PattersonNature2021	2175	Pocklington (England, East Riding of Yorkshire)	United Kingdom	53.9194	-0.76664
I14101.AG	PattersonNature2021	2175	Pocklington (England, East Riding of Yorkshire)	United Kingdom	53.9194	-0.76664
I14102.AG	PattersonNature2021	2175	Pocklington (England, East Riding of Yorkshire)	United Kingdom	53.9194	-0.76664
I14103.AG	PattersonNature2021	2175	Pocklington (England, East Riding of Yorkshire)	United Kingdom	53.9194	-0.76664
I14104.AG	PattersonNature2021	2175	Pocklington (England, East Riding of Yorkshire)	United Kingdom	53.9194	-0.76664
I14105.AG	PattersonNature2021	2175	Pocklington (England, East Riding of Yorkshire)	United Kingdom	53.9194	-0.76664
I14106.AG	PattersonNature2021	2045	Pocklington (England, East Riding of Yorkshire)	United Kingdom	53.9194	-0.76664
I14108.AG	PattersonNature2021	2045	Pocklington (England, East Riding of Yorkshire)	United Kingdom	53.9194	-0.76664
I14327.AG	PattersonNature2021	2081	East Coast Pipeline (field 16) (England, East Riding of Yorkshire, Thornholme)	United Kingdom	54.1265	-0.287967
I22052.AG	PattersonNature2021	2104	East Coast Pipeline (field 16) (England, East Riding of Yorkshire)	United Kingdom	54.1265	-0.287967
I22060.AG	PattersonNature2021	2074	East Coast Pipeline (field 9) (England, East Riding of Yorkshire)	United Kingdom	54.0947	-0.281614
I22065.AG	PattersonNature2021	2149	Burstwick (England, East Riding of Yorkshire)	United Kingdom	53.7343	-0.141121
I13758.AG	PattersonNature2021	2175	Pocklington (England, East Riding of Yorkshire)	United Kingdom	53.9194	-0.76664
I13752.AG	PattersonNature2021	2121	Pocklington (England, East Riding of Yorkshire)	United Kingdom	53.9194	-0.76664
I14107.AG	PattersonNature2021	2175	Pocklington (England, East Riding of Yorkshire)	United Kingdom	53.9194	-0.76664
I11149.AG	PattersonNature2021	2443	Teversham (England, Cambridgeshire)	United Kingdom	52.1989	0.180799
I11154.AG	PattersonNature2021	2469	Trumpington Meadows (England, Cambridgeshire)	United Kingdom	52.1703	0.105604
I11995.AG	PattersonNature2021	2457	Cadbury Castle (England, South Somerset, South Cadbury)	United Kingdom	51.0248	-2.53169
I12610.AG	PattersonNature2021	2586	Blackberry Field (England, Wiltshire, Potterne)	United Kingdom	51.331	-2.05019
I12783.AG	PattersonNature2021	2599	Lechlade Memorial Hall / Skate Park (England, Gloucestershire, Lechlade-on-Thames)	United Kingdom	51.698	-1.69209
I12787.AG	PattersonNature2021	2391	Lechlade Memorial Hall / Skate Park (England, Gloucestershire, Lechlade-on-Thames)	United Kingdom	51.698	-1.69209
I13682.AG	PattersonNature2021	2612	Kingsdown Camp (England, Somerset, Buckland Dinham, Hatchet Hill)	United Kingdom	51.2641	-2.40502
I13684.AG	PattersonNature2021	2408	Meare Lake Village West (England, Somerset)	United Kingdom	51.1763	-2.79692
I13688.AG	PattersonNature2021	2589	Rowbarrow (England, Wiltshire, Salisbury)	United Kingdom	51.0527	-1.78629
I13689.AG	PattersonNature2021	2531	Rowbarrow (England, Wiltshire, Salisbury)	United Kingdom	51.0527	-1.78629
I13690.AG	PattersonNature2021	2512	Rowbarrow (England, Wiltshire, Salisbury)	United Kingdom	51.0527	-1.78629
I14381.AG	PattersonNature2021	2443	Cliffs End Farm (England, Kent, Ramsgate)	United Kingdom	51.3292	1.36959
I14743_d.AG	PattersonNature2021	2594	Cliffs End Farm (England, Kent, Ramsgate)	United Kingdom	51.3292	1.36959
I14747.AG	PattersonNature2021	2374	Cliffs End Farm (England, Kent, Ramsgate)	United Kingdom	51.3292	1.36959
I14857.AG	PattersonNature2021	2408	Cliffs End Farm (England, Kent, Ramsgate)	United Kingdom	51.3292	1.36959
I16600.AG	PattersonNature2021	2396	Amesbury Down (England, Wiltshire)	United Kingdom	51.168	-1.77254
I16602.AG	PattersonNature2021	2455	Amesbury Down (England, Wiltshire)	United Kingdom	51.168	-1.77254
I16612.AG	PattersonNature2021	2419	Danebury (England, Hampshire, Nether Wallop)	United Kingdom	51.1377	-1.5384
I16617.AG	PattersonNature2021	2591	Black Rock (England, Sussex, Brighton)	United Kingdom	50.8167	-0.097726
I16618.AG	PattersonNature2021	2604	Surrendon Road (England, Sussex, Brighton)	United Kingdom	50.8509	-0.14475
I17258.AG	PattersonNature2021	2415	New Buildings (England, Hampshire, Stockbridge)	United Kingdom	51.1365	-1.49403
I17259.AG	PattersonNature2021	2438	New Buildings (England, Hampshire, Stockbridge)	United Kingdom	51.1365	-1.49403
I17260.AG	PattersonNature2021	2550	New Buildings (England, Hampshire, Stockbridge)	United Kingdom	51.1365	-1.49403
I19287.AG	PattersonNature2021	2570	Amesbury Down (England, Wiltshire)	United Kingdom	51.168	-1.77254
I19861.AG	PattersonNature2021	2597	Rowbarrow (England, Wiltshire, Salisbury)	United Kingdom	51.0527	-1.78629
I19862.AG	PattersonNature2021	2571	Rowbarrow (England, Wiltshire, Salisbury)	United Kingdom	51.0527	-1.78629
I19863.AG	PattersonNature2021	2352	Rowbarrow (England, Wiltshire, Salisbury)	United Kingdom	51.0527	-1.78629
I19868.AG	PattersonNature2021	2579	Rowbarrow (England, Wiltshire, Salisbury)	United Kingdom	51.0527	-1.78629
I20585.AG	PattersonNature2021	2550	Yarnton (England, Oxfordshire)	United Kingdom	51.7977	-1.31346
I27381.AG	PattersonNature2021	2487	Bottle Knap (England, Dorset, Long Bredy)	United Kingdom	50.711	-2.61107
I27382.AG	PattersonNature2021	2592	Bottle Knap (England, Dorset, Long Bredy)	United Kingdom	50.711	-2.61107
I27383.AG	PattersonNature2021	2522	Bottle Knap (England, Dorset, Long Bredy)	United Kingdom	50.711	-2.61107
I12774.AG	PattersonNature2021	2554	Carsington Pasture Cave (England, Derbyshire, Brassington)	United Kingdom	53.0798	-1.64094
I19867.AG	PattersonNature2021	2598	Rowbarrow (England, Wiltshire, Salisbury)	United Kingdom	51.0527	-1.78629
I6769.AG	PattersonNature2021	2548	Harlyn Bay (England, Cornwall, Padstow, Harlyn)	United Kingdom	50.5399	-4.99781
I12772.AG	PattersonNature2021	2329	Harlyn Bay (England, Cornwall, Padstow, Harlyn)	United Kingdom	50.5399	-4.99781
I16380.AG	PattersonNature2021	2329	Harlyn Bay (England, Cornwall, Padstow, Harlyn)	United Kingdom	50.5399	-4.99781
I16388.AG	PattersonNature2021	2329	Harlyn Bay (England, Cornwall, Padstow, Harlyn)	United Kingdom	50.5399	-4.99781
I16439.AG	PattersonNature2021	2329	Harlyn Bay (England, Cornwall, Padstow, Harlyn)	United Kingdom	50.5399	-4.99781
I16440.AG	PattersonNature2021	2329	Harlyn Bay (England, Cornwall, Padstow, Harlyn)	United Kingdom	50.5399	-4.99781
I16441.AG	PattersonNature2021	2329	Harlyn Bay (England, Cornwall, Padstow, Harlyn)	United Kingdom	50.5399	-4.99781
I16442.AG	PattersonNature2021	2329	Harlyn Bay (England, Cornwall, Padstow, Harlyn)	United Kingdom	50.5399	-4.99781
I16453.AG	PattersonNature2021	2350	Tregear Vean (England, Cornwall, St. Mawes)	United Kingdom	50.1718	-5.01247
I16620.AG	PattersonNature2021	2117	Catcote (England, Co. Durham, Hartlepool)	United Kingdom	51.2746	1.07992
I21305.AG	PattersonNature2021	2300	Grove Park Road (England, Somerset, Weston-super-Mare)	United Kingdom	51.3539	-2.97946
I0789.SG	SchiffelsNatureCommunications2016	2163	Linton (England, Cambridgeshire)	United Kingdom	52.0991	0.277
M1489.SG	MartinianoNatureCommunications2016	2035	Melton Quarry (England, East Riding of Yorkshire, North Ferriby)	United Kingdom	53.7251	-0.523009
I12608.AG	PattersonNature2021	2929	Blackberry Field (England, Wiltshire, Potterne)	United Kingdom	51.331	-2.05019
I12614.AG	PattersonNature2021	2900	Blackberry Field (England, Wiltshire, Potterne)	United Kingdom	51.331	-2.05019
I12624.AG	PattersonNature2021	2800	Blackberry Field (England, Wiltshire, Potterne)	United Kingdom	51.331	-2.05019
I12936.AG	PattersonNature2021	2945	Raven Scar Cave (England, North Yorkshire, Ingleton)	United Kingdom	54.1551	-2.47205
I13712.AG	PattersonNature2021	2914	East Kent Access Road (England, Kent, Ramsgate)	United Kingdom	51.3286	1.35426
I13713.AG	PattersonNature2021	2912	East Kent Access Road (England, Kent, Ramsgate)	United Kingdom	51.3286	1.35426
I14358.AG	PattersonNature2021	2808	Cliffs End Farm (England, Kent, Ramsgate)	United Kingdom	51.3292	1.36959
I14377.AG	PattersonNature2021	2889	Cliffs End Farm (England, Kent, Ramsgate)	United Kingdom	51.3292	1.36959
I14379.AG	PattersonNature2021	2801	Cliffs End Farm (England, Kent, Ramsgate)	United Kingdom	51.3292	1.36959
I14742.AG	PattersonNature2021	2898	Cliffs End Farm (England, Kent, Ramsgate)	United Kingdom	51.3292	1.36959
I14745.AG	PattersonNature2021	2789	Cliffs End Farm (England, Kent, Ramsgate)	United Kingdom	51.3292	1.36959
I14862.AG	PattersonNature2021	2834	Cliffs End Farm (England, Kent, Ramsgate)	United Kingdom	51.3292	1.36959
I14864.AG	PattersonNature2021	2839	Cliffs End Farm (England, Kent, Ramsgate)	United Kingdom	51.3292	1.36959
I16469.AG	PattersonNature2021	2945	Raven Scar Cave (England, North Yorkshire, Ingleton)	United Kingdom	54.1551	-2.47205
I14861.AG	PattersonNature2021	2810	Cliffs End Farm (England, Kent, Ramsgate)	United Kingdom	51.3292	1.36959
I14865.AG	PattersonNature2021	2823	Cliffs End Farm (England, Kent, Ramsgate)	United Kingdom	51.3292	1.36959
I5383.AG	OlaldeNature2018	2945	Raven Scar Cave (England, North Yorkshire, Ingleton)	United Kingdom	54.1551	-2.47205
I13711.AG	PattersonNature2021	2928	East Kent Access Road (England, Kent, Ramsgate)	United Kingdom	51.3286	1.35426
I11142.AG	PattersonNature2021	2067	Worlebury (England, North Somerset)	United Kingdom	51.3573	-2.98828
I11145.AG	PattersonNature2021	2022	North Perrott Manor (England, Somerset, North Perrott)	United Kingdom	50.8834	-2.76046
I12785.AG	PattersonNature2021	2051	Greystones Farm (England, Gloucestershire, Bourton-on-the-water)	United Kingdom	51.8859	-1.75349
I12791.AG	PattersonNature2021	2051	Greystones Farm (England, Gloucestershire, Bourton-on-the-water)	United Kingdom	51.8859	-1.75349
I14097.AG	PattersonNature2021	2002	Tancred Quarry (England, Scorton)	United Kingdom	54.3955	-1.614
I14351.AG	PattersonNature2021	2048	Wattle Syke (England, West Yorkshire)	United Kingdom	53.9085	-1.385
I19587.AG	PattersonNature2021	2048	Tancred Quarry (England, Scorton)	United Kingdom	54.3955	-1.614
I19870.AG	PattersonNature2021	2051	East Kent Access Road (England, Kent, Ramsgate)	United Kingdom	51.3286	1.35426
I21306.AG	PattersonNature2021	2147	Diamond Cottage (England, Somerset, Tickenham)	United Kingdom	51.4446	-2.81436
I21315.AG	PattersonNature2021	2043	Ham Hill (England, Somerset)	United Kingdom	50.95	-2.73584
I27379.AG	PattersonNature2021	2068	North Bersted (England, Sussex)	United Kingdom	50.8068	-0.689871
I19869.AG	PattersonNature2021	2043	East Kent Access Road (England, Kent, Ramsgate)	United Kingdom	51.3286	1.35426
I17017.AG	PattersonNature2021	2051	Dibbles Farm (England, Somerset, Christon)	United Kingdom	51.3139	-2.88522
I19588.AG	PattersonNature2021	2027	Tancred Quarry (England, Scorton)	United Kingdom	54.3955	-1.614
I14352.AG	PattersonNature2021	2048	Wattle Syke (England, West Yorkshire)	United Kingdom	53.9085	-1.385
I3014.AG	PattersonNature2021	2225	Carsington Pasture Cave (England, Derbyshire, Brassington)	United Kingdom	53.0798	-1.64094
I3083.AG	PattersonNature2021	2233	Putney Foreshore (England, London, River Thames)	United Kingdom	51.4662	-0.212202
I7632.AG	PattersonNature2021	2240	Slonk Hill (England, Sussex, Brighton)	United Kingdom	50.8449	-0.266087
I11146.AG	PattersonNature2021	2250	Meare Lake Village West (England, Somerset)	United Kingdom	51.1763	-2.79692
I11147.AG	PattersonNature2021	2241	Dibbles Farm (England, Somerset, Christon)	United Kingdom	51.3139	-2.88522
I11148.AG	PattersonNature2021	2292	Dibbles Farm (England, Somerset, Christon)	United Kingdom	51.3139	-2.88522
I11150.AG	PattersonNature2021	2227	Broom Quarry (England, Bedfordshire)	United Kingdom	52.0791	-0.280974
I11151.AG	PattersonNature2021	2227	Broom Quarry (England, Bedfordshire)	United Kingdom	52.0791	-0.280974
I11153.AG	PattersonNature2021	2285	Trumpington Meadows (England, Cambridgeshire)	United Kingdom	52.1703	0.105604
I11156.AG	PattersonNature2021	2229	Bradley Fen (England, Cambridgeshire, Whittlesey)	United Kingdom	52.564	-0.179454
I11997.AG	PattersonNature2021	2227	Bradley Fen (England, Cambridgeshire, Whittlesey)	United Kingdom	52.564	-0.179454
I12770.AG	PattersonNature2021	2225	Carsington Pasture Cave (England, Derbyshire, Brassington)	United Kingdom	53.0798	-1.64094
I12771.AG	PattersonNature2021	2326	Carsington Pasture Cave (England, Derbyshire, Brassington)	United Kingdom	53.0798	-1.64094
I12775.AG	PattersonNature2021	2225	Carsington Pasture Cave (England, Derbyshire, Brassington)	United Kingdom	53.0798	-1.64094
I12778.AG	PattersonNature2021	2230	Carsington Pasture Cave (England, Derbyshire, Brassington)	United Kingdom	53.0798	-1.64094
I13615.AG	PattersonNature2021	2250	East Kent Access Road (England, Kent, Ramsgate)	United Kingdom	51.3286	1.35426
I13680.AG	PattersonNature2021	2224	Ham Hill (England, Somerset)	United Kingdom	50.95	-2.73584
I13685.AG	PattersonNature2021	2265	Dibbles Farm (England, Somerset, Christon)	United Kingdom	51.3139	-2.88522
I13687.AG	PattersonNature2021	2222	Trumpington Meadows (England, Cambridgeshire)	United Kingdom	52.1703	0.105604
I13717.AG	PattersonNature2021	2259	Barton-Stacey Pipeline (England, Hampshire)	United Kingdom	51.15	-1.36
I13727.AG	PattersonNature2021	2243	Trumpington Meadows (England, Cambridgeshire)	United Kingdom	52.1703	0.105604
I13728.AG	PattersonNature2021	2227	Trumpington Meadows (England, Cambridgeshire)	United Kingdom	52.1703	0.105604
I13729.AG	PattersonNature2021	2350	Trumpington Meadows (England, Cambridgeshire)	United Kingdom	52.1703	0.105604
I13730.AG	PattersonNature2021	2237	East Kent Access Road (England, Kent, Ramsgate)	United Kingdom	51.3286	1.35426
I13731.AG	PattersonNature2021	2246	East Kent Access Road (England, Kent, Ramsgate)	United Kingdom	51.3286	1.35426
I13732.AG	PattersonNature2021	2269	East Kent Access Road (England, Kent, Ramsgate)	United Kingdom	51.3286	1.35426
I14347.AG	PattersonNature2021	2224	Wattle Syke (England, West Yorkshire)	United Kingdom	53.9085	-1.385
I14348.AG	PattersonNature2021	2222	Wattle Syke (England, West Yorkshire)	United Kingdom	53.9085	-1.385
I14380.AG	PattersonNature2021	2235	Cliffs End Farm (England, Kent, Ramsgate)	United Kingdom	51.3292	1.36959
I14549.AG	PattersonNature2021	2267	Woodingdean (England, Sussex, Brighton)	United Kingdom	50.8367	-0.075378
I14551.AG	PattersonNature2021	2349	Slonk Hill (England, Sussex, Brighton)	United Kingdom	50.8449	-0.266087
I14800.AG	PattersonNature2021	2228	Thame (England, Oxfordshire)	United Kingdom	51.75	-0.99
I14801.AG	PattersonNature2021	2214	Thame (England, Oxfordshire)	United Kingdom	51.75	-0.99
I14802.AG	PattersonNature2021	2247	Thame (England, Oxfordshire)	United Kingdom	51.75	-0.99
I14804.AG	PattersonNature2021	2233	Thame (England, Oxfordshire)	United Kingdom	51.75	-0.99
I14806.AG	PattersonNature2021	2230	Thame (England, Oxfordshire)	United Kingdom	51.75	-0.99
I14807.AG	PattersonNature2021	2241	Thame (England, Oxfordshire)	United Kingdom	51.75	-0.99
I14808.AG	PattersonNature2021	2274	Thame (England, Oxfordshire)	United Kingdom	51.75	-0.99
I14858.AG	PattersonNature2021	2254	Cliffs End Farm (England, Kent, Ramsgate)	United Kingdom	51.3292	1.36959
I14859.AG	PattersonNature2021	2227	Cliffs End Farm (England, Kent, Ramsgate)	United Kingdom	51.3292	1.36959
I14860.AG	PattersonNature2021	2231	Cliffs End Farm (England, Kent, Ramsgate)	United Kingdom	51.3292	1.36959
I14863.AG	PattersonNature2021	2225	Cliffs End Farm (England, Kent, Ramsgate)	United Kingdom	51.3292	1.36959
I14866.AG	PattersonNature2021	2226	Cliffs End Farm (England, Kent, Ramsgate)	United Kingdom	51.3292	1.36959
I16591.AG	PattersonNature2021	2311	Dibbles Farm (England, Somerset, Christon)	United Kingdom	51.3139	-2.88522
I16592.AG	PattersonNature2021	2231	Dibbles Farm (England, Somerset, Christon)	United Kingdom	51.3139	-2.88522
I16593.AG	PattersonNature2021	2228	Ham Hill (England, Somerset)	United Kingdom	50.95	-2.73584
I16595.AG	PattersonNature2021	2236	Cow Down (England, Wiltshire, Longbridge Deverill)	United Kingdom	51.1638	-2.16278
I16597.AG	PattersonNature2021	2283	Broom Quarry (England, Bedfordshire)	United Kingdom	52.0791	-0.280974
I16599.AG	PattersonNature2021	2295	Amesbury Down (England, Wiltshire)	United Kingdom	51.168	-1.77254
I16611.AG	PattersonNature2021	2267	Suddern Farm (England, Hampshire, Middle Wallop)	United Kingdom	51.1404	-1.59536
I17014.AG	PattersonNature2021	2227	Dibbles Farm (England, Somerset, Christon)	United Kingdom	51.3139	-2.88522
I17015.AG	PattersonNature2021	2227	Dibbles Farm (England, Somerset, Christon)	United Kingdom	51.3139	-2.88522
I17016.AG	PattersonNature2021	2226	Dibbles Farm (England, Somerset, Christon)	United Kingdom	51.3139	-2.88522
I17261.AG	PattersonNature2021	2224	Suddern Farm (England, Hampshire, Middle Wallop)	United Kingdom	51.1404	-1.59536
I19044.AG	PattersonNature2021	2228	Marshall's Jaguar Land Rover New Showroom (JLU15) (England, Cambridgeshire)	United Kingdom	52.2109	0.177859
I19045.AG	PattersonNature2021	2238	Marshall's Jaguar Land Rover New Showroom (JLU15) (England, Cambridgeshire)	United Kingdom	52.2109	0.177859
I19046.AG	PattersonNature2021	2228	Marshall's Jaguar Land Rover New Showroom (JLU15) (England, Cambridgeshire)	United Kingdom	52.2109	0.177859
I19207.AG	PattersonNature2021	2232	Yarnton (England, Oxfordshire)	United Kingdom	51.7977	-1.31346
I19210.AG	PattersonNature2021	2201	Yarnton (England, Oxfordshire)	United Kingdom	51.7977	-1.31346
I19211.AG	PattersonNature2021	2250	Yarnton (England, Oxfordshire)	United Kingdom	51.7977	-1.31346
I19652.AG	PattersonNature2021	2247	Ham Hill (England, Somerset)	United Kingdom	50.95	-2.73584
I19653.AG	PattersonNature2021	2250	Ham Hill (England, Somerset)	United Kingdom	50.95	-2.73584
I19654.AG	PattersonNature2021	2250	Ham Hill (England, Somerset)	United Kingdom	50.95	-2.73584
I19656.AG	PattersonNature2021	2231	Ham Hill (England, Somerset)	United Kingdom	50.95	-2.73584
I19856.AG	PattersonNature2021	2250	Ham Hill (England, Somerset)	United Kingdom	50.95	-2.73584
I19872.AG	PattersonNature2021	2275	East Kent Access Road (England, Kent, Ramsgate)	United Kingdom	51.3286	1.35426
I19873.AG	PattersonNature2021	2250	East Kent Access Road (England, Kent, Ramsgate)	United Kingdom	51.3286	1.35426
I19874.AG	PattersonNature2021	2250	East Kent Access Road (England, Kent, Ramsgate)	United Kingdom	51.3286	1.35426
I19907.AG	PattersonNature2021	2250	East Kent Access Road (England, Kent, Ramsgate)	United Kingdom	51.3286	1.35426
I19908.AG	PattersonNature2021	2250	East Kent Access Road (England, Kent, Ramsgate)	United Kingdom	51.3286	1.35426
I19909.AG	PattersonNature2021	2227	East Kent Access Road (England, Kent, Ramsgate)	United Kingdom	51.3286	1.35426
I19910.AG	PattersonNature2021	2250	East Kent Access Road (England, Kent, Ramsgate)	United Kingdom	51.3286	1.35426
I19911.AG	PattersonNature2021	2250	East Kent Access Road (England, Kent, Ramsgate)	United Kingdom	51.3286	1.35426
I19912.AG	PattersonNature2021	2222	East Kent Access Road (England, Kent, Ramsgate)	United Kingdom	51.3286	1.35426
I19914.AG	PattersonNature2021	2233	East Kent Access Road (England, Kent, Ramsgate)	United Kingdom	51.3286	1.35426
I20582.AG	PattersonNature2021	2217	Gravelly Guy (England, Oxfordshire, Stanton Harcourt)	United Kingdom	51.7458	-1.41624
I20586.AG	PattersonNature2021	2250	Yarnton (England, Oxfordshire)	United Kingdom	51.7977	-1.31346
I20587.AG	PattersonNature2021	2244	Yarnton (England, Oxfordshire)	United Kingdom	51.7977	-1.31346
I20588.AG	PattersonNature2021	2225	Yarnton (England, Oxfordshire)	United Kingdom	51.7977	-1.31346
I20589.AG	PattersonNature2021	2250	Yarnton (England, Oxfordshire)	United Kingdom	51.7977	-1.31346
I20620.AG	PattersonNature2021	2231	Fin Cop (England, Derbyshire)	United Kingdom	53.2358	-1.73694
I20627.AG	PattersonNature2021	2227	Fin Cop (England, Derbyshire)	United Kingdom	53.2358	-1.73694
I20990.AG	PattersonNature2021	2220	Danebury (England, Hampshire, Nether Wallop)	United Kingdom	51.1377	-1.5384
I21178.AG	PattersonNature2021	2250	Yarnton (England, Oxfordshire)	United Kingdom	51.7977	-1.31346
I21179.AG	PattersonNature2021	2228	Yarnton (England, Oxfordshire)	United Kingdom	51.7977	-1.31346
I21180.AG	PattersonNature2021	2267	Yarnton (England, Oxfordshire)	United Kingdom	51.7977	-1.31346
I21181.AG	PattersonNature2021	2250	Yarnton (England, Oxfordshire)	United Kingdom	51.7977	-1.31346
I21182.AG	PattersonNature2021	2250	Yarnton (England, Oxfordshire)	United Kingdom	51.7977	-1.31346
I21275.AG	PattersonNature2021	2231	Gravelly Guy (England, Oxfordshire, Stanton Harcourt)	United Kingdom	51.7458	-1.41624
I21276.AG	PattersonNature2021	2229	Gravelly Guy (England, Oxfordshire, Stanton Harcourt)	United Kingdom	51.7458	-1.41624
I21277.AG	PattersonNature2021	2225	Gravelly Guy (England, Oxfordshire, Stanton Harcourt)	United Kingdom	51.7458	-1.41624
I21293.AG	PattersonNature2021	2263	Broom Quarry (England, Bedfordshire)	United Kingdom	52.0791	-0.280974
I14803.AG	PattersonNature2021	2224	Thame (England, Oxfordshire)	United Kingdom	51.75	-0.99
I20583.AG	PattersonNature2021	2233	Gravelly Guy (England, Oxfordshire, Stanton Harcourt)	United Kingdom	51.7458	-1.41624
I11143.AG	PattersonNature2021	2145	Worlebury (England, North Somerset)	United Kingdom	51.3573	-2.98828
I11152.AG	PattersonNature2021	2179	Over Needingworth Quarry (England, Cambridgeshire)	United Kingdom	52.3466	0.0318276
I11991.AG	PattersonNature2021	2116	Worlebury (England, North Somerset)	United Kingdom	51.3573	-2.98828
I11992.AG	PattersonNature2021	2095	Worlebury (England, North Somerset)	United Kingdom	51.3573	-2.98828
I11993.AG	PattersonNature2021	2200	Ham Hill (England, Somerset)	United Kingdom	50.95	-2.73584
I11994.AG	PattersonNature2021	2200	Ham Hill (England, Somerset)	United Kingdom	50.95	-2.73584
I12790.AG	PattersonNature2021	2200	Tregunnel (England, Cornwall, Newquay)	United Kingdom	50.4094	-5.0889
I12793.AG	PattersonNature2021	2200	Tregunnel (England, Cornwall, Newquay)	United Kingdom	50.4094	-5.0889
I12926.AG	PattersonNature2021	2200	Saxon Way (England, Gloucestershire, Fairford)	United Kingdom	51.7097	-1.79181
I13616.AG	PattersonNature2021	2153	East Kent Access Road (England, Kent, Ramsgate)	United Kingdom	51.3286	1.35426
I13726.AG	PattersonNature2021	2133	Worlebury (England, North Somerset)	United Kingdom	51.3573	-2.98828
I14353.AG	PattersonNature2021	2120	Wattle Syke (England, West Yorkshire)	United Kingdom	53.9085	-1.385
I14809.AG	PattersonNature2021	2199	Thame (England, Oxfordshire)	United Kingdom	51.75	-0.99
I14837.AG	PattersonNature2021	2046	Dalton Parlours (England, West Yorkshire)	United Kingdom	53.8954	-1.38899
I16386.AG	PattersonNature2021	2050	Trethellan Farm (England, Cornwall, Redruth, Trethellan Water)	United Kingdom	50.2035	-5.1997
I16390.AG	PattersonNature2021	2050	Trethellan Farm (England, Cornwall, Redruth, Trethellan Water)	United Kingdom	50.2035	-5.1997
I16450.AG	PattersonNature2021	2050	Trethellan Farm (England, Cornwall, Redruth, Trethellan Water)	United Kingdom	50.2035	-5.1997
I16455.AG	PattersonNature2021	2050	Trethellan Farm (England, Cornwall, Redruth, Trethellan Water)	United Kingdom	50.2035	-5.1997
I16457.AG	PattersonNature2021	2050	Trethellan Farm (England, Cornwall, Redruth, Trethellan Water)	United Kingdom	50.2035	-5.1997
I16458.AG	PattersonNature2021	2050	Trethellan Farm (England, Cornwall, Redruth, Trethellan Water)	United Kingdom	50.2035	-5.1997
I16601.AG	PattersonNature2021	2082	Amesbury Down (England, Wiltshire)	United Kingdom	51.168	-1.77254
I16609.AG	PattersonNature2021	2079	Suddern Farm (England, Hampshire, Middle Wallop)	United Kingdom	51.1404	-1.59536
I16613.AG	PattersonNature2021	2148	Danebury (England, Hampshire, Nether Wallop)	United Kingdom	51.1377	-1.5384
I16619.AG	PattersonNature2021	2198	Bevendean (England, Sussex, Brighton)	United Kingdom	50.8391	-0.097013
I17262.AG	PattersonNature2021	2176	Suddern Farm (England, Hampshire, Middle Wallop)	United Kingdom	51.1404	-1.59536
I17263.AG	PattersonNature2021	2114	Danebury (England, Hampshire, Nether Wallop)	United Kingdom	51.1377	-1.5384
I17264.AG	PattersonNature2021	2225	Danebury (England, Hampshire, Nether Wallop)	United Kingdom	51.1377	-1.5384
I17266.AG	PattersonNature2021	2183	Danebury (England, Hampshire, Nether Wallop)	United Kingdom	51.1377	-1.5384
I17267.AG	PattersonNature2021	2225	Danebury (England, Hampshire, Nether Wallop)	United Kingdom	51.1377	-1.5384
I19040.AG	PattersonNature2021	2200	Winnall Down (England, Hampshire, Winchester)	United Kingdom	51.07	-1.29
I19042.AG	PattersonNature2021	2245	Winnall Down (England, Hampshire, Winchester)	United Kingdom	51.07	-1.29
I19655_d.AG	PattersonNature2021	2200	Ham Hill (England, Somerset)	United Kingdom	50.95	-2.73584
I19657.AG	PattersonNature2021	2183	Ham Hill (England, Somerset)	United Kingdom	50.95	-2.73584
I19854.AG	PattersonNature2021	2200	Ham Hill (England, Somerset)	United Kingdom	50.95	-2.73584
I19855.AG	PattersonNature2021	2200	Ham Hill (England, Somerset)	United Kingdom	50.95	-2.73584
I20584.AG	PattersonNature2021	2161	Gravelly Guy (England, Oxfordshire, Stanton Harcourt)	United Kingdom	51.7458	-1.41624
I20621.AG	PattersonNature2021	2175	Fin Cop (England, Derbyshire)	United Kingdom	53.2358	-1.73694
I20622.AG	PattersonNature2021	2186	Fin Cop (England, Derbyshire)	United Kingdom	53.2358	-1.73694
I20623.AG	PattersonNature2021	2225	Fin Cop (England, Derbyshire)	United Kingdom	53.2358	-1.73694
I20624.AG	PattersonNature2021	2194	Fin Cop (England, Derbyshire)	United Kingdom	53.2358	-1.73694
I20625.AG	PattersonNature2021	2092	Fin Cop (England, Derbyshire)	United Kingdom	53.2358	-1.73694
I20626.AG	PattersonNature2021	2118	Fin Cop (England, Derbyshire)	United Kingdom	53.2358	-1.73694
I20628.AG	PattersonNature2021	2131	Fin Cop (England, Derbyshire)	United Kingdom	53.2358	-1.73694
I20630_d.AG	PattersonNature2021	2175	Fin Cop (England, Derbyshire)	United Kingdom	53.2358	-1.73694
I20631.AG	PattersonNature2021	2175	Fin Cop (England, Derbyshire)	United Kingdom	53.2358	-1.73694
I20634.AG	PattersonNature2021	2175	Fin Cop (England, Derbyshire)	United Kingdom	53.2358	-1.73694
I20982.AG	PattersonNature2021	2176	Suddern Farm (England, Hampshire, Middle Wallop)	United Kingdom	51.1404	-1.59536
I20983.AG	PattersonNature2021	2176	Suddern Farm (England, Hampshire, Middle Wallop)	United Kingdom	51.1404	-1.59536
I20984.AG	PattersonNature2021	2176	Suddern Farm (England, Hampshire, Middle Wallop)	United Kingdom	51.1404	-1.59536
I20985.AG	PattersonNature2021	2176	Suddern Farm (England, Hampshire, Middle Wallop)	United Kingdom	51.1404	-1.59536
I20986.AG	PattersonNature2021	2176	Suddern Farm (England, Hampshire, Middle Wallop)	United Kingdom	51.1404	-1.59536
I20987.AG	PattersonNature2021	2176	Suddern Farm (England, Hampshire, Middle Wallop)	United Kingdom	51.1404	-1.59536
I20988.AG	PattersonNature2021	2225	Danebury (England, Hampshire, Nether Wallop)	United Kingdom	51.1377	-1.5384
I20989.AG	PattersonNature2021	2173	Danebury (England, Hampshire, Nether Wallop)	United Kingdom	51.1377	-1.5384
I21271.AG	PattersonNature2021	2200	Gravelly Guy (England, Oxfordshire, Stanton Harcourt)	United Kingdom	51.7458	-1.41624
I21272.AG	PattersonNature2021	2200	Gravelly Guy (England, Oxfordshire, Stanton Harcourt)	United Kingdom	51.7458	-1.41624
I21274.AG	PattersonNature2021	2200	Gravelly Guy (England, Oxfordshire, Stanton Harcourt)	United Kingdom	51.7458	-1.41624
I21307.AG	PattersonNature2021	2117	Battlesbury Bowl (England, Wiltshire)	United Kingdom	51.2177	-2.13665
I21308.AG	PattersonNature2021	2058	Battlesbury Bowl (England, Wiltshire)	United Kingdom	51.2177	-2.13665
I21309.AG	PattersonNature2021	2165	Battlesbury Bowl (England, Wiltshire)	United Kingdom	51.2177	-2.13665
I21310.AG	PattersonNature2021	2115	Battlesbury Bowl (England, Wiltshire)	United Kingdom	51.2177	-2.13665
I21311.AG	PattersonNature2021	2078	Battlesbury Bowl (England, Wiltshire)	United Kingdom	51.2177	-2.13665
I21312.AG	PattersonNature2021	2096	Casterley Camp (England, Wiltshire)	United Kingdom	51.2809	-1.83557
I21313.AG	PattersonNature2021	2165	Casterley Camp (England, Wiltshire)	United Kingdom	51.2809	-1.83557
I21314.AG	PattersonNature2021	2095	Casterley Camp (England, Wiltshire)	United Kingdom	51.2809	-1.83557
I19655.AG	PattersonNature2021	2200	Ham Hill (England, Somerset)	United Kingdom	50.95	-2.73584
I19037.AG	PattersonNature2021	2200	Winnall Down (England, Hampshire, Winchester)	United Kingdom	51.07	-1.29
I12792.AG	PattersonNature2021	2200	Tregunnel (England, Cornwall, Newquay)	United Kingdom	50.4094	-5.0889
I20632.AG	PattersonNature2021	2175	Fin Cop (England, Derbyshire)	United Kingdom	53.2358	-1.73694
I19043.AG	PattersonNature2021	2200	Winnall Down (England, Hampshire, Winchester)	United Kingdom	51.07	-1.29
I12779.AG	PattersonNature2021	2225	Carsington Pasture Cave (England, Derbyshire, Brassington)	United Kingdom	53.0798	-1.64094
I14378.AG	PattersonNature2021	2264	Cliffs End Farm (England, Kent, Ramsgate)	United Kingdom	51.3292	1.36959
KD071.SG	DuliasPNAS2022	2275	Knapton Wold (England, North Yorkshire)	United Kingdom	54.1596	-0.641796
KD072.SG	DuliasPNAS2022	2275	Knapton Wold (England, North Yorkshire)	United Kingdom	54.1596	-0.641796
s19_0LS11_1.SG	SaagCurrentBiology2019	2918	Jõelähtme-34 (Harju County, Jõelähtme Municipality, Jõelähtme Village)	Estonia	59.4403	25.1349
s19_V16_1.SG	SaagCurrentBiology2019	2434	Jaani-A (Harju County, Tallinn, Lasnamäe Town)	Estonia	59.4306	24.9011
s19_X02_1.SG	SaagCurrentBiology2019	2937	Iru-1 (Harju County, Maardu Municipality, Maardu Town)	Estonia	59.4564	24.9217
s19_X08_1.SG	SaagCurrentBiology2019	2819	Lõokese (Harju County, Kuusalu Municipality, Muuksi Village)	Estonia	59.505	25.5281
s19_X11_1.SG	SaagCurrentBiology2019	2906	Napa-3 (Ida-Viru County, Lüganuse Municipality, Purtse Village)	Estonia	59.3992	27.0142
s19_X12_1.SG	SaagCurrentBiology2019	2767	Napa-4 (Ida-Viru County, Lüganuse Municipality, Purtse Village)	Estonia	59.3992	27.0142
s19_X14_1.SG	SaagCurrentBiology2019	2580	Lastekangur-2 (Harju County, Jõelähtme Municipality, Rebala Village)	Estonia	59.4708	25.0972
s19_X16_1.SG	SaagCurrentBiology2019	2936	Kangru-1 (Harju County, Tallinn, Lasnamäe Town)	Estonia	59.4383	24.8853
s19_X17_2.SG	SaagCurrentBiology2019	2819	Kangru-8 (Harju County, Tallinn, Lasnamäe Town)	Estonia	59.4383	24.8853
s19_X20_1.SG	SaagCurrentBiology2019	2787	Parna-1 (Harju County, Tallinn, Lasnamäe Town)	Estonia	59.4308	24.9089
s19_X13_1.SG	SaagCurrentBiology2019	2583	Lastekangur-2 (Harju County, Jõelähtme Municipality, Rebala Village)	Estonia	59.4708	25.0972
s19_X09_1.SG	SaagCurrentBiology2019	2740	Lõokese (Harju County, Kuusalu Municipality, Muuksi Village)	Estonia	59.505	25.5281
s19_0LS10_1.SG	SaagCurrentBiology2019	2609	Hiiemägi (Lääne-Viru County, Viru-Nigula Municipality, Kunda Town)	Estonia	59.4967	26.5479
s19_V7_1.SG	SaagCurrentBiology2019	2572	Ilmandu-3 (Harju County, Harku Municipality, Ilmandu Village)	Estonia	59.4489	24.4831
s19_V10_2.SG	SaagCurrentBiology2019	2573	Hiiemägi (Lääne-Viru County, Viru-Nigula Municipality, Kunda Town)	Estonia	59.4967	26.5479
s19_V11_1.SG	SaagCurrentBiology2019	2229	Kurevere (Saare County, Saaremaa Municipality, Kurevere Village)	Estonia	58.4049	22.0066
s19_V12_1.SG	SaagCurrentBiology2019	2104	Kurevere (Saare County, Saaremaa Municipality, Kurevere Village)	Estonia	58.4049	22.0066
s19_VII4_1.SG	SaagCurrentBiology2019	2493	Tandemägi-4 (Lääne-Viru County, Haljala Municipality, Võhma Village)	Estonia	59.5313	25.8661
s19_X04_1.SG	SaagCurrentBiology2019	2345	Loona-1 (Saare County, Saaremaa Municipality, Loona Village)	Estonia	58.3335	22.0196
s19_0LS09_1.SG	SaagCurrentBiology2019	2389	Ilmandu-3 (Harju County, Harku Municipality, Ilmandu Village)	Estonia	59.4489	24.4831
s19_V8_1.SG	SaagCurrentBiology2019	2462	Ilmandu-3 (Harju County, Harku Municipality, Ilmandu Village)	Estonia	59.4489	24.4831
s19_VII3_1.SG	SaagCurrentBiology2019	2222	Poanse-1 (Pärnu County, Lääneranna Municipality, Poanse Village)	Estonia	58.6752	23.6872
BFT228.SG	FischerCell2022	2275	Bucy-le-Long "la Fosse Tounise" (Hauts-de-France Region, Aisne Department, Soissons arrondissement)	France	49.4	3.3833
BLH447.SG	FischerCell2022	2275	Bucy-le-Long "la Heronnière" (Hauts-de-France Region, Aisne Department, Soissons arrondissement)	France	49.4	3.3833
VAS75.SG	FischerCell2022	2350	Vasseny "Dessus des Groins" (Hauts-de-France Region, Aisne Department, Soissons arrondissement)	France	49.35	3.4833
VAS79-2.SG	FischerCell2022	2350	Vasseny "Dessus des Groins" (Hauts-de-France Region, Aisne Department, Soissons arrondissement)	France	49.35	3.4833
BUCH48-1.SG	FischerCell2022	2313	Buchères "PLA D37" (Grand Est Region, Aube Department, Troyes arrondissement)	France	48.2333	4.1167
BUCH48-2.SG	FischerCell2022	2313	Buchères "PLA D37" (Grand Est Region, Aube Department, Troyes arrondissement)	France	48.2333	4.1167
BUCH82.SG	FischerCell2022	2425	Buchères "PLA D37" (Grand Est Region, Aube Department, Troyes arrondissement)	France	48.2333	4.1167
GDF1231.SG	FischerCell2022	2350	Barbuise les Grèves de Frécul (Grand Est Region, Aube Department, Nogent-sur-Seine arrondissement)	France	48.55	3.5833
GDF1264.SG	FischerCell2022	2350	Barbuise les Grèves de Frécul (Grand Est Region, Aube Department, Nogent-sur-Seine arrondissement)	France	48.55	3.5833
GDF1341.SG	FischerCell2022	2350	Barbuise les Grèves de Frécul (Grand Est Region, Aube Department, Nogent-sur-Seine arrondissement)	France	48.55	3.5833
GDF1348.SG	FischerCell2022	2350	Barbuise les Grèves de Frécul (Grand Est Region, Aube Department, Nogent-sur-Seine arrondissement)	France	48.55	3.5833
GDF1349-A.SG	FischerCell2022	2350	Barbuise les Grèves de Frécul (Grand Est Region, Aube Department, Nogent-sur-Seine arrondissement)	France	48.55	3.5833
BES1096B.SG	FischerCell2022	2413	La Monédière (Occitanie Region, Hérault Department, Béziers arrondissement, Bessan)	France	43.3667	3.4167
BES1154.SG	FischerCell2022	2443	La Monédière (Occitanie Region, Hérault Department, Béziers arrondissement, Bessan)	France	43.3667	3.4167
CLR23.SG	FischerCell2022	2300	Le Cailar "Place de la Saint-Jean" (Occitanie Region, Gard Department, Nîmes arrondissement)	France	43.6667	4.2333
CLR24.SG	FischerCell2022	2300	Le Cailar "Place de la Saint-Jean" (Occitanie Region, Gard Department, Nîmes arrondissement)	France	43.6667	4.2333
CLR31.SG	FischerCell2022	2300	Le Cailar "Place de la Saint-Jean" (Occitanie Region, Gard Department, Nîmes arrondissement)	France	43.6667	4.2333
CLR35.SG	FischerCell2022	2300	Le Cailar "Place de la Saint-Jean" (Occitanie Region, Gard Department, Nîmes arrondissement)	France	43.6667	4.2333
CLR44.SG	FischerCell2022	2300	Le Cailar "Place de la Saint-Jean" (Occitanie Region, Gard Department, Nîmes arrondissement)	France	43.6667	4.2333
PECH9.SG	FischerCell2022	2400	Pech-Maho (Occitanie Region, Aude Department, Narbonne arrondissement)	France	43.0456	2.95644
ERS83-2.SG	FischerCell2022	2200	Untergasse (Grand Est Region, Bas-Rhin Department, Sélestat arrondissement, Erstein)	France	48.4235	7.66326
GOX287_merge.SG	FischerCell2022	2450	Goxwiller (Grand Est Region, Bas-Rhin Department, Sélestat arrondissement)	France	48.4333	7.4833
ISL6950.SG	FischerCell2022	2140	Isles sur Suippe "Les Sohettes" (Grand Est Region, Marne Department, Reims arrondissement)	France	49.3556	4.2004
PT7.SG	FischerCell2022	2363	Oppidum du Plan de la Tour (Occitanie Region, Gard Department, Le Vigan arrondissement, Gaillhan)	France	43.844	4.03237
Jeb8.SG	BrunelPNAS2020	2450	Jebsen-Boden (Grand Est Region, Haut-Rhin Department, Colmar arrondissement, Sainte Croix en Plaine)	France	48.0089	7.38445
NOR2B6.SG	BrunelPNAS2020	2700	Nordhouse (Grand Est Region, Bas-Rhin Department, Sélestat arrondissement)	France	48.4453	7.67118
NOR3-6.SG	BrunelPNAS2020	2500	Nordhouse (Grand Est Region, Bas-Rhin Department, Sélestat arrondissement)	France	48.4453	7.67118
NOR3-15.SG	BrunelPNAS2020	2700	Nordhouse (Grand Est Region, Bas-Rhin Department, Sélestat arrondissement)	France	48.4453	7.67118
NOR4.SG	BrunelPNAS2020	2500	Nordhouse (Grand Est Region, Bas-Rhin Department, Sélestat arrondissement)	France	48.4453	7.67118
I19356.AG	PattersonNature2021	2200	Faux Vesigneul (Grand Est Region, Marne Department, Châlons-en-Champagne arrondissement, Chemin de Coupetz)	France	48.8018	4.27874
I19357.AG	PattersonNature2021	2200	Faux Vesigneul (Grand Est Region, Marne Department, Châlons-en-Champagne arrondissement, Chemin de Coupetz)	France	48.8018	4.27874
I19358.AG	PattersonNature2021	2200	Faux Vesigneul (Grand Est Region, Marne Department, Châlons-en-Champagne arrondissement, Chemin de Coupetz)	France	48.8018	4.27874
I19359.AG	PattersonNature2021	2200	Faux Vesigneul (Grand Est Region, Marne Department, Châlons-en-Champagne arrondissement, Chemin de Coupetz)	France	48.8018	4.27874
I19362.AG	PattersonNature2021	2200	Faux Vesigneul (Grand Est Region, Marne Department, Châlons-en-Champagne arrondissement, Chemin de Coupetz)	France	48.8018	4.27874
I20813.AG	PattersonNature2021	2200	Faux Vesigneul (Grand Est Region, Marne Department, Châlons-en-Champagne arrondissement, Chemin de Coupetz)	France	48.8018	4.27874
I20815.AG	PattersonNature2021	2200	Faux Vesigneul (Grand Est Region, Marne Department, Châlons-en-Champagne arrondissement, Chemin de Coupetz)	France	48.8018	4.27874
I20817.AG	PattersonNature2021	2200	Faux Vesigneul (Grand Est Region, Marne Department, Châlons-en-Champagne arrondissement, Chemin de Coupetz)	France	48.8018	4.27874
I20827.AG	PattersonNature2021	2200	Faux Vesigneul (Grand Est Region, Marne Department, Châlons-en-Champagne arrondissement, Chemin de Coupetz)	France	48.8018	4.27874
I21399.AG	PattersonNature2021	2200	Faux Vesigneul (Grand Est Region, Marne Department, Châlons-en-Champagne arrondissement, Chemin de Coupetz)	France	48.8018	4.27874
I21400.AG	PattersonNature2021	2200	Faux Vesigneul (Grand Est Region, Marne Department, Châlons-en-Champagne arrondissement, Chemin de Coupetz)	France	48.8018	4.27874
I21402.AG	PattersonNature2021	2200	Faux Vesigneul (Grand Est Region, Marne Department, Châlons-en-Champagne arrondissement, Chemin de Coupetz)	France	48.8018	4.27874
I21931.AG	PattersonNature2021	2200	Faux Vesigneul (Grand Est Region, Marne Department, Châlons-en-Champagne arrondissement, Chemin de Coupetz)	France	48.8018	4.27874
COL11.SG	BrunelPNAS2020	2290	Jardin des Aubépines (Grand Est Region, Haut-Rhin Department, Colmar arrondissement)	France	48.0793	7.35851
COL153A.SG	BrunelPNAS2020	2290	Jardin des Aubépines (Grand Est Region, Haut-Rhin Department, Colmar arrondissement)	France	48.0793	7.35851
COL153i.SG	BrunelPNAS2020	2290	Jardin des Aubépines (Grand Est Region, Haut-Rhin Department, Colmar arrondissement)	France	48.0793	7.35851
ERS86.SG	BrunelPNAS2020	2200	Untergasse (Grand Est Region, Bas-Rhin Department, Sélestat arrondissement, Erstein)	France	48.4235	7.66326
ERS88.SG	BrunelPNAS2020	2200	Untergasse (Grand Est Region, Bas-Rhin Department, Sélestat arrondissement, Erstein)	France	48.4235	7.66326
ERS1164.SG	BrunelPNAS2020	2200	Untergasse (Grand Est Region, Bas-Rhin Department, Sélestat arrondissement, Erstein)	France	48.4235	7.66326
I20812.AG	PattersonNature2021	2200	Faux Vesigneul (Grand Est Region, Marne Department, Châlons-en-Champagne arrondissement, Chemin de Coupetz)	France	48.8018	4.27874
I21403.AG	PattersonNature2021	2200	Faux Vesigneul (Grand Est Region, Marne Department, Châlons-en-Champagne arrondissement, Chemin de Coupetz)	France	48.8018	4.27874
I20811.AG	PattersonNature2021	2200	Faux Vesigneul (Grand Est Region, Marne Department, Châlons-en-Champagne arrondissement, Chemin de Coupetz)	France	48.8018	4.27874
I19363.AG	PattersonNature2021	2200	Faux Vesigneul (Grand Est Region, Marne Department, Châlons-en-Champagne arrondissement, Chemin de Coupetz)	France	48.8018	4.27874
I19360.AG	PattersonNature2021	2200	Faux Vesigneul (Grand Est Region, Marne Department, Châlons-en-Champagne arrondissement, Chemin de Coupetz)	France	48.8018	4.27874
NIED.SG	BrunelPNAS2020	2825	Innere Allmende (Grand Est Region, Haut-Rhin Department, Thann arrondissement, Niederergheim)	France	47.9848	7.39916
COL239.SG	FischerCell2022	2515	Jardin des Aubépines (Grand Est Region, Haut-Rhin Department, Colmar arrondissement)	France	48.0793	7.35851
COL330.SG	FischerCell2022	2625	Jardin des Aubépines (Grand Est Region, Haut-Rhin Department, Colmar arrondissement)	France	48.0793	7.35851
CROI1-4.SG	FischerCell2022	2663	Oberes Holzackerfeld (Grand Est Region, Haut-Rhin Department, Colmar arrondissement, Sainte Croix en Plaine)	France	48.0088	7.3856
CROI11.SG	FischerCell2022	2625	Oberes Holzackerfeld (Grand Est Region, Haut-Rhin Department, Colmar arrondissement, Sainte Croix en Plaine)	France	48.0088	7.3856
CROI12-2.SG	FischerCell2022	2625	Oberes Holzackerfeld (Grand Est Region, Haut-Rhin Department, Colmar arrondissement, Sainte Croix en Plaine)	France	48.0088	7.3856
SCPG2.SG	FischerCell2022	2176	Oberes Holzackerfeld / Echangeur Gendarmerie (2005) (Grand Est Region, Haut-Rhin Department, Colmar arrondissement, Sainte Croix en Plaine)	France	48.0833	7.3667
WET429.SG	FischerCell2022	2176	Wettholsheim-Ricoh (Grand Est Region, Haut-Rhin Department, Mulhouse arrondissement)	France	47.8095	7.2415
ATT26.SG	BrunelPNAS2020	2200	Le Buissonnet (Hauts-de-France Region, Oise Department, Compiègne arrondissement, Attichy-Bitry)	France	49.4167	3.05
BFM265.SG	BrunelPNAS2020	2175	Bucy-le-Long "le fond du Marais" (Hauts-de-France Region, Aisne Department, Soissons arrondissement)	France	49.3901	3.39243
PEY73.SG	FischerCell2022	2125	Le Peyrou-2 (Occitanie Region, Hérault Department, Béziers arrondissement, Agde)	France	43.3114	3.48196
GLN126_merge.SG	FischerCell2022	2150	Gurgy Les Noisats (Bourgogne-Franche-Comté Region, Yonne Department, Auxerre arrondissement)	France	47.97	3.56
UN19_merge.SG	FischerCell2022	2050	Urville-Nacqueville (Normandie Region, Manche Department, Cherbourg-en-Cotentin arrondissement)	France	49.45	-1.4333
UN85.SG	FischerCell2022	2050	Urville-Nacqueville (Normandie Region, Manche Department, Cherbourg-en-Cotentin arrondissement)	France	49.45	-1.4333
UN129.SG	FischerCell2022	2050	Urville-Nacqueville (Normandie Region, Manche Department, Cherbourg-en-Cotentin arrondissement)	France	49.45	-1.4333
CHF106.SG	FischerCell2022	2388	Champfleury "RN51" (Grand Est Region, Aube Department, Nogent-sur-Seine arrondissement, Marne)	France	48.6167	4
BES1248.SG	BrunelPNAS2020	2450	La Monédière (Occitanie Region, Hérault Department, Béziers arrondissement, Bessan)	France	43.3667	3.4167
PECH5.SG	BrunelPNAS2020	2400	Pech-Maho (Occitanie Region, Aude Department, Narbonne arrondissement)	France	43.0456	2.95644
PECH8.SG	BrunelPNAS2020	2400	Pech-Maho (Occitanie Region, Aude Department, Narbonne arrondissement)	France	43.0456	2.95644
PEY53.SG	BrunelPNAS2020	2250	Le Peyrou (Occitanie Region, Hérault Department, Béziers arrondissement, Agde)	France	43.3114	3.48196
PEY163.SG	BrunelPNAS2020	2250	Le Peyrou (Occitanie Region, Hérault Department, Béziers arrondissement, Agde)	France	43.3114	3.48196
PT2.SG	BrunelPNAS2020	2375	Oppidum du Plan de la Tour (Occitanie Region, Gard Department, Le Vigan arrondissement, Gaillhan)	France	43.844	4.03237
I13720.AG	PattersonNature2021	2250	Roquepertuse (Provence-Alpes-Côte d'Azur Region, Bouches-du-Rhône Department, Aix-en-Provence arrondissement, Velaux)	France	43.53	5.27
ATT3.SG	FischerCell2022	2220	Le Buissonnet (Hauts-de-France Region, Oise Department, Compiègne arrondissement, Attichy-Bitry)	France	49.4167	3.05
ATT27.SG	FischerCell2022	2220	Le Buissonnet (Hauts-de-France Region, Oise Department, Compiègne arrondissement, Attichy-Bitry)	France	49.4167	3.05
ATT52-2.SG	FischerCell2022	2220	Le Buissonnet (Hauts-de-France Region, Oise Department, Compiègne arrondissement, Attichy-Bitry)	France	49.4167	3.05
PAL170.SG	FischerCell2022	2500	La Pièce à Liards (Hauts-de-France Region, Pas-de-Calais Department, Montreuil arrondissement, Pas-de-Calais)	France	50.5219	1.6332
I13620.AG	PattersonNature2021	2250	Roquepertuse (Provence-Alpes-Côte d'Azur Region, Bouches-du-Rhône Department, Aix-en-Provence arrondissement, Velaux)	France	43.53	5.27
I13621.AG	PattersonNature2021	2250	Roquepertuse (Provence-Alpes-Côte d'Azur Region, Bouches-du-Rhône Department, Aix-en-Provence arrondissement, Velaux)	France	43.53	5.27
I13623.AG	PattersonNature2021	2250	Roquepertuse (Provence-Alpes-Côte d'Azur Region, Bouches-du-Rhône Department, Aix-en-Provence arrondissement, Velaux)	France	43.53	5.27
I19916.AG	PattersonNature2021	2250	Roquepertuse (Provence-Alpes-Côte d'Azur Region, Bouches-du-Rhône Department, Aix-en-Provence arrondissement, Velaux)	France	43.53	5.27
I19917.AG	PattersonNature2021	2250	Roquepertuse (Provence-Alpes-Côte d'Azur Region, Bouches-du-Rhône Department, Aix-en-Provence arrondissement, Velaux)	France	43.53	5.27
I19918.AG	PattersonNature2021	2250	Roquepertuse (Provence-Alpes-Côte d'Azur Region, Bouches-du-Rhône Department, Aix-en-Provence arrondissement, Velaux)	France	43.53	5.27
GLN29-A.SG	FischerCell2022	2150	Gurgy Les Noisats (Bourgogne-Franche-Comté Region, Yonne Department, Auxerre arrondissement)	France	47.97	3.56
GLN32.SG	FischerCell2022	2150	Gurgy Les Noisats (Bourgogne-Franche-Comté Region, Yonne Department, Auxerre arrondissement)	France	47.97	3.56
GLN141.SG	FischerCell2022	2150	Gurgy Les Noisats (Bourgogne-Franche-Comté Region, Yonne Department, Auxerre arrondissement)	France	47.97	3.56
geo006.SG	KoptekinCurrentBiology2023	2897	Didnauri (Samreklo)	Georgia	41.43	46.195
APG001.AG	GretzingerNature2024	1940	Asperg "Grafenbuehl" (Baden-Württemberg, Ludwigsburg)	Germany	48.9108	9.13782
APG001_d.AG	GretzingerNature2024	1940	Asperg "Grafenbuehl" (Baden-Württemberg, Ludwigsburg)	Germany	48.9108	9.13782
APG002.AG	GretzingerNature2024	1935	Asperg "Grafenbuehl" (Baden-Württemberg, Ludwigsburg)	Germany	48.9108	9.13782
APG002_d.AG	GretzingerNature2024	1935	Asperg "Grafenbuehl" (Baden-Württemberg, Ludwigsburg)	Germany	48.9108	9.13782
APG003.AG	GretzingerNature2024	1935	Asperg "Grafenbuehl" (Baden-Württemberg, Ludwigsburg)	Germany	48.9108	9.13782
APG003_d.AG	GretzingerNature2024	1935	Asperg "Grafenbuehl" (Baden-Württemberg, Ludwigsburg)	Germany	48.9108	9.13782
HEU001.AG	GretzingerNature2024	1940	Heuneburg (Baden-Württemberg, Herbertingen)	Germany	48.0806	9.40574
HEU001_d.AG	GretzingerNature2024	1940	Heuneburg (Baden-Württemberg, Herbertingen)	Germany	48.0806	9.40574
HEU002.AG	GretzingerNature2024	1925	Heuneburg (Baden-Württemberg, Herbertingen)	Germany	48.0806	9.40574
HOC001.AG	GretzingerNature2024	1945	Eberdingen-Hochdorf "Biegel" (Baden-Württemberg, Ludwigsburg)	Germany	48.8878	9.00159
HOC001_d.AG	GretzingerNature2024	1945	Eberdingen-Hochdorf "Biegel" (Baden-Württemberg, Ludwigsburg)	Germany	48.8878	9.00159
HOC002.AG	GretzingerNature2024	1935	Eberdingen-Hochdorf "Biegel" (Baden-Württemberg, Ludwigsburg)	Germany	48.8878	9.00159
HOC002_d.AG	GretzingerNature2024	1935	Eberdingen-Hochdorf "Biegel" (Baden-Württemberg, Ludwigsburg)	Germany	48.8878	9.00159
HOC003.AG	GretzingerNature2024	1935	Eberdingen-Hochdorf "Biegel" (Baden-Württemberg, Ludwigsburg)	Germany	48.8878	9.00159
HOC003_d.AG	GretzingerNature2024	1935	Eberdingen-Hochdorf "Biegel" (Baden-Württemberg, Ludwigsburg)	Germany	48.8878	9.00159
HOC004.AG	GretzingerNature2024	1935	Eberdingen-Hochdorf "Biegel" (Baden-Württemberg, Ludwigsburg)	Germany	48.8878	9.00159
HOC004_d.AG	GretzingerNature2024	1935	Eberdingen-Hochdorf "Biegel" (Baden-Württemberg, Ludwigsburg)	Germany	48.8878	9.00159
LAN001.AG	GretzingerNature2024	1850	Langenenslingen "Alte Burg" (Baden-Württemberg, Biberach)	Germany	48.1618	9.36572
LAN001_d.AG	GretzingerNature2024	1850	Langenenslingen "Alte Burg" (Baden-Württemberg, Biberach)	Germany	48.1618	9.36572
LWB002.AG	GretzingerNature2024	1925	Langenenslingen "Alte Burg" (Baden-Württemberg, Biberach)	Germany	48.8946	9.21565
LWB003.AG	GretzingerNature2024	1935	Langenenslingen "Alte Burg" (Baden-Württemberg, Biberach)	Germany	48.8946	9.21565
LWB003_d.AG	GretzingerNature2024	1935	Langenenslingen "Alte Burg" (Baden-Württemberg, Biberach)	Germany	48.8946	9.21565
MBG001.AG	GretzingerNature2024	1907	Magdalenenberg (Baden-Württemberg, Villingen-Schwenningen)	Germany	48.0446	8.44335
MBG003.AG	GretzingerNature2024	1907	Magdalenenberg (Baden-Württemberg, Villingen-Schwenningen)	Germany	48.0446	8.44335
MBG003_d.AG	GretzingerNature2024	1907	Magdalenenberg (Baden-Württemberg, Villingen-Schwenningen)	Germany	48.0446	8.44335
MBG004.AG	GretzingerNature2024	1907	Magdalenenberg (Baden-Württemberg, Villingen-Schwenningen)	Germany	48.0446	8.44335
MBG004_d.AG	GretzingerNature2024	1907	Magdalenenberg (Baden-Württemberg, Villingen-Schwenningen)	Germany	48.0446	8.44335
MBG005.AG	GretzingerNature2024	1907	Magdalenenberg (Baden-Württemberg, Villingen-Schwenningen)	Germany	48.0446	8.44335
MBG005_d.AG	GretzingerNature2024	1907	Magdalenenberg (Baden-Württemberg, Villingen-Schwenningen)	Germany	48.0446	8.44335
MBG006.AG	GretzingerNature2024	1907	Magdalenenberg (Baden-Württemberg, Villingen-Schwenningen)	Germany	48.0446	8.44335
MBG006_d.AG	GretzingerNature2024	1907	Magdalenenberg (Baden-Württemberg, Villingen-Schwenningen)	Germany	48.0446	8.44335
MBG007.AG	GretzingerNature2024	1907	Magdalenenberg (Baden-Württemberg, Villingen-Schwenningen)	Germany	48.0446	8.44335
MBG007_d.AG	GretzingerNature2024	1907	Magdalenenberg (Baden-Württemberg, Villingen-Schwenningen)	Germany	48.0446	8.44335
MBG008.AG	GretzingerNature2024	1907	Magdalenenberg (Baden-Württemberg, Villingen-Schwenningen)	Germany	48.0446	8.44335
MBG008_d.AG	GretzingerNature2024	1907	Magdalenenberg (Baden-Württemberg, Villingen-Schwenningen)	Germany	48.0446	8.44335
MBG009.AG	GretzingerNature2024	1907	Magdalenenberg (Baden-Württemberg, Villingen-Schwenningen)	Germany	48.0446	8.44335
MBG009_d.AG	GretzingerNature2024	1907	Magdalenenberg (Baden-Württemberg, Villingen-Schwenningen)	Germany	48.0446	8.44335
MBG010.AG	GretzingerNature2024	1907	Magdalenenberg (Baden-Württemberg, Villingen-Schwenningen)	Germany	48.0446	8.44335
MBG010_d.AG	GretzingerNature2024	1907	Magdalenenberg (Baden-Württemberg, Villingen-Schwenningen)	Germany	48.0446	8.44335
MBG011.AG	GretzingerNature2024	1907	Magdalenenberg (Baden-Württemberg, Villingen-Schwenningen)	Germany	48.0446	8.44335
MBG012.AG	GretzingerNature2024	1907	Magdalenenberg (Baden-Württemberg, Villingen-Schwenningen)	Germany	48.0446	8.44335
MBG013.AG	GretzingerNature2024	1907	Magdalenenberg (Baden-Württemberg, Villingen-Schwenningen)	Germany	48.0446	8.44335
MBG014.AG	GretzingerNature2024	1907	Magdalenenberg (Baden-Württemberg, Villingen-Schwenningen)	Germany	48.0446	8.44335
MBG015.AG	GretzingerNature2024	1907	Magdalenenberg (Baden-Württemberg, Villingen-Schwenningen)	Germany	48.0446	8.44335
MBG015_d.AG	GretzingerNature2024	1907	Magdalenenberg (Baden-Württemberg, Villingen-Schwenningen)	Germany	48.0446	8.44335
MBG016.AG	GretzingerNature2024	1907	Magdalenenberg (Baden-Württemberg, Villingen-Schwenningen)	Germany	48.0446	8.44335
MBG016_d.AG	GretzingerNature2024	1907	Magdalenenberg (Baden-Württemberg, Villingen-Schwenningen)	Germany	48.0446	8.44335
MBG017.AG	GretzingerNature2024	1334	Magdalenenberg (Baden-Württemberg, Villingen-Schwenningen)	Germany	48.0446	8.44335
MBG017_d.AG	GretzingerNature2024	1334	Magdalenenberg (Baden-Württemberg, Villingen-Schwenningen)	Germany	48.0446	8.44335
SCN001.AG	GretzingerNature2024	1925	Ditzingen-Schöckingen (Baden-Württemberg, Ludwigsburg)	Germany	48.8467	9.03011
MX265.AG	FurtwanglerNatureCommunications2020	2569	Singen (Baden-Württemberg, Freiburg, Konstanz)	Germany	47.7671	8.87224
I17959.AG	LazaridisAlpaslanRoodenbergScience2022	2600	Kastrouli (Desfina, Phokis, near Delphi)	Greece	38.3991	22.575
I17962.AG	LazaridisAlpaslanRoodenbergScience2022	2594	Kastrouli (Desfina, Phokis, near Delphi)	Greece	38.3991	22.575
I19368.AG	LazaridisAlpaslanRoodenbergScience2022	2960	Palace of Nestor (Pylos)	Greece	37.0268	21.6946
I19368_d.AG	LazaridisAlpaslanRoodenbergScience2022	2960	Palace of Nestor (Pylos)	Greece	37.0268	21.6946
TIR008.AG	SkourtaniotiRingbauerNatureEcologyEvolution2023	2851	Tiryns (Argolid)	Greece	37.5995	22.7996
I25507.AG	PattersonNature2021	2841	Kápolnadomb-Gór (Vas County, Sárvár)	Hungary	47.3537	16.7947
I25508.AG	PattersonNature2021	2809	Kápolnadomb-Gór (Vas County, Sárvár)	Hungary	47.3537	16.7947
I18227.AG	PattersonNature2021	2525	Dunaalmás-Kavicsbánya (Komárom-Esztergom County, Tata)	Hungary	47.7283	18.3275
I25525.AG	PattersonNature2021	2550	Nógrádkövesd-Víztározó (Nógrád County, Balassagyarmat)	Hungary	47.8746	19.3731
I11683.AG	PattersonNature2021 (includes individual first published in HarneyCheronetGenomeResearch2021)	2586	Mezőkeresztes-Cethalom (Borsod-Abaúj-Zemplén County, Mezőkövesd)	Hungary	47.815	20.6841
I18211.AG	PattersonNature2021	2725	Füzesabony-Kettőshalom (Csongrád-Csanád County, Csongrád)	Hungary	46.6883	20.0243
I18213.AG	PattersonNature2021	2725	Füzesabony-Kettőshalom (Csongrád-Csanád County, Csongrád)	Hungary	46.6883	20.0243
I18239.AG	PattersonNature2021	2725	Sirok-Akasztómály (Heves County, Pétervására)	Hungary	47.9306	20.1939
I18245.AG	PattersonNature2021	2725	Füzesabony-Kettőshalom (Csongrád-Csanád County, Csongrád)	Hungary	46.6883	20.0243
I18246.AG	PattersonNature2021	2725	Novaj-Földvár (Heves County, Eger)	Hungary	47.8563	20.484
I18241.AG	PattersonNature2021	2725	Füzesabony-Kettőshalom (Csongrád-Csanád County, Csongrád)	Hungary	46.6883	20.0243
I18216.AG	PattersonNature2021	2750	Füzesabony-Kettőshalom (Csongrád-Csanád County, Csongrád)	Hungary	46.6883	20.0243
I4996.AG	PattersonNature2021	2235	Kápolnadomb-Gór (Vas County, Sárvár)	Hungary	47.3537	16.7947
I18110.AG	PattersonNature2021	2200	Győr-Kert-utca (Győr-Moson-Sopron County, Győr)	Hungary	47.6744	17.6309
I18181.AG	PattersonNature2021	2185	Jászberény-Cserőhalom (Jász-Nagykun-Szolnok County, Jászberény)	Hungary	47.4948	19.9095
I18220.AG	PattersonNature2021	2312	Túrkeve-Burkus-Halom (Jász-Nagykun-Szolnok County, Mezőtúr)	Hungary	47.102	20.7365
I18488.AG	PattersonNature2021	2240	Markotabödöge-Mohos-tóra-dűlő (Győr-Moson-Sopron County, Csorna)	Hungary	47.6883	17.2981
I18526.AG	PattersonNature2021	2200	Győr-Kert-utca (Győr-Moson-Sopron County, Győr)	Hungary	47.6744	17.6309
I18527.AG	PattersonNature2021	2200	Győr-Kert-utca (Győr-Moson-Sopron County, Győr)	Hungary	47.6744	17.6309
I18528.AG	PattersonNature2021	2200	Győr-Kert-utca (Győr-Moson-Sopron County, Győr)	Hungary	47.6744	17.6309
I18529.AG	PattersonNature2021	2200	Győr-Kert-utca (Győr-Moson-Sopron County, Győr)	Hungary	47.6744	17.6309
I18530.AG	PattersonNature2021	2230	Győr-Kert-utca (Győr-Moson-Sopron County, Győr)	Hungary	47.6744	17.6309
I18531.AG	PattersonNature2021	2200	Győr-Kert-utca (Győr-Moson-Sopron County, Győr)	Hungary	47.6744	17.6309
I18834.AG	PattersonNature2021	2210	Kópháza-Széles-földek (Győr-Moson-Sopron County, Sopron)	Hungary	47.6475	16.6297
I18838.AG	PattersonNature2021	2210	Kópháza-Széles-földek (Győr-Moson-Sopron County, Sopron)	Hungary	47.6475	16.6297
I18839.AG	PattersonNature2021	2200	Győr-Kert-utca (Győr-Moson-Sopron County, Győr)	Hungary	47.6744	17.6309
I18840.AG	PattersonNature2021	2200	Győr-Kert-utca (Győr-Moson-Sopron County, Győr)	Hungary	47.6744	17.6309
I20752.AG	HarneyCheronetGenomeResearch2021	2256	Köröm-Kápolnadomb (Jász-Nagykun-Szolnok County, Szolnok)	Hungary	47.2094	20.2631
I25510.AG	PattersonNature2021	2150	Kútvölgyi-dűlő-Zamárdi-56-89 (Somogy County, Siófok)	Hungary	46.8759	17.9673
I25512.AG	PattersonNature2021	2150	Kútvölgyi-dűlő-Zamárdi-56-89 (Somogy County, Siófok)	Hungary	46.8759	17.9673
I25516.AG	PattersonNature2021	2150	Kútvölgyi-dűlő-Zamárdi-56-89 (Somogy County, Siófok)	Hungary	46.8759	17.9673
I25518.AG	PattersonNature2021	2150	Kútvölgyi-dűlő-Zamárdi-56-89 (Somogy County, Siófok)	Hungary	46.8759	17.9673
I25519.AG	PattersonNature2021	2150	Kútvölgyi-dűlő-Zamárdi-56-89 (Somogy County, Siófok)	Hungary	46.8759	17.9673
I25522.AG	PattersonNature2021	2150	Kútvölgyi-dűlő-Zamárdi-56-89 (Somogy County, Siófok)	Hungary	46.8759	17.9673
I18490.AG	PattersonNature2021	2240	Markotabödöge-Mohos-tóra-dűlő (Győr-Moson-Sopron County, Csorna)	Hungary	47.6883	17.2981
I18835.AG	PattersonNature2021	2210	Kópháza-Széles-földek (Győr-Moson-Sopron County, Sopron)	Hungary	47.6475	16.6297
I18988.AG	PattersonNature2021	2200	Győr-Kert-utca (Győr-Moson-Sopron County, Győr)	Hungary	47.6744	17.6309
I4998.AG	PattersonNature2021	2250	Kápolnadomb-Gór (Vas County, Sárvár)	Hungary	47.3537	16.7947
I18182.AG	PattersonNature2021	2185	Jászberény-Cserőhalom (Jász-Nagykun-Szolnok County, Jászberény)	Hungary	47.4948	19.9095
I18183.AG	PattersonNature2021	2239	Jászberény-Cserőhalom (Jász-Nagykun-Szolnok County, Jászberény)	Hungary	47.4948	19.9095
I18226.AG	PattersonNature2021	2295	Tiszavasvári-Városföldje (Szabolcs-Szatmár-Bereg County, Tiszavasvári)	Hungary	47.9365	21.3679
I25509.AG	PattersonNature2021	2131	Kútvölgyi-dűlő-Zamárdi-56-89 (Somogy County, Siófok)	Hungary	46.8759	17.9673
I25524.AG	PattersonNature2021	2218	Tokod-Altáró (Komárom-Esztergom County, Esztergom)	Hungary	47.7265	18.6656
I18832.AG	PattersonNature2021	2210	Kópháza-Széles-földek (Győr-Moson-Sopron County, Sopron)	Hungary	47.6475	16.6297
I18833.AG	PattersonNature2021	2210	Kópháza-Széles-földek (Győr-Moson-Sopron County, Sopron)	Hungary	47.6475	16.6297
I18837.AG	PattersonNature2021	2210	Kópháza-Széles-földek (Győr-Moson-Sopron County, Sopron)	Hungary	47.6475	16.6297
I20766.AG	HarneyCheronetGenomeResearch2021	2100	Kesznyéten-Szérűskert (Borsod-Abaúj-Zemplén County, Tiszaújváros)	Hungary	47.9822	21.0604
I20767.AG	HarneyCheronetGenomeResearch2021	2100	Kesznyéten-Szérűskert (Borsod-Abaúj-Zemplén County, Tiszaújváros)	Hungary	47.9822	21.0604
DA191.SG	DamgaardNature2018	2472	Tiszaszolos-Czalanyszeg (Jász-Nagykun-Szolnok County, Tiszafüred)	Hungary	47.5594	20.7081
DA194.SG	DamgaardNature2018	2328	Sandorfalva-Äì-Eperjes (Csongrád-Csanád County, Szeged)	Hungary	46.3444	20.1625
DA197.SG	DamgaardNature2018	2426	Sándorfalva-Eperjes-unknown-site-1 (Csongrád-Csanád County, Szentes)	Hungary	46.7051	20.5612
DA195.SG	DamgaardNature2018	2572	Sandorfalva-Äì-Eperjes (Csongrád-Csanád County, Szeged)	Hungary	46.3444	20.1625
DA198.SG	DamgaardNature2018	2441	Sandorfalva-Äì-Eperjes (Csongrád-Csanád County, Szeged)	Hungary	46.3444	20.1625
I18259.AG	PattersonNature2021	2310	Szeged-Kiskundorozsma (Csongrád-Csanád County, Szeged)	Hungary	46.2786	20.0577
I18489.AG	PattersonNature2021	2240	Markotabödöge-Mohos-tóra-dűlő (Győr-Moson-Sopron County, Csorna)	Hungary	47.6883	17.2981
I18491.AG	PattersonNature2021	2240	Markotabödöge-Mohos-tóra-dűlő (Győr-Moson-Sopron County, Csorna)	Hungary	47.6883	17.2981
I18492.AG	PattersonNature2021	2240	Markotabödöge-Mohos-tóra-dűlő (Győr-Moson-Sopron County, Csorna)	Hungary	47.6883	17.2981
I18493.AG	PattersonNature2021	2240	Markotabödöge-Mohos-tóra-dűlő (Győr-Moson-Sopron County, Csorna)	Hungary	47.6883	17.2981
I25504.AG	PattersonNature2021	2875	Kápolnadomb-Gór (Vas County, Sárvár)	Hungary	47.3537	16.7947
I25505.AG	PattersonNature2021	2911	Kápolnadomb-Gór (Vas County, Sárvár)	Hungary	47.3537	16.7947
I1504.AG	MathiesonNature2015 (capture of same sample shotgunned in GambaNatureCommunications2014)	2858	Ludas-Varjú-dűlő (Heves County, Gyöngyös)	Hungary	47.7251	20.0862
BR2.SG	GambaNatureCommunications2014	2858	Ludas-Varjú-dűlő (Heves County, Gyöngyös)	Hungary	47.7251	20.0862
IR1.SG	GambaNatureCommunications2014	2849	Ludas-Varjú-dűlő (Heves County, Gyöngyös)	Hungary	47.7251	20.0862
I25523.AG	PattersonNature2021	2950	Kútvölgyi-dűlő-Zamárdi-56-89 (Somogy County, Siófok)	Hungary	46.8759	17.9673
MS10614.SG	ZallouaScientificReports2018	2217	Ca's Moli (Balearic Islands, Eivissa, Saint Antoni de Portmany)	Spain	38.9808	1.30056
I4237.AG	LazaridisAlpaslanRoodenbergScience2022	2898	Dinkha Tepe (West Azerbaijan, Ashnavieh)	Iran	37.0079	45.1658
I3915.AG	LazaridisAlpaslanRoodenbergScience2022	2877	Dinkha Tepe (West Azerbaijan, Ashnavieh)	Iran	37.0079	45.1658
I4273.AG	LazaridisAlpaslanRoodenbergScience2022	2967	Dinkha Tepe (West Azerbaijan, Ashnavieh)	Iran	37.0079	45.1658
I4100.AG	LazaridisAlpaslanRoodenbergScience2022	2911	Hasanlu (West Azerbaijan, Naghadeh)	Iran	37.0049	45.459
I4232.AG	LazaridisAlpaslanRoodenbergScience2022	2824	Hasanlu (West Azerbaijan, Naghadeh)	Iran	37.0049	45.459
I4233.AG	LazaridisAlpaslanRoodenbergScience2022	2806	Hasanlu (West Azerbaijan, Naghadeh)	Iran	37.0049	45.459
I4269.AG	LazaridisAlpaslanRoodenbergScience2022	2753	Hasanlu (West Azerbaijan, Naghadeh)	Iran	37.0049	45.459
I4280.AG	LazaridisAlpaslanRoodenbergScience2022	2737	Hasanlu (West Azerbaijan, Naghadeh)	Iran	37.0049	45.459
I4338.AG	LazaridisAlpaslanRoodenbergScience2022	2582	Hasanlu (West Azerbaijan, Naghadeh)	Iran	37.0049	45.459
I4353.AG	LazaridisAlpaslanRoodenbergScience2022	2911	Hasanlu (West Azerbaijan, Naghadeh)	Iran	37.0049	45.459
I4355.AG	LazaridisAlpaslanRoodenbergScience2022	2898	Hasanlu (West Azerbaijan, Naghadeh)	Iran	37.0049	45.459
I4355_d.AG	LazaridisAlpaslanRoodenbergScience2022	2898	Hasanlu (West Azerbaijan, Naghadeh)	Iran	37.0049	45.459
I4356.AG	LazaridisAlpaslanRoodenbergScience2022	2967	Hasanlu (West Azerbaijan, Naghadeh)	Iran	37.0049	45.459
I4357.AG	LazaridisAlpaslanRoodenbergScience2022	2821	Hasanlu (West Azerbaijan, Naghadeh)	Iran	37.0049	45.459
I6428.AG	LazaridisAlpaslanRoodenbergScience2022	2977	Hasanlu (West Azerbaijan, Naghadeh)	Iran	37.0049	45.459
I6429.AG	LazaridisAlpaslanRoodenbergScience2022	2907	Hasanlu (West Azerbaijan, Naghadeh)	Iran	37.0049	45.459
I6430.AG	LazaridisAlpaslanRoodenbergScience2022	2850	Hasanlu (West Azerbaijan, Naghadeh)	Iran	37.0049	45.459
F38.SG	BroushakiScience2016	2833	Hasanlu (West Azerbaijan, Naghadeh)	Iran	37.0049	45.459
I4517.AG	AgranatTamirWaldmanCell2020	2951	Megiddo (Jezreel Valley)	Israel	32.5847	35.0169
I2201.AG	AgranatTamirWaldmanCell2020	2889	Abel-Beth-Maacah (Northern District, Zefat, Metula)	Israel	33.2603	35.5803
R435.SG	AntonioGaoMootsScience2019	2350	Palestrina Colombella (Lazio, Rome)	Italy	41.7952	12.779
R473.SG	AntonioGaoMootsScience2019	2600	La Mattonara (Lazio, Rome, Civitavecchia)	Italy	42.0889	11.7656
R474.SG	AntonioGaoMootsScience2019	2600	La Mattonara (Lazio, Rome, Civitavecchia)	Italy	42.0889	11.7656
R851.SG	AntonioGaoMootsScience2019	2600	Ardea (Lazio)	Italy	41.6027	12.5086
R1015.SG	AntonioGaoMootsScience2019	2800	Veio Grotta Gramiccia (Lazio, Rome)	Italy	42.0168	12.1004
R1016.SG	AntonioGaoMootsScience2019	2750	Castel di Decima (Lazio, Rome)	Italy	41.7516	12.4286
R1021.SG	AntonioGaoMootsScience2019	2600	Boville Ernica (Lazio)	Italy	41.6433	12.9127
R1.SG	AntonioGaoMootsScience2019	2832	Martinisciuro (Abruzzo, Teramo)	Italy	42.8801	13.8938
R437.SG	AntonioGaoMootsScience2019	2250	Palestrina Selciata (Lazio, Rome)	Italy	41.7952	12.779
R850.SG	AntonioGaoMootsScience2019	2600	Ardea (Lazio)	Italy	41.6027	12.5086
R475.SG	AntonioGaoMootsScience2019	2600	La Mattonara (Lazio, Rome, Civitavecchia)	Italy	42.0889	11.7656
TAQ004.AG	PosthScienceAdvances2021	2151	Tarquinia (Lazio, Viterbo)	Italy	42.25	11.7679
TAQ006.AG	PosthScienceAdvances2021	2151	Tarquinia (Lazio, Viterbo)	Italy	42.25	11.7679
TAQ007.AG	PosthScienceAdvances2021	2240	Tarquinia (Lazio, Viterbo)	Italy	42.25	11.7679
TAQ008.AG	PosthScienceAdvances2021	2151	Tarquinia (Lazio, Viterbo)	Italy	42.25	11.7679
TAQ010.AG	PosthScienceAdvances2021	2151	Tarquinia (Lazio, Viterbo)	Italy	42.25	11.7679
TAQ012.AG	PosthScienceAdvances2021	2151	Tarquinia (Lazio, Viterbo)	Italy	42.25	11.7679
TAQ013.AG	PosthScienceAdvances2021	2151	Tarquinia (Lazio, Viterbo)	Italy	42.25	11.7679
TAQ015.AG	PosthScienceAdvances2021	2096	Tarquinia (Lazio, Viterbo)	Italy	42.25	11.7679
TAQ016.AG	PosthScienceAdvances2021	2151	Tarquinia (Lazio, Viterbo)	Italy	42.25	11.7679
TAQ019.AG	PosthScienceAdvances2021	2173	Tarquinia (Lazio, Viterbo)	Italy	42.25	11.7679
TAQ023.AG	PosthScienceAdvances2021	2265	Tarquinia (Lazio, Viterbo)	Italy	42.25	11.7679
TAQ024.AG	PosthScienceAdvances2021	2167	Tarquinia (Lazio, Viterbo)	Italy	42.25	11.7679
TAQ017.AG	PosthScienceAdvances2021	2175	Tarquinia (Lazio, Viterbo)	Italy	42.25	11.7679
TAQ005.AG	PosthScienceAdvances2021	2143	Tarquinia (Lazio, Viterbo)	Italy	42.25	11.7679
TAQ001.AG	PosthScienceAdvances2021	2175	Tarquinia (Lazio, Viterbo)	Italy	42.25	11.7679
TAQ018.AG	PosthScienceAdvances2021	2143	Tarquinia (Lazio, Viterbo)	Italy	42.25	11.7679
ORD006.SG	AneliPaganiMolBioEvol2022	2576	Herdonia (Apulia, Foggia, Ordona)	Italy	41.3167	15.633
ORD009.SG	AneliPaganiMolBioEvol2022	2497	Herdonia (Apulia, Foggia, Ordona)	Italy	41.3167	15.633
ORD014.SG	AneliPaganiMolBioEvol2022	2507	Herdonia (Apulia, Foggia, Ordona)	Italy	41.3167	15.633
ORD001.SG	AneliPaganiMolBioEvol2022	2604	Herdonia (Apulia, Foggia, Ordona)	Italy	41.3167	15.633
ORD004.SG	AneliPaganiMolBioEvol2022	2389	Herdonia (Apulia, Foggia, Ordona)	Italy	41.3167	15.633
SAL003.SG	AneliPaganiMolBioEvol2022	2289	Salapia (Apulia, Foggia, Cerignola)	Italy	41.3814	16.0256
SAL007.SG	AneliPaganiMolBioEvol2022	2700	Salapia (Apulia, Foggia, Cerignola)	Italy	41.3814	16.0256
SAL010.SG	AneliPaganiMolBioEvol2022	2700	Salapia (Apulia, Foggia, Cerignola)	Italy	41.3814	16.0256
SAL011.SG	AneliPaganiMolBioEvol2022	2237	Salapia (Apulia, Foggia, Cerignola)	Italy	41.3814	16.0256
SGR002.SG	AneliPaganiMolBioEvol2022	2541	San Giovanni Rotondo (Apulia, Foggia)	Italy	41.7	15.7333
SGR003.SG	AneliPaganiMolBioEvol2022	2225	San Giovanni Rotondo (Apulia, Foggia)	Italy	41.7	15.7333
MA87.AG	MarcusNatureCommunications2020	2988	Riparo sotto roccia Su Asedazzu (Sardinia, SouthSardinia, Seulo)	Italy	39.87	9.2356
I10366.AG	FernandesNatureEcologyEvolution2020	2244	Usellus (Sardinia, Oristano)	Italy	39.81	8.84
I16163.AG	FernandesNatureEcologyEvolution2020	2576	Anghelu Ruju (Sardinia, Sassari province)	Italy	40.6267	8.32306
VIL006.AG	MarcusNatureCommunications2020	2622	Villamar (Sardinia, South Sardinia)	Italy	39.618	8.95812
VIL007.AG	MarcusNatureCommunications2020	2409	Villamar (Sardinia, South Sardinia)	Italy	39.618	8.95812
VIL009.AG	MarcusNatureCommunications2020	2400	Villamar (Sardinia, South Sardinia)	Italy	39.618	8.95812
VIL010.AG	MarcusNatureCommunications2020	2741	Villamar (Sardinia, South Sardinia)	Italy	39.618	8.95812
VIL011.AG	MarcusNatureCommunications2020	2754	Villamar (Sardinia, South Sardinia)	Italy	39.618	8.95812
MSR002.AG	MarcusNatureCommunications2020	2674	Monte Sirai (Sardinia, South Sardinia, Carbonia)	Italy	39.1839	8.49329
MSR003.AG	MarcusNatureCommunications2020	2500	Monte Sirai (Sardinia, South Sardinia, Carbonia)	Italy	39.1839	8.49329
ORC002.AG	MarcusNatureCommunications2020	2249	S'Orcu ‘e Tueri (Sardinia, Nuoro, Perdasdefogu)	Italy	39.6672	9.42611
VIL004.AG	MarcusNatureCommunications2020	2381	Villamar (Sardinia, South Sardinia)	Italy	39.618	8.95812
I3642.AG	FernandesNatureEcologyEvolution2020	2994	Alghero (Sardinia, Sassari)	Italy	40.5467	8.32156
I10364.AG	FernandesNatureEcologyEvolution2020	2925	Alghero (Sardinia, Sassari)	Italy	40.5467	8.32156
R11828.SG	MootsNatEcolEvol2023	2993	Sant' Imbenia (Sardinia, Sassari, Porto Conte)	Italy	40.5938	8.2045
R11829.SG	MootsNatEcolEvol2023	2907	Sant' Imbenia (Sardinia, Sassari, Porto Conte)	Italy	40.5938	8.2045
R11835.SG	MootsNatEcolEvol2023	2738	Sant' Imbenia (Sardinia, Sassari, Porto Conte)	Italy	40.5938	8.2045
I7223.AG	ReitsemaMittnikKylePNAS2022	2359	Himera (Sicily, Palermo, Termini Imerese)	Italy	37.9723	13.8247
I7224.AG	ReitsemaMittnikKylePNAS2022	2359	Himera (Sicily, Palermo, Termini Imerese)	Italy	37.9723	13.8247
I7225.AG	ReitsemaMittnikKylePNAS2022	2359	Himera (Sicily, Palermo, Termini Imerese)	Italy	37.9723	13.8247
I17866.AG	ReitsemaMittnikKylePNAS2022	2359	Himera (Sicily, Palermo, Termini Imerese)	Italy	37.9723	13.8247
I17884.AG	ReitsemaMittnikKylePNAS2022	2359	Himera (Sicily, Palermo, Termini Imerese)	Italy	37.9723	13.8247
I17432.AG	ReitsemaMittnikKylePNAS2022	2430	Himera (Sicily, Palermo, Termini Imerese)	Italy	37.9723	13.8247
I10946.AG	ReitsemaMittnikKylePNAS2022	2430	Himera (Sicily, Palermo, Termini Imerese)	Italy	37.9723	13.8247
I10950.AG	ReitsemaMittnikKylePNAS2022	2430	Himera (Sicily, Palermo, Termini Imerese)	Italy	37.9723	13.8247
I10951.AG	ReitsemaMittnikKylePNAS2022	2430	Himera (Sicily, Palermo, Termini Imerese)	Italy	37.9723	13.8247
I7217.AG	ReitsemaMittnikKylePNAS2022	2430	Himera (Sicily, Palermo, Termini Imerese)	Italy	37.9723	13.8247
I7218.AG	ReitsemaMittnikKylePNAS2022	2430	Himera (Sicily, Palermo, Termini Imerese)	Italy	37.9723	13.8247
I7219.AG	ReitsemaMittnikKylePNAS2022	2430	Himera (Sicily, Palermo, Termini Imerese)	Italy	37.9723	13.8247
I7221.AG	ReitsemaMittnikKylePNAS2022	2430	Himera (Sicily, Palermo, Termini Imerese)	Italy	37.9723	13.8247
I10945.AG	ReitsemaMittnikKylePNAS2022	2430	Himera (Sicily, Palermo, Termini Imerese)	Italy	37.9723	13.8247
I10948.AG	ReitsemaMittnikKylePNAS2022	2430	Himera (Sicily, Palermo, Termini Imerese)	Italy	37.9723	13.8247
I10952.AG	ReitsemaMittnikKylePNAS2022	2430	Himera (Sicily, Palermo, Termini Imerese)	Italy	37.9723	13.8247
I10943.AG	ReitsemaMittnikKylePNAS2022	2430	Himera (Sicily, Palermo, Termini Imerese)	Italy	37.9723	13.8247
I10949.AG	ReitsemaMittnikKylePNAS2022	2540	Himera (Sicily, Palermo, Termini Imerese)	Italy	37.9723	13.8247
I10944.AG	ReitsemaMittnikKylePNAS2022	2430	Himera (Sicily, Palermo, Termini Imerese)	Italy	37.9723	13.8247
I10947.AG	ReitsemaMittnikKylePNAS2022	2430	Himera (Sicily, Palermo, Termini Imerese)	Italy	37.9723	13.8247
I20163.AG	ReitsemaMittnikKylePNAS2022	2500	Himera (Sicily, Palermo, Termini Imerese)	Italy	37.9723	13.8247
I20161.AG	ReitsemaMittnikKylePNAS2022	2500	Himera (Sicily, Palermo, Termini Imerese)	Italy	37.9723	13.8247
I20162.AG	ReitsemaMittnikKylePNAS2022	2500	Himera (Sicily, Palermo, Termini Imerese)	Italy	37.9723	13.8247
I20166.AG	ReitsemaMittnikKylePNAS2022	2500	Himera (Sicily, Palermo, Termini Imerese)	Italy	37.9723	13.8247
I20167.AG	ReitsemaMittnikKylePNAS2022	2500	Himera (Sicily, Palermo, Termini Imerese)	Italy	37.9723	13.8247
I17878.AG	ReitsemaMittnikKylePNAS2022	2400	Himera (Sicily, Palermo, Termini Imerese)	Italy	37.9723	13.8247
I17879.AG	ReitsemaMittnikKylePNAS2022	2400	Himera (Sicily, Palermo, Termini Imerese)	Italy	37.9723	13.8247
I17881.AG	ReitsemaMittnikKylePNAS2022	2400	Himera (Sicily, Palermo, Termini Imerese)	Italy	37.9723	13.8247
I17887.AG	ReitsemaMittnikKylePNAS2022	2400	Himera (Sicily, Palermo, Termini Imerese)	Italy	37.9723	13.8247
I13376.AG	ReitsemaMittnikKylePNAS2022	2650	Polizzello (Sicily, Caltanissetta)	Italy	37.6084	13.8348
I13377.AG	ReitsemaMittnikKylePNAS2022	2650	Polizzello (Sicily, Caltanissetta)	Italy	37.6084	13.8348
I13378.AG	ReitsemaMittnikKylePNAS2022	2650	Polizzello (Sicily, Caltanissetta)	Italy	37.6084	13.8348
I13379.AG	ReitsemaMittnikKylePNAS2022	2650	Polizzello (Sicily, Caltanissetta)	Italy	37.6084	13.8348
I13380.AG	ReitsemaMittnikKylePNAS2022	2650	Polizzello (Sicily, Caltanissetta)	Italy	37.6084	13.8348
I13381.AG	ReitsemaMittnikKylePNAS2022	2650	Polizzello (Sicily, Caltanissetta)	Italy	37.6084	13.8348
I13382.AG	ReitsemaMittnikKylePNAS2022	2650	Polizzello (Sicily, Caltanissetta)	Italy	37.6084	13.8348
I13383.AG	ReitsemaMittnikKylePNAS2022	2733	Polizzello (Sicily, Caltanissetta)	Italy	37.6084	13.8348
I13384.AG	ReitsemaMittnikKylePNAS2022	2650	Polizzello (Sicily, Caltanissetta)	Italy	37.6084	13.8348
I13385.AG	ReitsemaMittnikKylePNAS2022	2592	Polizzello (Sicily, Caltanissetta)	Italy	37.6084	13.8348
I13386.AG	ReitsemaMittnikKylePNAS2022	2650	Polizzello (Sicily, Caltanissetta)	Italy	37.6084	13.8348
I13387.AG	ReitsemaMittnikKylePNAS2022	2650	Polizzello (Sicily, Caltanissetta)	Italy	37.6084	13.8348
I13389.AG	ReitsemaMittnikKylePNAS2022	2650	Polizzello (Sicily, Caltanissetta)	Italy	37.6084	13.8348
I13390.AG	ReitsemaMittnikKylePNAS2022	2650	Polizzello (Sicily, Caltanissetta)	Italy	37.6084	13.8348
I13391.AG	ReitsemaMittnikKylePNAS2022	2650	Polizzello (Sicily, Caltanissetta)	Italy	37.6084	13.8348
I13392.AG	ReitsemaMittnikKylePNAS2022	2650	Polizzello (Sicily, Caltanissetta)	Italy	37.6084	13.8348
I13393.AG	ReitsemaMittnikKylePNAS2022	2650	Polizzello (Sicily, Caltanissetta)	Italy	37.6084	13.8348
I13394.AG	ReitsemaMittnikKylePNAS2022	2684	Polizzello (Sicily, Caltanissetta)	Italy	37.6084	13.8348
I13395.AG	ReitsemaMittnikKylePNAS2022	2650	Polizzello (Sicily, Caltanissetta)	Italy	37.6084	13.8348
I13125.AG	ReitsemaMittnikKylePNAS2022	2550	Baucina-Monte Falcone (Sicily, Palermo)	Italy	37.9252	13.5364
I13128.AG	ReitsemaMittnikKylePNAS2022	2586	Baucina-Monte Falcone (Sicily, Palermo)	Italy	37.9252	13.5364
I3876.AG	FernandesNatureEcologyEvolution2020	2928	Marcita (Sicily, Trapani, Castelvetrano)	Italy	37.68	12.789
R10338.SG	MootsNatEcolEvol2023	2328	Monterozzi necropolis (Lazio, Viterbo, Tarquinia)	Italy	42.2542	11.7576
R10339.SG	MootsNatEcolEvol2023	2054	Monterozzi necropolis (Lazio, Viterbo, Tarquinia)	Italy	42.2542	11.7576
R10340.SG	MootsNatEcolEvol2023	2328	Monterozzi necropolis (Lazio, Viterbo, Tarquinia)	Italy	42.2542	11.7576
R10342.SG	MootsNatEcolEvol2023	2044	Monterozzi necropolis (Lazio, Viterbo, Tarquinia)	Italy	42.2542	11.7576
R10343.SG	MootsNatEcolEvol2023	2328	Monterozzi necropolis (Lazio, Viterbo, Tarquinia)	Italy	42.2542	11.7576
R10344.SG	MootsNatEcolEvol2023	2592	Monterozzi necropolis (Lazio, Viterbo, Tarquinia)	Italy	42.2542	11.7576
R10359.SG	MootsNatEcolEvol2023	2224	Monterozzi necropolis (Lazio, Viterbo, Tarquinia)	Italy	42.2542	11.7576
R10361.SG	MootsNatEcolEvol2023	2328	Monterozzi necropolis (Lazio, Viterbo, Tarquinia)	Italy	42.2542	11.7576
R10363.SG	MootsNatEcolEvol2023	2253	Monterozzi necropolis (Lazio, Viterbo, Tarquinia)	Italy	42.2542	11.7576
R10337.SG	MootsNatEcolEvol2023	2028	Monterozzi necropolis (Lazio, Viterbo, Tarquinia)	Italy	42.2542	11.7576
R10341.SG	MootsNatEcolEvol2023	2054	Monterozzi necropolis (Lazio, Viterbo, Tarquinia)	Italy	42.2542	11.7576
ITTQ8.SG	BagnascoStoddartSciReps2024	2747	Tarquinia Civita (Lazio, Viterbo)	Italy	42.251	11.756
ITTQ8_d.SG	BagnascoStoddartSciReps2024	2747	Tarquinia Civita (Lazio, Viterbo)	Italy	42.251	11.756
ITTQ10.SG	BagnascoStoddartSciReps2024	2746	Tarquinia Civita (Lazio, Viterbo)	Italy	42.251	11.756
ITTQ10_d.SG	BagnascoStoddartSciReps2024	2746	Tarquinia Civita (Lazio, Viterbo)	Italy	42.251	11.756
ITTQ11.SG	BagnascoStoddartSciReps2024	2837	Tarquinia Civita (Lazio, Viterbo)	Italy	42.251	11.756
ITTQ11_d.SG	BagnascoStoddartSciReps2024	2837	Tarquinia Civita (Lazio, Viterbo)	Italy	42.251	11.756
ITTQ14.SG	BagnascoStoddartSciReps2024	2930	Tarquinia Civita (Lazio, Viterbo)	Italy	42.251	11.756
ITTQ14_d.SG	BagnascoStoddartSciReps2024	2930	Tarquinia Civita (Lazio, Viterbo)	Italy	42.251	11.756
ITTQ19.SG	BagnascoStoddartSciReps2024	2806	Tarquinia Civita (Lazio, Viterbo)	Italy	42.251	11.756
ITTQ19_d.SG	BagnascoStoddartSciReps2024	2806	Tarquinia Civita (Lazio, Viterbo)	Italy	42.251	11.756
CSN010.AG.SG	PosthScienceAdvances2021	2263	Casenovole (Tuscany, Grosseto)	Italy	43.0333	11.3329
CSN001.AG	PosthScienceAdvances2021	2350	Casenovole (Tuscany, Grosseto)	Italy	43.0333	11.3329
CSN003.AG	PosthScienceAdvances2021	2231	Casenovole (Tuscany, Grosseto)	Italy	43.0333	11.3329
CSN004.AG	PosthScienceAdvances2021	2350	Casenovole (Tuscany, Grosseto)	Italy	43.0333	11.3329
CSN005.AG	PosthScienceAdvances2021	2350	Casenovole (Tuscany, Grosseto)	Italy	43.0333	11.3329
CSN006.AG	PosthScienceAdvances2021	2396	Casenovole (Tuscany, Grosseto)	Italy	43.0333	11.3329
CSN007.AG	PosthScienceAdvances2021	2350	Casenovole (Tuscany, Grosseto)	Italy	43.0333	11.3329
CSN008.AG	PosthScienceAdvances2021	2350	Casenovole (Tuscany, Grosseto)	Italy	43.0333	11.3329
CSN009.AG	PosthScienceAdvances2021	2300	Casenovole (Tuscany, Grosseto)	Italy	43.0333	11.3329
CSN013.AG	PosthScienceAdvances2021	2350	Casenovole (Tuscany, Grosseto)	Italy	43.0333	11.3329
MAG001.AG	PosthScienceAdvances2021	2617	Magliano (Tuscany, Grosseto)	Italy	42.5989	11.2931
MAS004.AG	PosthScienceAdvances2021	2675	Marsiliana d'Albegna (Tuscany, Grosseto)	Italy	42.5385	11.3336
VET001.AG	PosthScienceAdvances2021	2500	Vetulonia (Tuscany, Grosseto)	Italy	42.9207	10.9714
VET002.AG	PosthScienceAdvances2021	2614	Vetulonia (Tuscany, Grosseto)	Italy	42.9207	10.9714
VET003_4.AG	PosthScienceAdvances2021	2705	Vetulonia (Tuscany, Grosseto)	Italy	42.9207	10.9714
VET007.AG	PosthScienceAdvances2021	2721	Vetulonia (Tuscany, Grosseto)	Italy	42.9207	10.9714
VET010.AG	PosthScienceAdvances2021	2603	Vetulonia (Tuscany, Grosseto)	Italy	42.9207	10.9714
VET011.AG	PosthScienceAdvances2021	2533	Vetulonia (Tuscany, Grosseto)	Italy	42.9207	10.9714
VEU001.AG	PosthScienceAdvances2021	2615	Vetulonia (Tuscany, Grosseto)	Italy	42.9207	10.9714
VET006_9.AG	PosthScienceAdvances2021	2225	Vetulonia (Tuscany, Grosseto)	Italy	42.9207	10.9714
VET008.AG	PosthScienceAdvances2021	2229	Vetulonia (Tuscany, Grosseto)	Italy	42.9207	10.9714
MAS001.AG	PosthScienceAdvances2021	2136	Marsiliana d'Albegna (Tuscany, Grosseto)	Italy	42.5385	11.3336
VET005.AG	PosthScienceAdvances2021	2226	Vetulonia (Tuscany, Grosseto)	Italy	42.9207	10.9714
CSN002.AG	PosthScienceAdvances2021	2342	Casenovole (Tuscany, Grosseto)	Italy	43.0333	11.3329
CSN012.AG	PosthScienceAdvances2021	2350	Casenovole (Tuscany, Grosseto)	Italy	43.0333	11.3329
VOL001.AG	PosthScienceAdvances2021	2072	Volterra (Tuscany, Pisa)	Italy	43.4158	10.8505
CAM001.AG	PosthScienceAdvances2021	2597	Campiglia dei Foci (Tuscany, Siena)	Italy	43.4134	11.0743
CAM002.AG	PosthScienceAdvances2021	2589	Campiglia dei Foci (Tuscany, Siena)	Italy	43.4134	11.0743
CAM003.AG	PosthScienceAdvances2021	2594	Campiglia dei Foci (Tuscany, Siena)	Italy	43.4134	11.0743
ETR005.AG	PosthScienceAdvances2021	2737	Chiusi (Tuscany, Siena)	Italy	43.017	11.9484
PRZ001.AG	PosthScienceAdvances2021	2610	Poggio Renzo (Tuscany, Siena)	Italy	43.0297	11.9513
PRZ002.AG	PosthScienceAdvances2021	2579	Poggio Renzo (Tuscany, Siena)	Italy	43.0297	11.9513
BRE003.AG	GnecchiRusconeScienceAdvances2021	2100	Berel (East Kazakhstan Region, Katonkaragay District)	Kazakhstan	49.3435	86.3711
BRE006.AG	GnecchiRusconeScienceAdvances2021	2100	Berel (East Kazakhstan Region, Katonkaragay District)	Kazakhstan	49.3435	86.3711
BRE010.AG	GnecchiRusconeScienceAdvances2021	2100	Berel (East Kazakhstan Region, Katonkaragay District)	Kazakhstan	49.3435	86.3711
BRE001.AG	GnecchiRusconeScienceAdvances2021	2224	Berel (East Kazakhstan Region, Katonkaragay District)	Kazakhstan	49.3435	86.3711
BRE002.AG	GnecchiRusconeScienceAdvances2021	2223	Berel (East Kazakhstan Region, Katonkaragay District)	Kazakhstan	49.3435	86.3711
I0562.AG	UnterlanderNatureCommunications2017	2300	Berel (East Kazakhstan Region, Katonkaragay District)	Kazakhstan	49.3435	86.3711
I0563.AG	UnterlanderNatureCommunications2017	2300	Berel (East Kazakhstan Region, Katonkaragay District)	Kazakhstan	49.3435	86.3711
MJ-54.SG	JarveCurrentBiology2019	2551	Birlik (Almaty) (Almaty Region, Talgar District)	Kazakhstan	51.1387	75.7152
BIR010.AG	GnecchiRusconeScienceAdvances2021	2226	Birlik (Almaty) (Almaty Region, Talgar District)	Kazakhstan	51.1387	75.7152
BIR013.AG	GnecchiRusconeScienceAdvances2021	2585	Birlik (Almaty) (Almaty Region, Talgar District)	Kazakhstan	51.1387	75.7152
BIR012.AG	GnecchiRusconeScienceAdvances2021	2606	Birlik (Pavlodar) (Pavlodar Region, Bayanaul District)	Kazakhstan	51.1387	75.7152
DA10.SG	DamgaardNature2018	2550	Sjartas (Karaganda Region, Shet District)	Kazakhstan	49.1289	72.9133
DA17.SG	DamgaardNature2018	2704	Birlik (Pavlodar?) (Pavlodar Region, Bayanaul District)	Kazakhstan	51.1207	75.6374
DA19.SG	DamgaardNature2018	2631	Karaterekh (Turkistan Region, Otyrar District)	Kazakhstan	43.0686	68.2489
DA11.SG	DamgaardNature2018	2578	Borli (Karaganda Region, Osakarov District)	Kazakhstan	50.8883	73.8803
DA16.SG	DamgaardNature2018	2553	Nazar-2 (Karaganda Region, Aqtoğay District)	Kazakhstan	48.4883	74.4255
MJ-51.SG	JarveCurrentBiology2019	2587	Taldy-2 (Karaganda Region, Qarqaralı district)	Kazakhstan	49.0981	75.8431
TAL004.AG	GnecchiRusconeScienceAdvances2021 (higher coverage version of sample version published in DamgaardNature2018)	2568	Taldy-2 (Karaganda Region, Qarqaralı district)	Kazakhstan	49.0981	75.8431
DA13.SG	DamgaardNature2018	2568	Taldy-2 (Karaganda Region, Qarqaralı district)	Kazakhstan	49.0981	75.8431
MJ-52.SG	JarveCurrentBiology2019	2621	Aksu-Ayuly-4 (Karaganda Region, Shet District)	Kazakhstan	48.7494	73.6997
MJ-53.SG	JarveCurrentBiology2019	2246	Nurken-2 (Karaganda Region, Qarqaralı district)	Kazakhstan	49.1122	75.1556
I11537.AG	NarasimhanPattersonScience2019	2554	Chanchar (Aqtöbe Region, Qarğaly district)	Kazakhstan	50.6687	57.7186
NEO902.SG	AllentoftNature2024	2304	Sjauke-1 (Pavlodar Region, Pavlodar municipality)	Kazakhstan	52.431	76.838
DA221.SG	DamgaardNature2018	2563	Kargaly-1 (Almaty Region, Zhambyl District)	Kazakhstan	43.1822	76.4131
IS2.SG	UnterlanderNatureCommunications2017	2603	Izmaylovka (East Kazakhstan Region, Ulan District)	Kazakhstan	50.2813	81.4174
I3451.AG	NarasimhanPattersonScience2019	2816	Tasbas-Byan-Zherek (Jetisu Region, Aqsu District)	Kazakhstan	45.1343	79.3679
KBO001.AG	GnecchiRusconeScienceAdvances2021	2297	Karaoba (Abay Region, Beskaragay District)	Kazakhstan	51.137	78.1625
I3456.AG	NarasimhanPattersonScience2019	2994	Tasbas-Byan-Zherek (Jetisu Region, Aqsu District)	Kazakhstan	45.1343	79.3679
DA20.SG	DamgaardNature2018	2224	Shiderty (Pavlodar Region, Ekibastuz municipality)	Kazakhstan	51.671	74.6716
DA129.SG	DamgaardNature2018	2333	Kyzylasker (Almaty Region, Zhambyl District)	Kazakhstan	43.14	76.2253
DA18.SG	DamgaardNature2018	2549	Shiderty-2 (Pavlodar Region, Ekibastuz municipality)	Kazakhstan	51.671	74.6716
NUL001.AG	GnecchiRusconeScienceAdvances2021	2584	Kaspan-2 (Jetisu Region, Kerbulaq District)	Kazakhstan	44.4932	78.2813
CSP002_CSP005_merge.AG	GnecchiRusconeScienceAdvances2021	2739	Kaspan-6 (Jetisu Region, Kerbulaq District)	Kazakhstan	44.4868	78.2666
CSP003.AG	GnecchiRusconeScienceAdvances2021	2654	Kaspan-6 (Jetisu Region, Kerbulaq District)	Kazakhstan	44.4868	78.2666
CSP004.AG	GnecchiRusconeScienceAdvances2021	2350	Kaspan-6 (Jetisu Region, Kerbulaq District)	Kazakhstan	44.4868	78.2666
CSP001.AG	GnecchiRusconeScienceAdvances2021	2241	Kaspan-2 (Jetisu Region, Kerbulaq District)	Kazakhstan	44.4932	78.2813
DA26.SG	DamgaardNature2018	2300	Bestamak (Kostanay Region, Auliekol District)	Kazakhstan	52.1811	64.5394
DA202.SG	DamgaardNature2018	2476	Tengiz (Atyrau Region, Zhylyoi District)	Kazakhstan	46.0397	53.4422
AIG001.AG	GnecchiRusconeScienceAdvances2021	2350	Aigirly (Mangystau Region, Tüpqarağan District, Taushyk Village)	Kazakhstan	44.3561	51.3411
AIG002.AG	GnecchiRusconeScienceAdvances2021	2350	Aigirly (Mangystau Region, Tüpqarağan District, Taushyk Village)	Kazakhstan	44.3561	51.3411
AIG003.AG	GnecchiRusconeScienceAdvances2021	2234	Aigirly (Mangystau Region, Tüpqarağan District, Taushyk Village)	Kazakhstan	44.3561	51.3411
AIG006.AG	GnecchiRusconeScienceAdvances2021	2350	Aigirly (Mangystau Region, Tüpqarağan District, Taushyk Village)	Kazakhstan	44.3561	51.3411
BSB001.AG	GnecchiRusconeScienceAdvances2021	2592	Bisoba (Aqtöbe Region, Martök district, Rodinkovka vilage)	Kazakhstan	50.6542	57.1705
BSB002.AG	GnecchiRusconeScienceAdvances2021	2300	Bisoba (Aqtöbe Region, Martök district, Rodinkovka vilage)	Kazakhstan	50.6542	57.1705
CLK001.AG	GnecchiRusconeScienceAdvances2021	2400	Chelkar (West Kazakhstan Region, Terekti District)	Kazakhstan	50.562	51.8047
KBU001.AG	GnecchiRusconeScienceAdvances2021	2300	Kaynbulak-2 (Aqtöbe Region, Martök district, Petropavlovka Village)	Kazakhstan	50.5359	57.449
KBU002.AG	GnecchiRusconeScienceAdvances2021	2300	Kaynbulak-2 (Aqtöbe Region, Martök district, Petropavlovka Village)	Kazakhstan	50.5359	57.449
KBU003.AG	GnecchiRusconeScienceAdvances2021	2300	Kaynbulak-2 (Aqtöbe Region, Martök district, Petropavlovka Village)	Kazakhstan	50.5359	57.449
SGZ001.AG	GnecchiRusconeScienceAdvances2021	2226	Segizsay (Aqtöbe Region, Oiyl District)	Kazakhstan	49.24	54.45
SGZ002.AG	GnecchiRusconeScienceAdvances2021	2350	Segizsay (Aqtöbe Region, Oiyl District)	Kazakhstan	49.24	54.45
KSK002.AG	GnecchiRusconeScienceAdvances2021	2300	Krasnoselsky (Aqtöbe Region, Şalqar District)	Kazakhstan	51.9813	69.2065
SBL001.AG	GnecchiRusconeScienceAdvances2021	2350	Sapibulak (Aqtöbe Region, Alğa district)	Kazakhstan	49.8973	56.4352
BSB004.AG	GnecchiRusconeScienceAdvances2021	2300	Bisoba (Aqtöbe Region, Martök district, Rodinkovka vilage)	Kazakhstan	50.6542	57.1705
BSB003.AG	GnecchiRusconeScienceAdvances2021	2300	Bisoba (Aqtöbe Region, Martök district, Rodinkovka vilage)	Kazakhstan	50.6542	57.1705
AKB001.AG	GnecchiRusconeScienceAdvances2021	2677	Akbeit-1 (Karaganda Region, Qarqaralı district)	Kazakhstan	48.94	74.76
BKT001.AG	GnecchiRusconeScienceAdvances2021	2587	Bektauata (Karaganda Region, Aqtoğay District)	Kazakhstan	47.41	74.77
KKM001.AG	GnecchiRusconeScienceAdvances2021	2550	Karakemer (Abay Region, Abay District)	Kazakhstan	48.94	79.27
KSH001.AG	GnecchiRusconeScienceAdvances2021	2603	Karashoky-1 (Karaganda Region, Qarqaralı district)	Kazakhstan	49.1231	75.1886
KSH002.AG	GnecchiRusconeScienceAdvances2021 (higher coverage version of sample version published in DamgaardNature2018)	2557	Karashoky-1 (Karaganda Region, Qarqaralı district)	Kazakhstan	49.1231	75.1886
KSH004.AG	GnecchiRusconeScienceAdvances2021 (higher coverage version of sample version published in DamgaardNature2018)	2557	Karashoky-6 (Karaganda Region, Aqtoğay District)	Kazakhstan	48.4822	74.4237
KYZ001.AG	GnecchiRusconeScienceAdvances2021	2475	Kyzylshilik (Pavlodar Region, Bayanaul District)	Kazakhstan	50.42	75.91
KYZ002.AG	GnecchiRusconeScienceAdvances2021	2616	Kyzylshilik (Pavlodar Region, Bayanaul District)	Kazakhstan	50.42	75.91
KZL001.AG	GnecchiRusconeScienceAdvances2021	2585	Kyzyl (Karaganda Region, Aqtoğay District)	Kazakhstan	48.28	75.36
SRK001.AG	GnecchiRusconeScienceAdvances2021	2600	Serekty-2 (Karaganda Region, Qarqaralı district)	Kazakhstan	49.21	75.17
TAL003.AG	GnecchiRusconeScienceAdvances2021	2550	Taldy-2 (Karaganda Region, Qarqaralı district)	Kazakhstan	49.0981	75.8431
TAL005.AG	GnecchiRusconeScienceAdvances2021	2618	Taldy-2 (Karaganda Region, Qarqaralı district)	Kazakhstan	49.0981	75.8431
WAR001.AG	GnecchiRusconeScienceAdvances2021	2537	Kurgan "37-warriors" (Karaganda Region, Aqtoğay District)	Kazakhstan	48.43	74.46
DA14.SG	DamgaardNature2018	2557	Karashoky-1 (Karaganda Region, Qarqaralı district)	Kazakhstan	49.1231	75.1886
DA15.SG	DamgaardNature2018	2557	Karashoky-6 (Karaganda Region, Aqtoğay District)	Kazakhstan	48.4822	74.4237
NUR002.AG	GnecchiRusconeScienceAdvances2021	2596	Nurken-2 (Karaganda Region, Qarqaralı district)	Kazakhstan	49.1122	75.1556
KZL003.AG	GnecchiRusconeScienceAdvances2021	2500	Kyzyl (Karaganda Region, Aqtoğay District)	Kazakhstan	48.28	75.36
KSH003.AG	GnecchiRusconeScienceAdvances2021	2550	Karashoky-1 (Karaganda Region, Qarqaralı district)	Kazakhstan	49.1231	75.1886
ESZ001.AG	GnecchiRusconeScienceAdvances2021	2612	Eleke-Sazy-2 (Abay Region, Tarbağatay District)	Kazakhstan	49.52	77.82
ESZ002.AG	GnecchiRusconeScienceAdvances2021	2583	Eleke-Sazy-2 (Abay Region, Tarbağatay District)	Kazakhstan	49.52	77.82
ESZ003.AG	GnecchiRusconeScienceAdvances2021	2600	Eleke-Sazy-2 (Abay Region, Tarbağatay District)	Kazakhstan	49.52	77.82
DA130.SG	DamgaardNature2018	2221	Ornek (Almaty Region, Enbekshikazakh District)	Kazakhstan	43.3686	77.4267
DA220.SG	DamgaardNature2018	2201	Turgen-2 (Almaty Region, Enbekshikazakh District)	Kazakhstan	43.2201	77.8476
DA223.SG	DamgaardNature2018	2311	Turgen-2 (Almaty Region, Enbekshikazakh District)	Kazakhstan	43.2201	77.8476
DA201.SG	DamgaardNature2018	2069	Turgen-2 (Almaty Region, Enbekshikazakh District)	Kazakhstan	43.2201	77.8476
DA227.SG	DamgaardNature2018	2150	Turgen-2 (Almaty Region, Enbekshikazakh District)	Kazakhstan	43.2201	77.8476
Ze6b.SG	UnterlanderNatureCommunications2017	2700	Zevakinskiy-stone-fence (East Kazakhstan Region, Shemonaikha District)	Kazakhstan	50.2249	81.8368
I3753.AG	NarasimhanPattersonScience2019	2977	Zevakinskiy-stone-fence (East Kazakhstan Region, Shemonaikha District)	Kazakhstan	50.2249	81.8368
I3772.AG	NarasimhanPattersonScience2019	2911	Zevakinskiy-stone-fence (East Kazakhstan Region, Shemonaikha District)	Kazakhstan	50.2249	81.8368
ALN006.AG	GnecchiRusconeScienceAdvances2021	2507	Osh Province, Alai Valley, Alai / Nura I, II, Tuyuk II Mounds	Kyrgyzstan	41.41	71.5
ALN007.AG	GnecchiRusconeScienceAdvances2021	2346	Osh Province, Alai Valley, Alai / Nura I, II, Tuyuk II Mounds	Kyrgyzstan	41.41	71.5
BDY001.AG	GnecchiRusconeScienceAdvances2021	2225	Bidayk (Karaganda Region, Qarqaralı district)	Kazakhstan	49.33	75.12
BDY002.AG	GnecchiRusconeScienceAdvances2021	2255	Bidayk (Karaganda Region, Qarqaralı district)	Kazakhstan	49.33	75.12
BDY003.AG	GnecchiRusconeScienceAdvances2021	2123	Bidayk (Karaganda Region, Qarqaralı district)	Kazakhstan	49.33	75.12
CHK001.AG	GnecchiRusconeScienceAdvances2021	2373	Issyk-Kul Region, Chilpek Village, Chilpek Burial Grounds, mound 2	Kyrgyzstan	42.49	78.38
CHK002.AG	GnecchiRusconeScienceAdvances2021	2522	Issyk-Kul Region, Chilpek Village, Chilpek Burial Grounds, mound 8	Kyrgyzstan	42.49	78.38
CHK003.AG	GnecchiRusconeScienceAdvances2021	2539	Issyk-Kul Region, Chilpek Village, Chilpek Burial Grounds, mound 6	Kyrgyzstan	42.49	78.38
CHK005.AG	GnecchiRusconeScienceAdvances2021	2050	Issyk-Kul Region, Chilpek Village, Chilpek Burial Grounds, mound 7	Kyrgyzstan	42.49	78.38
KEN001.AG	GnecchiRusconeScienceAdvances2021	2202	Issyk-Kul Region, Ken-Su Village, Ken-Su #551 (Issyk-Kul Region, Ken-Su Village)	Kyrgyzstan	42.2	75.52
KEN002.AG	GnecchiRusconeScienceAdvances2021	2406	Issyk-Kul Region, Ken-Su Village, Ken-Su #651 (Issyk-Kul Region, Ken-Su Village)	Kyrgyzstan	42.2	75.52
KEN003.AG	GnecchiRusconeScienceAdvances2021	2151	Issyk-Kul Region, Ken-Su Village, Ken-Su #556 (Issyk-Kul Region, Ken-Su Village)	Kyrgyzstan	42.2	75.52
DA47.SG	DamgaardNature2018	2063	Tian Shan, Central Steppe (Naryn Region, Naryn)	Kyrgyzstan	41.4281	75.3297
DA48.SG	DamgaardNature2018	2200	Tian Shan, Central Steppe (Naryn Region, Naryn)	Kyrgyzstan	41.4281	75.3297
DA49.SG	DamgaardNature2018	2209	Tian Shan, Central Steppe (Naryn Region, Naryn)	Kyrgyzstan	41.4281	75.3297
DA50.SG	DamgaardNature2018	2300	Tian Shan, Central Steppe (Naryn Region, Naryn)	Kyrgyzstan	41.4281	75.3297
DA51.SG	DamgaardNature2018	2229	Tian Shan, Central Steppe (Naryn Region, Naryn)	Kyrgyzstan	41.4281	75.3297
DA57.SG	DamgaardNature2018	2065	Tian Shan, Central Steppe (Naryn Region, Naryn)	Kyrgyzstan	41.4997	75.8042
DA58.SG	DamgaardNature2018	2060	Tian Shan, Central Steppe (Naryn Region, Naryn)	Kyrgyzstan	41.4997	75.8042
DA59.SG	DamgaardNature2018	2149	Tian Shan, Central Steppe (Naryn Region, Naryn)	Kyrgyzstan	41.4997	75.8042
DA56.SG	DamgaardNature2018	2043	Tian Shan, Central Steppe (South Kazakhstan Region, Otrarskiy)	Kyrgyzstan	43.0686	68.2489
DA53.SG	DamgaardNature2018	2372	Tian Shan, Central Steppe (Naryn Region, Naryn)	Kyrgyzstan	41.4281	75.3297
Kivutkalns19.AG	MittnikNatureCommunications2018	2433	Kivutkalns (Vidzeme, Salaspils District)	Latvia	56.852	24.272
Kivutkalns25.AG	MittnikNatureCommunications2018	2637	Kivutkalns (Vidzeme, Salaspils District)	Latvia	56.852	24.272
Kivutkalns42.AG	MittnikNatureCommunications2018	2697	Kivutkalns (Vidzeme, Salaspils District)	Latvia	56.852	24.272
Kivutkalns153.AG	MittnikNatureCommunications2018	2633	Kivutkalns (Vidzeme, Salaspils District)	Latvia	56.852	24.272
Kivutkalns164.AG	MittnikNatureCommunications2018	2423	Kivutkalns (Vidzeme, Salaspils District)	Latvia	56.852	24.272
Kivutkalns194.AG	MittnikNatureCommunications2018	2298	Kivutkalns (Vidzeme, Salaspils District)	Latvia	56.852	24.272
Kivutkalns207.AG	MittnikNatureCommunications2018	2600	Kivutkalns (Vidzeme, Salaspils District)	Latvia	56.852	24.272
Kivutkalns209.AG	MittnikNatureCommunications2018	2616	Kivutkalns (Vidzeme, Salaspils District)	Latvia	56.852	24.272
Kivutkalns215.AG	MittnikNatureCommunications2018	2559	Kivutkalns (Vidzeme, Salaspils District)	Latvia	56.852	24.272
Kivutkalns222.AG	MittnikNatureCommunications2018	2473	Kivutkalns (Vidzeme, Salaspils District)	Latvia	56.852	24.272
SFI-15.SG	HaberAJHG2020	2027	Beirut	Lebanon	33.8964	35.5083
SFI-5.SG	HaberAJHG2020	2159	Beirut	Lebanon	33.8964	35.5083
SFI-12.SG	HaberAJHG2020	2123	Beirut	Lebanon	33.8964	35.5083
SFI-20.SG	HaberAJHG2020	2043	Beirut	Lebanon	33.8964	35.5083
SFI-55.SG	HaberAJHG2020	2720	Beirut	Lebanon	33.8964	35.5083
SFI-56.SG	HaberAJHG2020	2720	Beirut	Lebanon	33.8964	35.5083
SFI-34.SG	HaberAJHG2020	2385	Beirut	Lebanon	33.8964	35.5083
SFI-35.SG	HaberAJHG2020	2385	Beirut	Lebanon	33.8964	35.5083
SFI-36.SG	HaberAJHG2020	2385	Beirut	Lebanon	33.8964	35.5083
SFI-39.SG	HaberAJHG2020	2385	Beirut	Lebanon	33.8964	35.5083
SFI-42.SG	HaberAJHG2020	2415	Beirut	Lebanon	33.8964	35.5083
SFI-45.SG	HaberAJHG2020	2385	Beirut	Lebanon	33.8964	35.5083
SFI-47.SG	HaberAJHG2020	2385	Beirut	Lebanon	33.8964	35.5083
SFI-50.SG	HaberAJHG2020	2385	Beirut	Lebanon	33.8964	35.5083
SFI-43.SG	HaberAJHG2020	2487	Beirut	Lebanon	33.8964	35.5083
SFI-44.SG	HaberAJHG2020	2385	Beirut	Lebanon	33.8964	35.5083
Turlojiske1.AG	MittnikNatureCommunications2018	2819	Turlojiškė (Marijampole County, Kalvarija Municipality)	Lithuania	54.362	23.333
Turlojiske3.AG	MittnikNatureCommunications2018	2846	Turlojiškė (Marijampole County, Kalvarija Municipality)	Lithuania	54.362	23.333
RISE598.SG	AllentoftNature2015	2653	Turlojiske (Marijampole County, Kalvarija Municipality)	Lithuania	54.358	23.302
cim357.SG	KrzewinskaScienceAdvances2018	2808	Hlinaia-Sad (Transnistria, Slobozia District)	Moldova	46.6684	29.8001
cim358.SG	KrzewinskaScienceAdvances2018	2822	Hlinaia-Sad (Transnistria, Slobozia District)	Moldova	46.6684	29.8001
cim359.SG	KrzewinskaScienceAdvances2018	2875	Mokra (Rybnitsa District)	Moldova	47.3753	29.0907
scy192.SG	KrzewinskaScienceAdvances2018	2225	Hlinaia (Transnistria, Slobozia District)	Moldova	46.6684	29.8001
scy197.SG	KrzewinskaScienceAdvances2018	2225	Hlinaia (Transnistria, Slobozia District)	Moldova	46.6684	29.8001
scy300.SG	KrzewinskaScienceAdvances2018	2250	Hlinaia (Transnistria, Slobozia District)	Moldova	46.6684	29.8001
scy301.SG	KrzewinskaScienceAdvances2018	2237	Hlinaia (Transnistria, Slobozia District)	Moldova	46.6684	29.8001
scy304.SG	KrzewinskaScienceAdvances2018	2213	Hlinaia (Transnistria, Slobozia District)	Moldova	46.6684	29.8001
scy305.SG	KrzewinskaScienceAdvances2018	2254	Hlinaia (Transnistria, Slobozia District)	Moldova	46.6684	29.8001
scy311.SG	KrzewinskaScienceAdvances2018	2235	Hlinaia (Transnistria, Slobozia District)	Moldova	46.6684	29.8001
scy193.SG	KrzewinskaScienceAdvances2018	2225	Hlinaia (Transnistria, Slobozia District)	Moldova	46.6684	29.8001
scy303.SG	KrzewinskaScienceAdvances2018	2231	Hlinaia (Transnistria, Slobozia District)	Moldova	46.6684	29.8001
I20071.AG	LazaridisAlpaslanRoodenbergScience2022	2749	Dănceni (Ialoveni District)	Moldova	46.9632	28.7085
I20086.AG	LazaridisAlpaslanRoodenbergScience2022	2824	Hlinaia (Transnistria, Slobozia District)	Moldova	46.6684	29.8001
I6364.AG	WangNature2021	2927	Uliastain-dood-denj-1 (Khovd Province, Bulgan District)	Mongolia	45.39	90.798
I13965.AG	WangNature2021	2270	Biluut-2 (Bayan-Ölgii Province, Tsengel District)	Mongolia	48.68	88.38
I6263.AG	WangNature2021	2221	Tsagaan-Uul (Bayan-Ölgii Province, Tsengel District)	Mongolia	48.68	88.38
CHN008.AG	JeongCell2020	2225	Ulaangom (Uvs Province, Ulaangom District, Chandman Uul)	Mongolia	49.9998	92.0334
CHN016.AG	JeongCell2020	2286	Ulaangom (Uvs Province, Ulaangom District, Chandman Uul)	Mongolia	49.9998	92.0334
I6224.AG	WangNature2021	2225	Ulaangom (Uvs Province, Ulaangom District, Chandman Uul)	Mongolia	49.9998	92.0334
I6225.AG	WangNature2021	2225	Ulaangom (Uvs Province, Ulaangom District, Chandman Uul)	Mongolia	49.9998	92.0334
I6226.AG	WangNature2021	2220	Ulaangom (Uvs Province, Ulaangom District, Chandman Uul)	Mongolia	49.9998	92.0334
I6230.AG	WangNature2021	2131	Ulaangom (Uvs Province, Ulaangom District, Chandman Uul)	Mongolia	49.9998	92.0334
I6230_d.AG	WangNature2021	2131	Ulaangom (Uvs Province, Ulaangom District, Chandman Uul)	Mongolia	49.9998	92.0334
I6231.AG	WangNature2021	2218	Ulaangom (Uvs Province, Ulaangom District, Chandman Uul)	Mongolia	49.9998	92.0334
I6232.AG	WangNature2021	2239	Ulaangom (Uvs Province, Ulaangom District, Chandman Uul)	Mongolia	49.9998	92.0334
I7022.AG	WangNature2021	2244	Ulaangom (Uvs Province, Ulaangom District, Chandman Uul)	Mongolia	49.9998	92.0334
I7023.AG	WangNature2021	2226	Ulaangom (Uvs Province, Ulaangom District, Chandman Uul)	Mongolia	49.9998	92.0334
I7024.AG	WangNature2021	2244	Ulaangom (Uvs Province, Ulaangom District, Chandman Uul)	Mongolia	49.9998	92.0334
I7027.AG	WangNature2021	2278	Ulaangom (Uvs Province, Ulaangom District, Chandman Uul)	Mongolia	49.9998	92.0334
I7028.AG	WangNature2021	2232	Ulaangom (Uvs Province, Ulaangom District, Chandman Uul)	Mongolia	49.9998	92.0334
I7029.AG	WangNature2021	2225	Ulaangom (Uvs Province, Ulaangom District, Chandman Uul)	Mongolia	49.9998	92.0334
I7030.AG	WangNature2021	2244	Ulaangom (Uvs Province, Ulaangom District, Chandman Uul)	Mongolia	49.9998	92.0334
I6233.AG	WangNature2021	2225	Ulaangom (Uvs Province, Ulaangom District, Chandman Uul)	Mongolia	49.9998	92.0334
I12970.AG	WangNature2021	2286	Ulaangom (Uvs Province, Ulaangom District, Chandman Uul)	Mongolia	49.9998	92.0334
CHN012.AG	JeongCell2020	2225	Ulaangom (Uvs Province, Ulaangom District, Chandman Uul)	Mongolia	49.9998	92.0334
CHN001.AG	JeongCell2020	2278	Ulaangom (Uvs Province, Ulaangom District, Chandman Uul)	Mongolia	49.9998	92.0334
I6356.AG	WangNature2021	2250	Ulaangom (Uvs Province, Ulaangom District, Chandman Uul)	Mongolia	49.9998	92.0334
I7026.AG	WangNature2021	2222	Ulaangom (Uvs Province, Ulaangom District, Chandman Uul)	Mongolia	49.9998	92.0334
KHI001.AG	JeongCell2020	2930	Tarvagatain-Am (Khovd Province, Mankhan District)	Mongolia	47.3488	91.9608
I6351.AG	WangNature2021	2885	Urgun-shireg (Uvs Province, Khyargas District)	Mongolia	49.7	93.8
I6362.AG	WangNature2021	2921	Khudzhirtyn-gol-1 (Khovd Province, Üyench District)	Mongolia	46.0636	92.0342
ULZ001.AG	JeongCell2020	2921	Khudzhirtyn-gol-1 (Khovd Province, Üyench District)	Mongolia	46.0636	92.0342
CHN003.AG	JeongCell2020	2232	Ulaangom (Uvs Province, Ulaangom District, Chandman Uul)	Mongolia	49.9998	92.0334
I13170.AG	LazaridisAlpaslanRoodenbergScience2022 (capture data from individual first reported in AllentoftNature2015)	2550	Velika Gruda	Montenegro	42.3667	18.7333
RISE596.SG	AllentoftNature2015	2550	Velika Gruda	Montenegro	42.3667	18.7333
RISE595.SG	AllentoftNature2015	2950	Velika Gruda	Montenegro	42.3667	18.7333
I12903.AG	PattersonNature2021	2600	Nijmegen-Lent (Gelderland, Nijmegen)	Netherlands	51.842	5.852
I12905.AG	PattersonNature2021	2500	Nijmegen-Lent (Gelderland, Nijmegen)	Netherlands	51.842	5.852
I20062.AG	PattersonNature2021	2810	Bovenkarspel-Het-Valkje (Noord-Holland, Waterland)	Netherlands	52.431	5.133
I17750.AG	PattersonNature2021	2031	Velsen-Hoogoventerrein (Noord-Holland, Velsen)	Netherlands	52.47	4.64
I12906.AG	PattersonNature2021	2210	Veere-N57 (Zeeland)	Netherlands	51.557	3.598
I12907.AG	PattersonNature2021	2176	Uitgeest-Dorregeest (Noord-Holland, Uitgeest)	Netherlands	52.529	4.709
I10166.AG	LazaridisAlpaslanRoodenbergScience2022	2250	Isar Marvinci (V. Marvinci-Valandovo, Southwest Necropolis)	North Macedonia	41.28	22.49
I10167.AG	LazaridisAlpaslanRoodenbergScience2022	2071	Isar Marvinci (V. Marvinci-Valandovo, Southwest Necropolis)	North Macedonia	41.28	22.49
I10390.AG	LazaridisAlpaslanRoodenbergScience2022	2343	Isar Marvinci (V. Marvinci-Valandovo, Southwest Necropolis)	North Macedonia	41.28	22.49
I10391.AG	LazaridisAlpaslanRoodenbergScience2022	2250	Isar Marvinci (V. Marvinci-Valandovo, Southwest Necropolis)	North Macedonia	41.28	22.49
I10392.AG	LazaridisAlpaslanRoodenbergScience2022	2250	Isar Marvinci (V. Marvinci-Valandovo, Southwest Necropolis)	North Macedonia	41.28	22.49
I7233.AG	LazaridisAlpaslanRoodenbergScience2022	2800	V. Vodovrati-Gradsko (Vodovratski Pat)	North Macedonia	41.58	21.87
I8112.AG	LazaridisAlpaslanRoodenbergScience2022	2614	Marvinci Lisičin Dol (Valandovo)	North Macedonia	41.28	22.49
I10377.AG	LazaridisAlpaslanRoodenbergScience2022	2550	Bucinci-Skopje (Skopje, Ilinden)	North Macedonia	42.03	21.64
I10378.AG	LazaridisAlpaslanRoodenbergScience2022	2550	Bucinci-Skopje (Skopje, Ilinden)	North Macedonia	42.03	21.64
I10379.AG	LazaridisAlpaslanRoodenbergScience2022	2591	Bucinci-Skopje (Skopje, Ilinden)	North Macedonia	42.03	21.64
I10381.AG	LazaridisAlpaslanRoodenbergScience2022	2586	Govrlevo-Skopje (Sopište)	North Macedonia	41.93	21.34
I10382.AG	LazaridisAlpaslanRoodenbergScience2022	2550	Govrlevo-Skopje (Sopište)	North Macedonia	41.93	21.34
I10383.AG	LazaridisAlpaslanRoodenbergScience2022	2607	Marvinci Lisičin Dol (Valandovo)	North Macedonia	41.28	22.49
I10384.AG	LazaridisAlpaslanRoodenbergScience2022	2550	Plaosnik-Ohrid	North Macedonia	41.11	20.79
I10385.AG	LazaridisAlpaslanRoodenbergScience2022	2591	Plaosnik-Ohrid	North Macedonia	41.11	20.79
I10387.AG	LazaridisAlpaslanRoodenbergScience2022	2550	Plaosnik-Ohrid	North Macedonia	41.11	20.79
I10388.AG	LazaridisAlpaslanRoodenbergScience2022	2658	Plaosnik-Ohrid	North Macedonia	41.11	20.79
I10389.AG	LazaridisAlpaslanRoodenbergScience2022	2550	Plaosnik-Ohrid	North Macedonia	41.11	20.79
VK418.SG	MargaryanNature2020	1600	Nordland (Steigen, Steigen øvre (77/1))	Norway	67.94	14.98
hvr009.SG	Rodríguez-VarelaScienceDirect2023	1813	Nordland, Alstahaug	Norway	66	12.7
I8220.AG	NarasimhanPattersonScience2019	2566	Aligrama (Khyber-Pakhtunkwa, Swat Valley)	Pakistan	34.8049	72.3182
I8245.AG	NarasimhanPattersonScience2019	2197	Aligrama (Khyber-Pakhtunkwa, Swat Valley)	Pakistan	34.8049	72.3182
I6888.AG	NarasimhanPattersonScience2019	2747	Aligrama (Khyber-Pakhtunkwa, Swat Valley)	Pakistan	34.8049	72.3182
I8219.AG	NarasimhanPattersonScience2019	2841	Aligrama (Khyber-Pakhtunkwa, Swat Valley)	Pakistan	34.8049	72.3182
I8246.AG	NarasimhanPattersonScience2019	2710	Aligrama (Khyber-Pakhtunkwa, Swat Valley)	Pakistan	34.8049	72.3182
I6557.AG	NarasimhanPattersonScience2019	2850	Arkotkila (Khyber-Pakhtunkwa, Swat Valley)	Pakistan	34.8626	72.2409
I6545.AG	NarasimhanPattersonScience2019	2821	Barikot (Khyber-Pakhtunkwa, Swat Valley)	Pakistan	34.757	72.3624
I6546.AG	NarasimhanPattersonScience2019	2841	Barikot (Khyber-Pakhtunkwa, Swat Valley)	Pakistan	34.757	72.3624
I6548.AG	NarasimhanPattersonScience2019	2850	Barikot (Khyber-Pakhtunkwa, Swat Valley)	Pakistan	34.757	72.3624
I6549.AG	NarasimhanPattersonScience2019	2041	Butkara IV (Khyber-Pakhtunkwa, Swat Valley)	Pakistan	34.7614	72.3701
I6552.AG	NarasimhanPattersonScience2019	2051	Butkara IV (Khyber-Pakhtunkwa, Swat Valley)	Pakistan	34.7614	72.3701
I12450.AG	NarasimhanPattersonScience2019	2751	Butkara II (Khyber-Pakhtunkwa, Swat Valley)	Pakistan	34.7658	72.3491
I12451.AG	NarasimhanPattersonScience2019	2850	Butkara II (Khyber-Pakhtunkwa, Swat Valley)	Pakistan	34.7658	72.3491
I12968.AG	NarasimhanPattersonScience2019	2850	Butkara II (Khyber-Pakhtunkwa, Swat Valley)	Pakistan	34.7658	72.3491
I13219.AG	NarasimhanPattersonScience2019	2850	Butkara II (Khyber-Pakhtunkwa, Swat Valley)	Pakistan	34.7658	72.3491
I12449.AG	NarasimhanPattersonScience2019	2850	Butkara II (Khyber-Pakhtunkwa, Swat Valley)	Pakistan	34.7658	72.3491
I8194.AG	NarasimhanPattersonScience2019	2950	Gogdara (Khyber-Pakhtunkwa, Swat Valley)	Pakistan	34.7488	72.3084
I5396.AG	NarasimhanPattersonScience2019	2809	Katelai (Khyber-Pakhtunkwa, Swat Valley)	Pakistan	34.7658	72.3491
I5397.AG	NarasimhanPattersonScience2019	2829	Katelai (Khyber-Pakhtunkwa, Swat Valley)	Pakistan	34.7658	72.3491
I5398.AG	NarasimhanPattersonScience2019	2850	Katelai (Khyber-Pakhtunkwa, Swat Valley)	Pakistan	34.7658	72.3491
I5399.AG	NarasimhanPattersonScience2019	2850	Katelai (Khyber-Pakhtunkwa, Swat Valley)	Pakistan	34.7658	72.3491
I10523.AG	NarasimhanPattersonScience2019	2850	Katelai (Khyber-Pakhtunkwa, Swat Valley)	Pakistan	34.7658	72.3491
I12141.AG	NarasimhanPattersonScience2019	2850	Katelai (Khyber-Pakhtunkwa, Swat Valley)	Pakistan	34.7658	72.3491
I12142.AG	NarasimhanPattersonScience2019	2850	Katelai (Khyber-Pakhtunkwa, Swat Valley)	Pakistan	34.7658	72.3491
I12143.AG	NarasimhanPattersonScience2019	2850	Katelai (Khyber-Pakhtunkwa, Swat Valley)	Pakistan	34.7658	72.3491
I12144.AG	NarasimhanPattersonScience2019	2850	Katelai (Khyber-Pakhtunkwa, Swat Valley)	Pakistan	34.7658	72.3491
I12146.AG	NarasimhanPattersonScience2019	2850	Katelai (Khyber-Pakhtunkwa, Swat Valley)	Pakistan	34.7658	72.3491
I12149.AG	NarasimhanPattersonScience2019	2850	Katelai (Khyber-Pakhtunkwa, Swat Valley)	Pakistan	34.7658	72.3491
I12444.AG	NarasimhanPattersonScience2019	2850	Katelai (Khyber-Pakhtunkwa, Swat Valley)	Pakistan	34.7658	72.3491
I12445.AG	NarasimhanPattersonScience2019	2850	Katelai (Khyber-Pakhtunkwa, Swat Valley)	Pakistan	34.7658	72.3491
I12446.AG	NarasimhanPattersonScience2019	2850	Katelai (Khyber-Pakhtunkwa, Swat Valley)	Pakistan	34.7658	72.3491
I12447.AG	NarasimhanPattersonScience2019	2850	Katelai (Khyber-Pakhtunkwa, Swat Valley)	Pakistan	34.7658	72.3491
I12448.AG	NarasimhanPattersonScience2019	2850	Katelai (Khyber-Pakhtunkwa, Swat Valley)	Pakistan	34.7658	72.3491
I12454.AG	NarasimhanPattersonScience2019	2850	Katelai (Khyber-Pakhtunkwa, Swat Valley)	Pakistan	34.7658	72.3491
I12460.AG	NarasimhanPattersonScience2019	2850	Katelai (Khyber-Pakhtunkwa, Swat Valley)	Pakistan	34.7658	72.3491
I12461.AG	NarasimhanPattersonScience2019	2850	Katelai (Khyber-Pakhtunkwa, Swat Valley)	Pakistan	34.7658	72.3491
I12462.AG	NarasimhanPattersonScience2019	2850	Katelai (Khyber-Pakhtunkwa, Swat Valley)	Pakistan	34.7658	72.3491
I12463.AG	NarasimhanPattersonScience2019	2850	Katelai (Khyber-Pakhtunkwa, Swat Valley)	Pakistan	34.7658	72.3491
I12464.AG	NarasimhanPattersonScience2019	2850	Katelai (Khyber-Pakhtunkwa, Swat Valley)	Pakistan	34.7658	72.3491
I12465.AG	NarasimhanPattersonScience2019	2850	Katelai (Khyber-Pakhtunkwa, Swat Valley)	Pakistan	34.7658	72.3491
I12470.AG	NarasimhanPattersonScience2019	2850	Katelai (Khyber-Pakhtunkwa, Swat Valley)	Pakistan	34.7658	72.3491
I12471.AG	NarasimhanPattersonScience2019	2850	Katelai (Khyber-Pakhtunkwa, Swat Valley)	Pakistan	34.7658	72.3491
I12472.AG	NarasimhanPattersonScience2019	2850	Katelai (Khyber-Pakhtunkwa, Swat Valley)	Pakistan	34.7658	72.3491
I12473.AG	NarasimhanPattersonScience2019	2850	Katelai (Khyber-Pakhtunkwa, Swat Valley)	Pakistan	34.7658	72.3491
I12475.AG	NarasimhanPattersonScience2019	2850	Katelai (Khyber-Pakhtunkwa, Swat Valley)	Pakistan	34.7658	72.3491
I12477.AG	NarasimhanPattersonScience2019	2850	Katelai (Khyber-Pakhtunkwa, Swat Valley)	Pakistan	34.7658	72.3491
I12140.AG	NarasimhanPattersonScience2019	2850	Katelai (Khyber-Pakhtunkwa, Swat Valley)	Pakistan	34.7658	72.3491
I12453.AG	NarasimhanPattersonScience2019	2850	Katelai (Khyber-Pakhtunkwa, Swat Valley)	Pakistan	34.7658	72.3491
I5400.AG	NarasimhanPattersonScience2019	2824	Loebanr (Khyber-Pakhtunkwa, Swat Valley)	Pakistan	34.7515	72.4019
I6292.AG	NarasimhanPattersonScience2019	2781	Loebanr (Khyber-Pakhtunkwa, Swat Valley)	Pakistan	34.7515	72.4019
I6553.AG	NarasimhanPattersonScience2019	2834	Loebanr (Khyber-Pakhtunkwa, Swat Valley)	Pakistan	34.7515	72.4019
I6556.AG	NarasimhanPattersonScience2019	2776	Loebanr (Khyber-Pakhtunkwa, Swat Valley)	Pakistan	34.7515	72.4019
I8998.AG	NarasimhanPattersonScience2019	2850	Loebanr (Khyber-Pakhtunkwa, Swat Valley)	Pakistan	34.7515	72.4019
I8999.AG	NarasimhanPattersonScience2019	2813	Loebanr (Khyber-Pakhtunkwa, Swat Valley)	Pakistan	34.7515	72.4019
I10000.AG	NarasimhanPattersonScience2019	2850	Loebanr (Khyber-Pakhtunkwa, Swat Valley)	Pakistan	34.7515	72.4019
I10001.AG	NarasimhanPattersonScience2019	2850	Loebanr (Khyber-Pakhtunkwa, Swat Valley)	Pakistan	34.7515	72.4019
I10974.AG	NarasimhanPattersonScience2019	2903	Loebanr (Khyber-Pakhtunkwa, Swat Valley)	Pakistan	34.7515	72.4019
I12134.AG	NarasimhanPattersonScience2019	2850	Loebanr (Khyber-Pakhtunkwa, Swat Valley)	Pakistan	34.7515	72.4019
I12137.AG	NarasimhanPattersonScience2019	2850	Loebanr (Khyber-Pakhtunkwa, Swat Valley)	Pakistan	34.7515	72.4019
I12455.AG	NarasimhanPattersonScience2019	2850	Loebanr (Khyber-Pakhtunkwa, Swat Valley)	Pakistan	34.7515	72.4019
I12456.AG	NarasimhanPattersonScience2019	2850	Loebanr (Khyber-Pakhtunkwa, Swat Valley)	Pakistan	34.7515	72.4019
I12457.AG	NarasimhanPattersonScience2019	2928	Loebanr (Khyber-Pakhtunkwa, Swat Valley)	Pakistan	34.7515	72.4019
I12458.AG	NarasimhanPattersonScience2019	2850	Loebanr (Khyber-Pakhtunkwa, Swat Valley)	Pakistan	34.7515	72.4019
I12459.AG	NarasimhanPattersonScience2019	2850	Loebanr (Khyber-Pakhtunkwa, Swat Valley)	Pakistan	34.7515	72.4019
I12979.AG	NarasimhanPattersonScience2019	2850	Loebanr (Khyber-Pakhtunkwa, Swat Valley)	Pakistan	34.7515	72.4019
I12980.AG	NarasimhanPattersonScience2019	2850	Loebanr (Khyber-Pakhtunkwa, Swat Valley)	Pakistan	34.7515	72.4019
I12981.AG	NarasimhanPattersonScience2019	2850	Loebanr (Khyber-Pakhtunkwa, Swat Valley)	Pakistan	34.7515	72.4019
I12982.AG	NarasimhanPattersonScience2019	2850	Loebanr (Khyber-Pakhtunkwa, Swat Valley)	Pakistan	34.7515	72.4019
I12983.AG	NarasimhanPattersonScience2019	2850	Loebanr (Khyber-Pakhtunkwa, Swat Valley)	Pakistan	34.7515	72.4019
I12984.AG	NarasimhanPattersonScience2019	2850	Loebanr (Khyber-Pakhtunkwa, Swat Valley)	Pakistan	34.7515	72.4019
I12987.AG	NarasimhanPattersonScience2019	2850	Loebanr (Khyber-Pakhtunkwa, Swat Valley)	Pakistan	34.7515	72.4019
I12988.AG	NarasimhanPattersonScience2019	2850	Loebanr (Khyber-Pakhtunkwa, Swat Valley)	Pakistan	34.7515	72.4019
I13220.AG	NarasimhanPattersonScience2019	2850	Loebanr (Khyber-Pakhtunkwa, Swat Valley)	Pakistan	34.7515	72.4019
I13221.AG	NarasimhanPattersonScience2019	2850	Loebanr (Khyber-Pakhtunkwa, Swat Valley)	Pakistan	34.7515	72.4019
I13222.AG	NarasimhanPattersonScience2019	2850	Loebanr (Khyber-Pakhtunkwa, Swat Valley)	Pakistan	34.7515	72.4019
I13223.AG	NarasimhanPattersonScience2019	2850	Loebanr (Khyber-Pakhtunkwa, Swat Valley)	Pakistan	34.7515	72.4019
I13224.AG	NarasimhanPattersonScience2019	2850	Loebanr (Khyber-Pakhtunkwa, Swat Valley)	Pakistan	34.7515	72.4019
I13226.AG	NarasimhanPattersonScience2019	2911	Loebanr (Khyber-Pakhtunkwa, Swat Valley)	Pakistan	34.7515	72.4019
I13227.AG	NarasimhanPattersonScience2019	2850	Loebanr (Khyber-Pakhtunkwa, Swat Valley)	Pakistan	34.7515	72.4019
I13228.AG	NarasimhanPattersonScience2019	2850	Loebanr (Khyber-Pakhtunkwa, Swat Valley)	Pakistan	34.7515	72.4019
I6555.AG	NarasimhanPattersonScience2019	2811	Loebanr (Khyber-Pakhtunkwa, Swat Valley)	Pakistan	34.7515	72.4019
I8997.AG	NarasimhanPattersonScience2019	2850	Loebanr (Khyber-Pakhtunkwa, Swat Valley)	Pakistan	34.7515	72.4019
I12136.AG	NarasimhanPattersonScience2019	2850	Loebanr (Khyber-Pakhtunkwa, Swat Valley)	Pakistan	34.7515	72.4019
I12985.AG	NarasimhanPattersonScience2019	2850	Loebanr (Khyber-Pakhtunkwa, Swat Valley)	Pakistan	34.7515	72.4019
I12138.AG	NarasimhanPattersonScience2019	2949	Loebanr (Khyber-Pakhtunkwa, Swat Valley)	Pakistan	34.7515	72.4019
I6554.AG	NarasimhanPattersonScience2019	2758	Loebanr (Khyber-Pakhtunkwa, Swat Valley)	Pakistan	34.7515	72.4019
I3262.AG	NarasimhanPattersonScience2019	2844	Udegram (Khyber-Pakhtunkwa, Swat, Babozai tahsil)	Pakistan	34.7432	72.3142
I6891.AG	NarasimhanPattersonScience2019	2242	Saidu Sharif (Khyber-Pakhtunkwa, Swat Valley)	Pakistan	34.757	72.3624
I6894.AG	NarasimhanPattersonScience2019	2250	Saidu Sharif (Khyber-Pakhtunkwa, Swat Valley)	Pakistan	34.757	72.3624
I6896.AG	NarasimhanPattersonScience2019	2227	Saidu Sharif (Khyber-Pakhtunkwa, Swat Valley)	Pakistan	34.757	72.3624
I7717.AG	NarasimhanPattersonScience2019	2283	Saidu Sharif (Khyber-Pakhtunkwa, Swat Valley)	Pakistan	34.757	72.3624
I7718.AG	NarasimhanPattersonScience2019	2250	Saidu Sharif (Khyber-Pakhtunkwa, Swat Valley)	Pakistan	34.757	72.3624
I7719.AG	NarasimhanPattersonScience2019	2250	Saidu Sharif (Khyber-Pakhtunkwa, Swat Valley)	Pakistan	34.757	72.3624
I7720.AG	NarasimhanPattersonScience2019	2250	Saidu Sharif (Khyber-Pakhtunkwa, Swat Valley)	Pakistan	34.757	72.3624
I7721.AG	NarasimhanPattersonScience2019	2250	Saidu Sharif (Khyber-Pakhtunkwa, Swat Valley)	Pakistan	34.757	72.3624
I7722.AG	NarasimhanPattersonScience2019	2250	Saidu Sharif (Khyber-Pakhtunkwa, Swat Valley)	Pakistan	34.757	72.3624
I7723.AG	NarasimhanPattersonScience2019	2250	Saidu Sharif (Khyber-Pakhtunkwa, Swat Valley)	Pakistan	34.757	72.3624
I6893.AG	NarasimhanPattersonScience2019	2225	Saidu Sharif (Khyber-Pakhtunkwa, Swat Valley)	Pakistan	34.757	72.3624
I1985.AG	NarasimhanPattersonScience2019	2939	Udegram (Khyber-Pakhtunkwa, Swat, Babozai tahsil)	Pakistan	34.7432	72.3142
I1994.AG	NarasimhanPattersonScience2019	2904	Udegram (Khyber-Pakhtunkwa, Swat Valley, Babozai tahsil)	Pakistan	34.7432	72.3142
I6194.AG	NarasimhanPattersonScience2019	2950	Udegram (Khyber-Pakhtunkwa, Swat Valley, Babozai tahsil)	Pakistan	34.7432	72.3142
I6195.AG	NarasimhanPattersonScience2019	2911	Udegram (Khyber-Pakhtunkwa, Swat Valley, Babozai tahsil)	Pakistan	34.7432	72.3142
I6197.AG	NarasimhanPattersonScience2019	2950	Udegram (Khyber-Pakhtunkwa, Swat Valley, Babozai tahsil)	Pakistan	34.7432	72.3142
I6198.AG	NarasimhanPattersonScience2019	2950	Udegram (Khyber-Pakhtunkwa, Swat, Babozai tahsil)	Pakistan	34.7432	72.3142
I6897.AG	NarasimhanPattersonScience2019	2950	Udegram (Khyber-Pakhtunkwa, Swat Valley, Babozai tahsil)	Pakistan	34.7432	72.3142
I6899.AG	NarasimhanPattersonScience2019	2811	Udegram (Khyber-Pakhtunkwa, Swat Valley, Babozai tahsil)	Pakistan	34.7432	72.3142
I6901.AG	NarasimhanPattersonScience2019	2950	Udegram (Khyber-Pakhtunkwa, Swat Valley, Babozai tahsil)	Pakistan	34.7432	72.3142
I8190.AG	NarasimhanPattersonScience2019	2847	Udegram (Khyber-Pakhtunkwa, Swat Valley, Babozai tahsil)	Pakistan	34.7432	72.3142
I3261.AG	NarasimhanPattersonScience2019	2950	Udegram (Khyber-Pakhtunkwa, Swat Valley, Babozai tahsil)	Pakistan	34.7432	72.3142
I3260.AG	NarasimhanPattersonScience2019	2908	Udegram (Khyber-Pakhtunkwa, Swat Valley, Babozai tahsil)	Pakistan	34.7432	72.3142
PCA0001.SG	StolarekGenomeBio2023	1806	Kowalewko (Greater Poland Province, Oborniki)	Poland	52.59	16.78
PCA0003.SG	StolarekGenomeBio2023	1814	Kowalewko (Greater Poland Province, Oborniki)	Poland	52.59	16.78
PCA0007.SG	StolarekGenomeBio2023	1806	Kowalewko (Greater Poland Province, Oborniki)	Poland	52.59	16.78
PCA0026.SG	StolarekGenomeBio2023	1817	Kowalewko (Greater Poland Province, Oborniki)	Poland	52.59	16.78
PCA0028.SG	StolarekGenomeBio2023	1889	Kowalewko (Greater Poland Province, Oborniki)	Poland	52.59	16.78
PCA0029.SG	StolarekGenomeBio2023	1850	Kowalewko (Greater Poland Province, Oborniki)	Poland	52.59	16.78
PCA0030.SG	StolarekGenomeBio2023	1887	Kowalewko (Greater Poland Province, Oborniki)	Poland	52.59	16.78
PCA0031.SG	StolarekGenomeBio2023	1872	Kowalewko (Greater Poland Province, Oborniki)	Poland	52.59	16.78
PCA0032.SG	StolarekGenomeBio2023	1872	Kowalewko (Greater Poland Province, Oborniki)	Poland	52.59	16.78
PCA0035.SG	StolarekGenomeBio2023	1884	Kowalewko (Greater Poland Province, Oborniki)	Poland	52.59	16.78
PCA0036.SG	StolarekGenomeBio2023	1835	Kowalewko (Greater Poland Province, Oborniki)	Poland	52.59	16.78
PCA0044.SG	StolarekGenomeBio2023	1810	Kowalewko (Greater Poland Province, Oborniki)	Poland	52.59	16.78
PCA0049.SG	StolarekGenomeBio2023	1850	Kowalewko (Greater Poland Province, Oborniki)	Poland	52.59	16.78
PCA0050.SG	StolarekGenomeBio2023	1814	Kowalewko (Greater Poland Province, Oborniki)	Poland	52.59	16.78
PCA0052.SG	StolarekGenomeBio2023	1872	Kowalewko (Greater Poland Province, Oborniki)	Poland	52.59	16.78
PCA0059.SG	StolarekGenomeBio2023	1890	Kowalewko (Greater Poland Province, Oborniki)	Poland	52.59	16.78
PCA0063.SG	StolarekGenomeBio2023	1885	Kowalewko (Greater Poland Province, Oborniki)	Poland	52.59	16.78
PCA0066.SG	StolarekGenomeBio2023	1872	Kowalewko (Greater Poland Province, Oborniki)	Poland	52.59	16.78
PCA0046.SG	StolarekGenomeBio2023	1927	Kowalewko (Greater Poland Province, Oborniki)	Poland	52.59	16.78
PCA0060.SG	StolarekGenomeBio2023	1835	Kowalewko (Greater Poland Province, Oborniki)	Poland	52.59	16.78
PCA0047.SG	StolarekGenomeBio2023	1883	Kowalewko (Greater Poland Province, Oborniki)	Poland	52.59	16.78
PCA0057.SG	StolarekGenomeBio2023	1889	Kowalewko (Greater Poland Province, Oborniki)	Poland	52.59	16.78
R10620.SG	AntonioeLife2024	1941	Weklice (Warmian-Masurian Province, Elbląg County, Elbląg)	Poland	54.1176	19.5742
R10625.SG	AntonioeLife2024	1875	Weklice (Warmian-Masurian Province, Elbląg County, Elbląg)	Poland	54.1176	19.5742
R10626.SG	AntonioeLife2024	1875	Weklice (Warmian-Masurian Province, Elbląg County, Elbląg)	Poland	54.1176	19.5742
R10631.SG	AntonioeLife2024	1875	Weklice (Warmian-Masurian Province, Elbląg County, Elbląg)	Poland	54.1176	19.5742
R10633.SG	AntonioeLife2024	1875	Weklice (Warmian-Masurian Province, Elbląg County, Elbląg)	Poland	54.1176	19.5742
R10634.SG	AntonioeLife2024	1875	Weklice (Warmian-Masurian Province, Elbląg County, Elbląg)	Poland	54.1176	19.5742
R10636.SG	AntonioeLife2024	1875	Weklice (Warmian-Masurian Province, Elbląg County, Elbląg)	Poland	54.1176	19.5742
R11391.SG	AntonioeLife2024	1875	Weklice (Warmian-Masurian Province, Elbląg County, Elbląg)	Poland	54.1176	19.5742
I7687.AG	OlaldeScience2019	2900	Gruta do Medronhal (Coimbra, Arrifana)	Portugal	40.0869	-8.5166
I7688.AG	OlaldeScience2019	2900	Gruta do Medronhal (Coimbra, Arrifana)	Portugal	40.0869	-8.5166
Pr4.SG	VeeramahPNAS2018	2200	Pokrovka-2 (Orenburg Oblast, Novosergiyevsky District, Pokrovka Village)	Russia	51.9776	53.8547
Pr10.SG	VeeramahPNAS2018	2200	Pokrovka-2 (Orenburg Oblast, Novosergiyevsky District, Pokrovka Village)	Russia	51.9776	53.8547
LS-13.SG	JarveCurrentBiology2019	2324	Novo-Muraptalovo-7 (Bashkortostan, Kuyurgazinsky District)	Russia	52.4691	55.7757
MJ-39.SG	JarveCurrentBiology2019	2233	Ivanovka-1 (Bashkortostan, Khaybullinsky District)	Russia	51.9779	57.8443
MJ-41.SG	JarveCurrentBiology2019	2477	Avlasovo (Bashkortostan, Abzelilovsky District, Khalilovo Village)	Russia	53.0886	58.6604
MJ-43.SG	JarveCurrentBiology2019	2312	Sibay-1 (Bashkortostan, Baymaksky District)	Russia	52.7534	58.6677
MJ-56.SG	JarveCurrentBiology2019	2436	Perevolochan-2 (Bashkortostan, Khaybullinsky District)	Russia	51.9912	58.0394
MJ-42.SG	JarveCurrentBiology2019	2604	Nikolaevka-2 (Chelyabinsk Oblast, Varnensky District, Nikolaevka Village)	Russia	53.0188	61.9737
MJ-40.SG	JarveCurrentBiology2019	2254	Manhar-2 (Bashkortostan, Baymaksky District)	Russia	52.5327	58.4904
BGD001.AG	GnecchiRusconeScienceAdvances2021	2051	Bogdanovka (Bashkortostan, Zianchurinsky District)	Russia	52.1333	56.7667
BGD002.AG	GnecchiRusconeScienceAdvances2021	2051	Bogdanovka (Bashkortostan, Zianchurinsky District)	Russia	52.1333	56.7667
BGD004.AG	GnecchiRusconeScienceAdvances2021	2051	Bogdanovka (Bashkortostan, Zianchurinsky District)	Russia	52.1333	56.7667
BIY001.AG	GnecchiRusconeScienceAdvances2021	2307	Bitiya (Omsk Oblast, Sargatsky District, Uval'naya Bitiya Village)	Russia	55.4993	73.3355
BIY002.AG	GnecchiRusconeScienceAdvances2021	2150	Bitiya (Omsk Oblast, Sargatsky District, Uval'naya Bitiya Village)	Russia	55.4993	73.3355
BIY003.AG	GnecchiRusconeScienceAdvances2021	2230	Bitiya (Omsk Oblast, Sargatsky District, Uval'naya Bitiya Village)	Russia	55.4993	73.3355
BIY005.AG	GnecchiRusconeScienceAdvances2021	2150	Bitiya (Omsk Oblast, Sargatsky District, Uval'naya Bitiya Village)	Russia	55.4993	73.3355
BIY007.AG	GnecchiRusconeScienceAdvances2021	2150	Bitiya (Omsk Oblast, Sargatsky District, Uval'naya Bitiya Village)	Russia	55.4993	73.3355
BIY008.AG	GnecchiRusconeScienceAdvances2021	2150	Bitiya (Omsk Oblast, Sargatsky District, Uval'naya Bitiya Village)	Russia	55.4993	73.3355
BIY009.AG	GnecchiRusconeScienceAdvances2021	2150	Bitiya (Omsk Oblast, Sargatsky District, Uval'naya Bitiya Village)	Russia	55.4993	73.3355
BIY010.AG	GnecchiRusconeScienceAdvances2021	2150	Bitiya (Omsk Oblast, Sargatsky District, Uval'naya Bitiya Village)	Russia	55.4993	73.3355
BIY011.AG	GnecchiRusconeScienceAdvances2021	2150	Bitiya (Omsk Oblast, Sargatsky District, Uval'naya Bitiya Village)	Russia	55.4993	73.3355
BIY012.AG	GnecchiRusconeScienceAdvances2021	2260	Bitiya (Omsk Oblast, Sargatsky District, Uval'naya Bitiya Village)	Russia	55.4993	73.3355
SHD001.AG	GnecchiRusconeScienceAdvances2021	2300	Shadrinsk (Kurgan Oblast, Dalmatovsky District)	Russia	56.5	63.38
SMV001.AG	GnecchiRusconeScienceAdvances2021	2295	Shmakovo (Kurgan Oblast, Ketovsky District, Shmakovo Village)	Russia	55.19	64.86
SMV002.AG	GnecchiRusconeScienceAdvances2021	2250	Shmakovo (Kurgan Oblast, Ketovsky District, Shmakovo Village)	Russia	55.19	64.86
VOR001.AG	GnecchiRusconeScienceAdvances2021	2250	Vorobyevo-1 (Kurgan Oblast, Dalmatovsky District)	Russia	56.5	63.38
VOR003.AG	GnecchiRusconeScienceAdvances2021	2250	Vorobyevo-1 (Kurgan Oblast, Dalmatovsky District)	Russia	56.5	63.38
KOK001.AG	GnecchiRusconeScienceAdvances2021	2250	Kokonovka (Omsk Oblast, Omsky District, Novotroitskoye Village)	Russia	55.2728	73.2301
KOK002.AG	GnecchiRusconeScienceAdvances2021	2095	Kokonovka (Omsk Oblast, Omsky District, Novotroitskoye Village)	Russia	55.2728	73.2301
KOK003.AG	GnecchiRusconeScienceAdvances2021	2250	Kokonovka (Omsk Oblast, Omsky District, Novotroitskoye Village)	Russia	55.2728	73.2301
RISE600.SG	AllentoftNature2015	2451	Verh-Uimon (Altai Republic, Ust-Koksinsky District)	Russia	50.213	85.725
RISE601.SG	AllentoftNature2015	2451	Verh-Uimon (Altai Republic, Ust-Koksinsky District)	Russia	50.213	85.725
RISE602.SG	AllentoftNature2015	2451	Sary-Bel (Altai Republic, Ongudaysky District)	Russia	50.615	86.459
RISE492.SG	AllentoftNature2015	2248	Sabinka-2 (Republic of Khakassia, Beysky District)	Russia	53.152	91.05
MJ-44.SG	JarveCurrentBiology2019	2213	Chumarovo-1 (Bashkortostan, Sterlitamaksky District)	Russia	53.8587	55.4487
NEO538.SG	AllentoftNature2024	2805	Minino 1 (Vologda Oblast, Vologda District, Minino Village)	Russia	59.42	39.3
I0247.AG	MathiesonNature2015	2229	Nadezhdinka (Saratov Oblast, Pugachyovsky District, Nadezhdinka Village)	Russia	52.2142	48.6835
DA134.SG	DamgaardNature2018	2300	Chebotarev-5 (Rostov Oblast, Myasnikovsky District)	Russia	47.2934	39.546
DA136.SG	DamgaardNature2018	2300	Nesvetay-2 (Rostov Oblast, Myasnikovsky District)	Russia	47.2843	39.5333
DA139.SG	DamgaardNature2018	2300	Chebotarev-5 (Rostov Oblast, Myasnikovsky District)	Russia	47.2934	39.546
DA141.SG	DamgaardNature2018	2300	Nesvetay-2 (Rostov Oblast, Myasnikovsky District)	Russia	47.2843	39.5333
DA143.SG	DamgaardNature2018	2300	Nesvetay-4 (Rostov Oblast, Myasnikovsky District)	Russia	47.2923	39.5431
DA144.SG	DamgaardNature2018	2300	Chebotarev-5 (Rostov Oblast, Myasnikovsky District)	Russia	47.2934	39.546
DA144_d.SG	DamgaardNature2018	2300	Chebotarev-5 (Rostov Oblast, Myasnikovsky District)	Russia	47.2934	39.546
DA145.SG	DamgaardNature2018	2300	Kamyshevkha-10 (Rostov Oblast, Aksaysky District)	Russia	47.2824	39.541
MJ-38.SG	JarveCurrentBiology2019	2016	Zolka (Kabardino-Balkaria, Zolsky District)	Russia	43.8901	43.2212
DA2.SG	DamgaardNature2018	2817	Grishkin-Log-1 (Republic of Khakassia, Bogradsky District)	Russia	54.6758	90.8536
DA3.SG	DamgaardNature2018	2850	Grishkin-Log-1 (Republic of Khakassia, Bogradsky District)	Russia	54.6758	90.8536
DA4.SG	DamgaardNature2018	2850	Grishkin-Log-1 (Republic of Khakassia, Bogradsky District)	Russia	54.6758	90.8536
DA5.SG	DamgaardNature2018	2850	Grishkin-Log-1 (Republic of Khakassia, Bogradsky District)	Russia	54.6758	90.8536
DA6.SG	DamgaardNature2018	2850	Grishkin-Log-1 (Republic of Khakassia, Bogradsky District)	Russia	54.6758	90.8536
DA7.SG	DamgaardNature2018	2850	Grishkin-Log-1 (Republic of Khakassia, Bogradsky District)	Russia	54.6758	90.8536
DA8.SG	DamgaardNature2018	2850	Grishkin-Log-1 (Republic of Khakassia, Bogradsky District)	Russia	54.6758	90.8536
DA9.SG	DamgaardNature2018	2850	Grishkin-Log-1 (Republic of Khakassia, Bogradsky District)	Russia	54.6758	90.8536
I0576.AG	UnterlanderNatureCommunications2017	2750	Arzhan (Tuva Republic, Piy-Khemsky District, Arzaan Village)	Russia	52.0961	93.7111
I0577.AG	UnterlanderNatureCommunications2017	2750	Arzhan (Tuva Republic, Piy-Khemsky District, Arzaan Village)	Russia	52.0961	93.7111
I0574.AG	UnterlanderNatureCommunications2017	2250	Pokrovka (Orenburg Oblast, Novosergiyevsky District, Pokrovka Village)	Russia	51.9776	53.8547
I0575.AG	UnterlanderNatureCommunications2017	2250	Pokrovka (Orenburg Oblast, Novosergiyevsky District, Pokrovka Village)	Russia	51.9776	53.8547
RISE553.SG	AllentoftNature2015	2819	Afontova-Gora (Krasnoyarsk Krai, Krasnoyarsk municipality)	Russia	56.016	92.866
RISE554.SG	AllentoftNature2015	2878	Afontova-Gora (Krasnoyarsk Krai, Krasnoyarsk municipality)	Russia	56.016	92.866
NEO70.SG	AllentoftNature2024	2969	Bazaikha (Krasnoyarsk Krai, Krasnoyarsk municipality)	Russia	55.9903	92.851
I2692.AG	PattersonNature2021	2436	Broxmouth (Scotland, East Lothian)	United Kingdom	55.9885	-2.48066
I16498.AG	PattersonNature2021	2495	Broxmouth (Scotland, East Lothian)	United Kingdom	55.9885	-2.48066
I2859.AG	OlaldeNature2018	2810	Covesea Caves (Scotland, Moray, Covesea)	United Kingdom	57.7193	-3.38287
I2860.AG	OlaldeNature2018	2824	Covesea Caves (Scotland, Moray, Covesea)	United Kingdom	57.7193	-3.38287
I2861.AG	OlaldeNature2018	2843	Covesea Caves (Scotland, Moray, Covesea)	United Kingdom	57.7193	-3.38287
I3130.AG	OlaldeNature2018	2844	Covesea Caves (Scotland, Moray, Covesea)	United Kingdom	57.7193	-3.38287
I2861.DG	RohlandMallickGenomeResearch2022 (deep shotgun version of individual originally reported in OlaldeNature2018)	2843	Covesea Caves (Scotland, Moray, Covesea)	United Kingdom	57.7193	-3.38287
I2861.SG	RohlandMallickGenomeResearch2022 (deep shotgun version of individual originally reported in OlaldeNature2018)	2843	Covesea Caves (Scotland, Moray, Covesea)	United Kingdom	57.7193	-3.38287
I2693.AG	PattersonNature2021	2060	Broxmouth (Scotland, East Lothian)	United Kingdom	55.9885	-2.48066
I2799.AG	PattersonNature2021	2002	Howe of Howe (Scotland, Orkney)	United Kingdom	58.9793	-3.26
I3566.AG	PattersonNature2021	2031	Applecross (Scotland, Highland)	United Kingdom	57.433	-5.81519
I3567.AG	PattersonNature2021	2037	Applecross (Scotland, Highland)	United Kingdom	57.433	-5.81519
I16495.AG	PattersonNature2021	2055	Law Road (Scotland, East Lothian, North Berwick)	United Kingdom	56.0576	-2.71935
I2982.AG	PattersonNature2021	2250	Bu (Scotland, Orkney)	United Kingdom	58.965	-3.2717
I2983.AG	PattersonNature2021	2257	Bu (Scotland, Orkney)	United Kingdom	58.965	-3.2717
I2694.AG	PattersonNature2021	2202	Broxmouth (Scotland, East Lothian)	United Kingdom	55.9885	-2.48066
I2695.AG	PattersonNature2021	2208	Broxmouth (Scotland, East Lothian)	United Kingdom	55.9885	-2.48066
I2696.AG	PattersonNature2021	2165	Broxmouth (Scotland, East Lothian)	United Kingdom	55.9885	-2.48066
I16422.AG	PattersonNature2021	2208	Broxmouth (Scotland, East Lothian)	United Kingdom	55.9885	-2.48066
I16499.AG	PattersonNature2021	2069	Law Road (Scotland, East Lothian, North Berwick)	United Kingdom	56.0576	-2.71935
I16416.AG	PattersonNature2021	2110	Broxmouth (Scotland, East Lothian)	United Kingdom	55.9885	-2.48066
I16503.AG	PattersonNature2021	2120	Broxmouth (Scotland, East Lothian)	United Kingdom	55.9885	-2.48066
KD004.SG	DuliasPNAS2022	2062	Knowe of Skea (Scotland, Orkney, Westray)	United Kingdom	59.1597	-2.8805
I16814.AG	LazaridisAlpaslanRoodenbergScience2022	2903	Ostojicevo (North Banat District, Čoka Municipality, Ostojicevo)	Serbia	45.8881	20.1667
I5287.AG	PattersonNature2021	2525	Chotín-1A (Nitra Region, Komárno District)	Slovakia	47.8082	18.2187
I5288.AG	PattersonNature2021	2525	Chotín-1A (Nitra Region, Komárno District)	Slovakia	47.8082	18.2187
I11717.AG	PattersonNature2021	2525	Chotín-1A (Nitra Region, Komárno District)	Slovakia	47.8082	18.2187
I11719.AG	PattersonNature2021	2576	Chotín-1A (Nitra Region, Komárno District)	Slovakia	47.8082	18.2187
I11721.AG	PattersonNature2021	2525	Chotín-1A (Nitra Region, Komárno District)	Slovakia	47.8082	18.2187
I11722.AG	PattersonNature2021	2525	Chotín-1A (Nitra Region, Komárno District)	Slovakia	47.8082	18.2187
I12097.AG	PattersonNature2021	2525	Chotín-1A (Nitra Region, Komárno District)	Slovakia	47.8082	18.2187
I12098.AG	PattersonNature2021	2525	Chotín-1A (Nitra Region, Komárno District)	Slovakia	47.8082	18.2187
I12099.AG	PattersonNature2021	2525	Chotín-1A (Nitra Region, Komárno District)	Slovakia	47.8082	18.2187
I12102.AG	PattersonNature2021	2525	Chotín-1A (Nitra Region, Komárno District)	Slovakia	47.8082	18.2187
I12103.AG	PattersonNature2021	2525	Chotín-1A (Nitra Region, Komárno District)	Slovakia	47.8082	18.2187
I12104.AG	PattersonNature2021	2525	Chotín-1A (Nitra Region, Komárno District)	Slovakia	47.8082	18.2187
I12105.AG	PattersonNature2021	2525	Chotín-1A (Nitra Region, Komárno District)	Slovakia	47.8082	18.2187
I12106.AG	PattersonNature2021	2614	Chotín-1A (Nitra Region, Komárno District)	Slovakia	47.8082	18.2187
I12107.AG	PattersonNature2021	2525	Chotín-1A (Nitra Region, Komárno District)	Slovakia	47.8082	18.2187
I12110.AG	PattersonNature2021	2525	Chotín-1A (Nitra Region, Komárno District)	Slovakia	47.8082	18.2187
I14465.AG	PattersonNature2021	2525	Chotín-1A (Nitra Region, Komárno District)	Slovakia	47.8082	18.2187
I14467.AG	PattersonNature2021	2525	Chotín-1A (Nitra Region, Komárno District)	Slovakia	47.8082	18.2187
I14468.AG	PattersonNature2021	2525	Chotín-1A (Nitra Region, Komárno District)	Slovakia	47.8082	18.2187
I11712.AG	PattersonNature2021	2011	Bratislava-Castle (Bratislava Region, Bratislava I District)	Slovakia	48.1423	17.0999
I11713.AG	PattersonNature2021	2046	Bratislava-Castle (Bratislava Region, Bratislava I District)	Slovakia	48.1423	17.0999
I11715.AG	PattersonNature2021	2046	Bratislava-Castle (Bratislava Region, Bratislava I District)	Slovakia	48.1423	17.0999
I11716.AG	PattersonNature2021	2051	Pálffy-Palace (Bratislava Region, Bratislava I District)	Slovakia	48.1422	17.1071
I5685.AG	ArmitAntiquity2023	2597	Dolge njive (Smarjepke Toplice)	Slovenia	45.8674	15.2798
I5687.AG	ArmitAntiquity2023	2611	Dolge njive (Smarjepke Toplice)	Slovenia	45.8674	15.2798
I5689.AG	PattersonNature2021	2540	Grofove njive (Krcko)	Slovenia	45.9142	15.4691
I5690.AG	PattersonNature2021	2574	Grofove njive (Krcko)	Slovenia	45.9142	15.4691
I5691.AG	PattersonNature2021	2605	Novo mesto-Kapiteljska njive (Novo mesto)	Slovenia	45.8121	15.1589
I5692.AG	PattersonNature2021	2693	Ljubljana-Kongresni Trg (Ljubljana)	Slovenia	46.0502	14.5037
I5693.AG	PattersonNature2021	2674	Ljubljana-Kongresni Trg (Ljubljana)	Slovenia	46.0502	14.5037
I5698.AG	PattersonNature2021	2593	Zagorje ob Savi (Zagorje ob Savi)	Slovenia	46.1371	14.9924
I22933.AG	ArmitAntiquity2023	2625	Dolge njive (Smarjepke Toplice)	Slovenia	45.8674	15.2798
I22936.AG	ArmitAntiquity2023	2625	Dolge njive (Smarjepke Toplice)	Slovenia	45.8674	15.2798
I22937.AG	PattersonNature2021	2446	Grofove njive (Krcko)	Slovenia	45.9142	15.4691
I22938.AG	PattersonNature2021	2425	Zagorje ob Savi (Zagorje ob Savi)	Slovenia	46.1371	14.9924
I22940.AG	PattersonNature2021	2425	Zagorje ob Savi (Zagorje ob Savi)	Slovenia	46.1371	14.9924
I23971.AG	ArmitAntiquity2023	2636	Dolge njive (Smarjepke Toplice)	Slovenia	45.8674	15.2798
I23978.AG	PattersonNature2021	2459	Zagorje ob Savi (Zagorje ob Savi)	Slovenia	46.1371	14.9924
I5684.AG	ArmitAntiquity2023	2617	Dolge njive (Smarjepke Toplice)	Slovenia	45.8674	15.2798
I22934.AG	ArmitAntiquity2023	2625	Dolge njive (Smarjepke Toplice)	Slovenia	45.8674	15.2798
I22935.AG	ArmitAntiquity2023	2625	Dolge njive (Smarjepke Toplice)	Slovenia	45.8674	15.2798
I5686.AG	ArmitAntiquity2023	2688	Dolge njive (Smarjepke Toplice)	Slovenia	45.8674	15.2798
I5697.AG	PattersonNature2021	2799	Obrežje	Slovenia	45.8479	15.6904
I23974.AG	PattersonNature2021	2600	Obrežje	Slovenia	45.8479	15.6904
I5696.AG	PattersonNature2021	2272	Obrežje	Slovenia	45.8479	15.6904
I8209.AG	OlaldeScience2019	2554	Necrópolis Centre de Visitants (Catalonia, Girona, Empúries)	Spain	42.1333	3.1083
I8212.AG	OlaldeScience2019	2375	Necrópolis Centre de Visitants (Catalonia, Girona, Empúries)	Spain	42.1333	3.1083
I8214.AG	OlaldeScience2019	2375	Necrópolis Centre de Visitants (Catalonia, Girona, Empúries)	Spain	42.1333	3.1083
I8344.AG	OlaldeScience2019	2400	Necrópolis Centre de Visitants (Catalonia, Girona, Empúries)	Spain	42.1333	3.1083
I8213.AG	OlaldeScience2019	2400	Necrópolis Centre de Visitants (Catalonia, Girona, Empúries)	Spain	42.1333	3.1083
I12171.AG	PattersonNature2021 (higher coverage of previously published individual in OlaldeScience2019)	2608	La Angorrilla (Andalusia, Sevilla, Alcalá del Río)	Spain	37.5183	-5.97833
I8215.AG	OlaldeScience2019	2526	Necrópolis Centre de Visitants (Catalonia, Girona, Empúries)	Spain	42.1333	3.1083
I8203.AG	OlaldeScience2019	2150	Necrópolis Centre de Visitants (Catalonia, Girona, Empúries)	Spain	42.1333	3.1083
I8206.AG	OlaldeScience2019	2103	Necrópolis Centre de Visitants (Catalonia, Girona, Empúries)	Spain	42.1333	3.1083
I8204.AG	OlaldeScience2019	2179	Necrópolis Centre de Visitants (Catalonia, Girona, Empúries)	Spain	42.1333	3.1083
I3320.AG	PattersonNature2021 (higher coverage of previously published individual in OlaldeScience2019)	2150	Els Estrets de la Rata (Valencian Community, Castellón, Vilafamés)	Spain	40.138	-0.07
I3320_d.AG	PattersonNature2021 (higher coverage of previously published individual in OlaldeScience2019)	2150	Els Estrets de la Rata (Valencian Community, Castellón, Vilafamés)	Spain	40.138	-0.07
I3321.AG	OlaldeScience2019 (reanalyzed in damage-restricted form in PattersonNature2021, but non-damage-restricted one is recommended)	2150	Els Estrets de la Rata (Valencian Community, Castellón, Vilafamés)	Spain	40.138	-0.07
I3322.AG	OlaldeScience2019	2500	Puig de la Misericordia (Valencian Community, Castellón, Vinaròs)	Spain	40.5067	0.4314
I3323.AG	OlaldeScience2019	2226	Puig de Sant Andreu (Catalonia, Girona, Ullastret)	Spain	42.0066	3.07867
I3327.AG	OlaldeScience2019	2175	Puig de Sant Andreu (Catalonia, Girona, Ullastret)	Spain	42.0066	3.07867
I3496.AG	OlaldeScience2019	2200	Can Olivé (Catalonia, Barcelona, Cerdanyola)	Spain	41.4966	2.14694
I4556.AG	OlaldeScience2019	2550	Font de la Canya (Catalonia, Barcelona, Avinyonet del Penedés)	Spain	41.3709	1.77419
I12410.AG	OlaldeScience2019	2375	Mas d'en Boixos-1 (Catalonia, Barcelona, Pacs del Penedès)	Spain	41.3616	1.6694
I12640.AG	OlaldeScience2019	2550	Can Roqueta-Can Revella (Catalonia, Barcelona, Sabadell)	Spain	41.5373	2.1329
I12641.AG	OlaldeScience2019	2599	Can Roqueta-Can Revella (Catalonia, Barcelona, Sabadell)	Spain	41.5373	2.1329
I12877.AG	OlaldeScience2019	2400	Mas d'en Boixos-1 (Catalonia, Barcelona, Pacs del Penedès)	Spain	41.3616	1.6694
I12878.AG	OlaldeScience2019	2360	Mas d'en Boixos-1 (Catalonia, Barcelona, Pacs del Penedès)	Spain	41.3616	1.6694
I12879.AG	OlaldeScience2019	2429	Hort d'en Grimau (Catalonia, Barcelona, Castellví de la Marca)	Spain	41.3324	1.5943
I19722.AG	PattersonNature2021	2347	Mas Castellar (Catalonia, Girona, Pontós)	Spain	42.1992	2.9023
I3758.AG	OlaldeScience2019	2226	La Hoya (Basque Country, Álava, Laguardia)	Spain	42.565	-2.58635
I3758_noDNU.AG	RohlandMallickGenomeResearch2022 (deep shotgun version of individual originally reported in OlaldeScience2019)	2226	La Hoya (Basque Country, Álava, Laguardia)	Spain	42.565	-2.58635
I3759.AG	OlaldeScience2019	2222	La Hoya (Basque Country, Álava, Laguardia)	Spain	42.565	-2.58635
I3758.DG	RohlandMallickGenomeResearch2022 (deep shotgun version of individual originally reported in OlaldeScience2019)	2226	La Hoya (Basque Country, Álava, Laguardia)	Spain	42.565	-2.58635
I3758.SG	RohlandMallickGenomeResearch2022 (deep shotgun version of individual originally reported in OlaldeScience2019)	2226	La Hoya (Basque Country, Álava, Laguardia)	Spain	42.565	-2.58635
I3757.AG	OlaldeScience2019	2300	La Hoya (Basque Country, Álava, Laguardia)	Spain	42.565	-2.58635
I12642.AG	OlaldeScience2019	2443	Can Roqueta II (Catalonia, Barcelona, Sabadell)	Spain	41.5373	2.1329
I3324.AG	OlaldeScience2019	2223	Puig de Sant Andreu (Catalonia, Girona, Ullastret)	Spain	42.0066	3.07867
I3326.AG	OlaldeScience2019	2175	Puig de Sant Andreu (Catalonia, Girona, Ullastret)	Spain	42.0066	3.07867
I12561.AG	OlaldeScience2019	2550	La Angorrilla (Andalusia, Sevilla, Alcalá del Río)	Spain	37.5183	-5.97833
I8210.AG	OlaldeScience2019	2375	Necrópolis Centre de Visitants (Catalonia, Girona, Empúries)	Spain	42.1333	3.1083
I8340.AG	OlaldeScience2019	2375	Necrópolis Centre de Visitants (Catalonia, Girona, Empúries)	Spain	42.1333	3.1083
I8341.AG	OlaldeScience2019	2375	Necrópolis Centre de Visitants (Catalonia, Girona, Empúries)	Spain	42.1333	3.1083
I8205.AG	OlaldeScience2019	2150	Necrópolis Centre de Visitants (Catalonia, Girona, Empúries)	Spain	42.1333	3.1083
I8208.AG	OlaldeScience2019	2226	Necrópolis Centre de Visitants (Catalonia, Girona, Empúries)	Spain	42.1333	3.1083
I8211.AG	OlaldeScience2019	2425	Necrópolis Centre de Visitants (Catalonia, Girona, Empúries)	Spain	42.1333	3.1083
I2469.AG	PattersonNature2021 (higher coverage of previously published individual in OlaldeScience2019)	2826	El Sotillo (Basque Country, Álava, Laguardia)	Spain	42.5732	-2.62194
I19987.AG	PattersonNature2021	2025	Monte Bernorio (Castilla y León, Palencia, Villarén de Valdivia)	Spain	42.7939	-4.19278
I19989.AG	PattersonNature2021	2050	Monte Bernorio (Castilla y León, Palencia, Villarén de Valdivia)	Spain	42.7939	-4.19278
I19990.AG	PattersonNature2021	2036	Monte Bernorio (Castilla y León, Palencia, Villarén de Valdivia)	Spain	42.7939	-4.19278
I19991.AG	PattersonNature2021	2050	Monte Bernorio (Castilla y León, Palencia, Villarén de Valdivia)	Spain	42.7939	-4.19278
I3315.AG	PattersonNature2021 (higher coverage of previously published individual in FernandesNatureEcologyEvolution2020)	2809	Naveta des Tudons (Balearic Islands, Menorca, Ciutadella)	Spain	39.999	3.891
SPINA1	This study	2400	Spina	Italy	42.9858	12.2815
SPINA2	This study	2400	Spina	Italy	42.9858	12.2815
ful001.SG	Rodríguez-VarelaScienceDirect2023	1637	Fullero (Uppsala län, Uppsala)	Sweden	59.94	17.66
VK579.SG	MargaryanNature2020	1650	Oland (Kalmar län, Mörbylånga)	Sweden	56.5046	16.4294
VK522.SG	MargaryanNature2020	1550	Oland (Kalmar län, Mörbylånga)	Sweden	56.535	16.605
TU905_SX18.AG	FurtwanglerNatureCommunications2020	2032	Wartau (St. Gallen, Sankt Gallen)	Switzerland	47.45	9.292
I12292.AG	NarasimhanPattersonScience2019	2036	Ksirov (Khatlon Region, Qabodiyon District)	Tajikistan	37.4156	68.1737
I12260.AG	NarasimhanPattersonScience2019	2051	Ksirov (Khatlon Region, Qabodiyon District)	Tajikistan	37.4156	68.1737
CSP144.AG	WangYangScienceAdvances2023	2455	Butaxiongqu (Nagqu)	China	32	90.9
C3991.AG	WangYangScienceAdvances2023	2735	Ousui (Nagqu)	China	31.5	93.7
C4563.AG	WangYangScienceAdvances2023	2250	Piyangjiweng (Ngari)	China	31.6	79.6
C4564.AG	WangYangScienceAdvances2023	2250	Piyangjiweng (Ngari)	China	31.6	79.6
C4565.AG	WangYangScienceAdvances2023	2259	Piyangjiweng (Ngari)	China	31.6	79.6
C4567.AG	WangYangScienceAdvances2023	2250	Piyangjiweng (Ngari)	China	31.6	79.6
C4569.AG	WangYangScienceAdvances2023	2250	Piyangjiweng (Ngari)	China	31.6	79.6
C4571.AG	WangYangScienceAdvances2023	2250	Piyangjiweng (Ngari)	China	31.6	79.6
C4570.AG	WangYangScienceAdvances2023	2259	Piyangjiweng (Ngari)	China	31.6	79.6
C4566.AG	WangYangScienceAdvances2023	2259	Piyangjiweng (Ngari)	China	31.6	79.6
R11749.SG	MootsNatEcolEvol2023	2500	Kerkouane (Nabeul, Dar Allosh, Ezzahra)	Tunisia	36.9476	11.0991
R11753.SG	MootsNatEcolEvol2023	2430	Kerkouane (Nabeul, Dar Allosh, Ezzahra)	Tunisia	36.9476	11.0991
R11776.SG	MootsNatEcolEvol2023	2499	Kerkouane (Nabeul, Dar Allosh, Ezzahra)	Tunisia	36.9476	11.0991
R11780.SG	MootsNatEcolEvol2023	2547	Kerkouane (Nabeul, Dar Allosh, Ezzahra)	Tunisia	36.9476	11.0991
R11791.SG	MootsNatEcolEvol2023	2503	Kerkouane (Nabeul, Dar Allosh, Ezzahra)	Tunisia	36.9476	11.0991
R11746.SG	MootsNatEcolEvol2023	2485	Kerkouane (Nabeul, Dar Allosh, Ezzahra)	Tunisia	36.9476	11.0991
R11759.SG	MootsNatEcolEvol2023	2591	Kerkouane (Nabeul, Dar Allosh, Ezzahra)	Tunisia	36.9476	11.0991
R11755.SG	MootsNatEcolEvol2023	2343	Kerkouane (Nabeul, Dar Allosh, Ezzahra)	Tunisia	36.9476	11.0991
R11778.SG	MootsNatEcolEvol2023	2379	Kerkouane (Nabeul, Dar Allosh, Ezzahra)	Tunisia	36.9476	11.0991
R11790.SG	MootsNatEcolEvol2023	2225	Kerkouane (Nabeul, Dar Allosh, Ezzahra)	Tunisia	36.9476	11.0991
I3225.AG	LazaridisAlpaslanRoodenbergScience2022	2368	Halikarnassos (Muğla, Bodrum, Yokuşbaşı)	Turkey	37.0448	27.4366
I3309.AG	LazaridisAlpaslanRoodenbergScience2022	2127	Halikarnassos (Muğla, Bodrum, Yokuşbaşı)	Turkey	37.0448	27.4366
I3310.AG	LazaridisAlpaslanRoodenbergScience2022	2127	Halikarnassos (Muğla, Bodrum, Yokuşbaşı)	Turkey	37.0448	27.4366
I3311.AG	LazaridisAlpaslanRoodenbergScience2022	2127	Halikarnassos (Muğla, Bodrum, Yokuşbaşı)	Turkey	37.0448	27.4366
I3303.AG	LazaridisAlpaslanRoodenbergScience2022	2217	Halikarnassos (Muğla, Bodrum, Yokuşbaşı)	Turkey	37.0448	27.4366
I3308.AG	LazaridisAlpaslanRoodenbergScience2022	2127	Halikarnassos (Muğla, Bodrum, Yokuşbaşı)	Turkey	37.0448	27.4366
I20224.AG	LazaridisAlpaslanRoodenbergScience2022	2565	Değirmendere (Muğla, Yatağan)	Turkey	37.34	28.04
I20227.AG	LazaridisAlpaslanRoodenbergScience2022	2565	Değirmendere (Muğla, Yatağan)	Turkey	37.34	28.04
I20228.AG	LazaridisAlpaslanRoodenbergScience2022	2565	Değirmendere (Muğla, Yatağan)	Turkey	37.34	28.04
I20229.AG	LazaridisAlpaslanRoodenbergScience2022	2565	Değirmendere (Muğla, Yatağan)	Turkey	37.34	28.04
I20230.AG	LazaridisAlpaslanRoodenbergScience2022	2565	Değirmendere (Muğla, Yatağan)	Turkey	37.34	28.04
I20231.AG	LazaridisAlpaslanRoodenbergScience2022	2565	Değirmendere (Muğla, Yatağan)	Turkey	37.34	28.04
I20232.AG	LazaridisAlpaslanRoodenbergScience2022	2565	Değirmendere (Muğla, Yatağan)	Turkey	37.34	28.04
I20233.AG	LazaridisAlpaslanRoodenbergScience2022	2565	Değirmendere (Muğla, Yatağan)	Turkey	37.34	28.04
I20257.AG	LazaridisAlpaslanRoodenbergScience2022	2565	Değirmendere (Muğla, Yatağan)	Turkey	37.34	28.04
I20258.AG	LazaridisAlpaslanRoodenbergScience2022	2565	Değirmendere (Muğla, Yatağan)	Turkey	37.34	28.04
I20225.AG	LazaridisAlpaslanRoodenbergScience2022	2565	Değirmendere (Muğla, Yatağan)	Turkey	37.34	28.04
I20226.AG	LazaridisAlpaslanRoodenbergScience2022	2565	Değirmendere (Muğla, Yatağan)	Turkey	37.34	28.04
I4472.AG	LazaridisAlpaslanRoodenbergScience2022	2127	Cedit, Basarabya (Samsun, İlkadım)	Turkey	41.313	36.33
I5228.AG	LazaridisAlpaslanRoodenbergScience2022	2094	Zafer (Samsun, Tekkeköy)	Turkey	41.116	36.422
I5249.AG	LazaridisAlpaslanRoodenbergScience2022	2071	Büyüklü (Samsun, Tekkeköy)	Turkey	41.154	36.495
I4473.AG	LazaridisAlpaslanRoodenbergScience2022	2127	Cedit, Basarabya (Samsun, İlkadım)	Turkey	41.313	36.33
I3916.AG	LazaridisAlpaslanRoodenbergScience2022	2244	Gordion (Central, Ankara)	Turkey	39.6525	31.9967
I3917.AG	LazaridisAlpaslanRoodenbergScience2022	2596	Gordion (Central, Ankara)	Turkey	39.6525	31.9967
I4030.AG	LazaridisAlpaslanRoodenbergScience2022	2127	Gordion (Central, Ankara)	Turkey	39.6525	31.9967
I6573.AG	LazaridisAlpaslanRoodenbergScience2022	2127	Gordion (Central, Ankara)	Turkey	39.6525	31.9967
I4029_enhanced.AG	LazaridisAlpaslanRoodenbergScience2022	2603	Gordion (Central, Ankara)	Turkey	39.6525	31.9967
Gordion001.SG	KoptekinCurrentBiology2023	2603	Gordion (Central, Ankara)	Turkey	39.6525	31.9967
Gordion002.SG	KoptekinCurrentBiology2023	2127	Gordion (Central, Ankara)	Turkey	39.6525	31.9967
MA2197.SG	DamgaardScience2018	2133	Kalehöyük (Kırşehir, Kaman)	Turkey	39.3458	33.7881
MA2198.SG	DamgaardScience2018	2133	Kalehöyük (Kırşehir, Kaman)	Turkey	39.3458	33.7881
I14765.AG	LazaridisAlpaslanRoodenbergScience2022	2750	Çavuştepe (Van, Gürpınar)	Turkey	38.34	43.45
I19611.AG	LazaridisAlpaslanRoodenbergScience2022	2750	Çavuştepe (Van, Gürpınar)	Turkey	38.34	43.45
I19612.AG	LazaridisAlpaslanRoodenbergScience2022	2750	Çavuştepe (Van, Gürpınar)	Turkey	38.34	43.45
I19613.AG	LazaridisAlpaslanRoodenbergScience2022	2750	Çavuştepe (Van, Gürpınar)	Turkey	38.34	43.45
I20577.AG	LazaridisAlpaslanRoodenbergScience2022	2750	Çavuştepe (Van, Gürpınar)	Turkey	38.34	43.45
I14764.AG	LazaridisAlpaslanRoodenbergScience2022	2582	Çavuştepe (Van, Gürpınar)	Turkey	38.34	43.45
I14635.AG	LazaridisAlpaslanRoodenbergScience2022	2500	Kuriki-Höyük (Batman, Batman Merkez)	Turkey	37.79	41.01
I14636.AG	LazaridisAlpaslanRoodenbergScience2022	2500	Kuriki-Höyük (Batman, Batman Merkez)	Turkey	37.79	41.01
I14644.AG	LazaridisAlpaslanRoodenbergScience2022	2593	Kuriki-Höyük (Batman, Batman Merkez)	Turkey	37.79	41.01
I14731.AG	LazaridisAlpaslanRoodenbergScience2022	2500	Kuriki-Höyük (Batman, Batman Merkez)	Turkey	37.79	41.01
I14733.AG	LazaridisAlpaslanRoodenbergScience2022	2401	Kuriki-Höyük (Batman, Batman Merkez)	Turkey	37.79	41.01
I14734.AG	LazaridisAlpaslanRoodenbergScience2022	2500	Kuriki-Höyük (Batman, Batman Merkez)	Turkey	37.79	41.01
I14735.AG	LazaridisAlpaslanRoodenbergScience2022	2500	Kuriki-Höyük (Batman, Batman Merkez)	Turkey	37.79	41.01
I5255.AG	LazaridisAlpaslanRoodenbergScience2022	2197	Aktaş-Mevki (Mardin, Midyat)	Turkey	37.415	41.373
NEV030.AG	WangSkourtaniotiPNAS2023	2583	NevalıÇori (Şanlıurfa Province)	Turkey	37.519	38.606
DA382.SG	DamgaardScience2018	2802	Takhirbai 3	Turkmenistan	38.7185	61.6923
MJ-12.SG	JarveCurrentBiology2019	2847	Kartal-3 hillfort (Odesa Oblast, Izmail District, Reni municipality)	Ukraine	45.32	28.412
NEO518.SG	AllentoftNature2024	2372	Igren'-8 (Dnipropetrovsk Oblast, Dnipro District, Dnipro municipality)	Ukraine	48.4436	35.1159
NEO278.SG	AllentoftNature2024	2929	Kleshnya-3 (Luhansk Oblast, Sievierodonetsk District)	Ukraine	48.966	38.238
MJ-08.SG	JarveCurrentBiology2019	2587	Kumy (Kharkiv Oblast, Krasnohrad District, Krasnohrad municipality)	Ukraine	49.3255	35.3704
MJ-35.SG	JarveCurrentBiology2019	2515	Kup'evaha (Kharkiv Oblast, Bohodukhiv District, Bohodukhiv municipality)	Ukraine	50.2071	35.2857
MJ-46.SG	JarveCurrentBiology2019	2220	Mamai-Gora (Zaporizhia Oblast, Vasylivka District, Kamianka-Dniprovska municipality)	Ukraine	47.4333	34.2667
MJ-47.SG	JarveCurrentBiology2019	2429	Mamai-Gora (Zaporizhia Oblast, Vasylivka District, Kamianka-Dniprovska municipality)	Ukraine	47.4333	34.2667
scy009.SG	KrzewinskaScienceAdvances2018	2568	Starosillіa-1 (Cherkasy Oblast, Cherkasy District, Mliiv municipality)	Ukraine	46.323	29.4702
scy010.SG	KrzewinskaScienceAdvances2018	2606	Starosillіa-1 (Cherkasy Oblast, Cherkasy District, Mliiv municipality)	Ukraine	46.323	29.4702
scy006.WGC	KrzewinskaScienceAdvances2018	2550	Starosillіa-1 (Cherkasy Oblast, Cherkasy District, Mliiv municipality)	Ukraine	46.323	29.4702
MJ-13.SG	JarveCurrentBiology2019	2495	Kup'evaha (Kharkiv Oblast, Bohodukhiv District, Bohodukhiv municipality)	Ukraine	50.2071	35.2857
MJ-14.SG	JarveCurrentBiology2019	2593	Medvyn-1 (Kyiv Oblast, Bila Tserkva District, Medvyn municipality)	Ukraine	49.3668	30.7762
MJ-16.SG	JarveCurrentBiology2019	2544	Medvyn-1 (Kyiv Oblast, Bila Tserkva District, Medvyn municipality)	Ukraine	49.3668	30.7762
MJ-33.SG	JarveCurrentBiology2019	2553	Medvyn-1 (Kyiv Oblast, Bila Tserkva District, Medvyn municipality)	Ukraine	49.3668	30.7762
MJ-15-32_merge.SG	JarveCurrentBiology2019	2246	Staryi-Merchik-2 (Kharkiv Oblast, Bohodukhiv District, Valkiv municipality)	Ukraine	49.9672	35.7758
MJ-15_MJ-32_merge.SG	JarveCurrentBiology2019	2246	Staryi-Merchik-2 (Kharkiv Oblast, Bohodukhiv District, Valkiv municipality)	Ukraine	49.9672	35.7758
MJ-34.SG	JarveCurrentBiology2019	2231	Kolomak-hillfort (Kharkiv Oblast, Bohodukhiv District, Kolomak municipality)	Ukraine	49.8649	35.2777
VERT114.SG	GelabertSciRep2022	2843	Verteba Cave (Ternopil Oblast, Chortkiv District, Bilche-Zolote municipality)	Ukraine	48.7889	25.8715
scy011.SG	KrzewinskaScienceAdvances2018	2176	Nesterivka (Cherkasy Oblast, Uman District, Mankivka municipality)	Ukraine	48.9825	30.1783
L5138.AG	KumarMolBioEvo2021	2033	Surxondaryo Region, Rabat	Uzbekistan	38.103	67.275
I5364.AG	OlaldeNature2018	2644	Culver Hole Cave (Wales, West Glamorgan, Gower Peninsula, Port Eynon)	United Kingdom	51.5376	-4.2118
I6771.AG	PattersonNature2021	2042	Llanmaes (Wales, Glamorgan, Llantwit Major)	United Kingdom	51.4167	-3.46667
I16405.AG	PattersonNature2021	2250	RAF St Athan (Wales, Glamorgan)	United Kingdom	51.4092	-3.42176
I16410.AG	PattersonNature2021	2226	Dinorben (Wales, Clwyd)	United Kingdom	53.2685	-3.54858
I16475.AG	PattersonNature2021	2226	Dinorben (Wales, Clwyd)	United Kingdom	53.2685	-3.54858
I16514.AG	PattersonNature2021	2226	Dinorben (Wales, Clwyd)	United Kingdom	53.2685	-3.54858
WBK01-A-WEX1	CassidyNature2025	2236	Winterbourne Kingston (DBD 09)	England	50.78	-2.2
WBK02-B-BEX1	CassidyNature2025	2059	Winterbourne Kingston (DBD 09)	England	50.78	-2.2
WBK04-B-BEX1	CassidyNature2025	2127	Winterbourne Kingston (DBD 10)	England	50.78	-2.2
WBK10-A-WEX1	CassidyNature2025	2031	Winterbourne Kingston (DBD 22)	England	50.78	-2.2
WBK18-A-WEX1	CassidyNature2025	2002	Winterbourne Kingston (DBD 12)	England	50.78	-2.2
WBK22-A-BEX1	CassidyNature2025	2022	Winterbourne Kingston (DBD 12)	England	50.78	-2.2
WBK30-B-WEX1	CassidyNature2025	2007	Winterbourne Kingston	England	50.78	-2.2
WBK31-A-BEX1	CassidyNature2025	2022	Winterbourne Kingston (DBD 16)	England	50.78	-2.2
WBK34-D-BEX1	CassidyNature2025	2046	Winterbourne Kingston (DBD 16)	England	50.78	-2.2
WBK35-A-BEX1	CassidyNature2025	2636	Winterbourne Kingston	England	50.78	-2.2
WBK40-A-MBEX1-UDG1	CassidyNature2025	2046	Winterbourne Kingston (DBD 16)	England	50.78	-2.2
WBK42-A-MBEX1-UDG1-Nv30	CassidyNature2025	2046	Winterbourne Kingston (DBD 16)	England	50.78	-2.2
WBK43-A-MBEX1-UDG1-Nv30	CassidyNature2025	2009	Winterbourne Kingston (DBD 17)	England	50.78	-2.2
WBK101-A-MBEX1-UDG1	CassidyNature2025	2099	Winterbourne Kingston (DBD 22)	England	50.78	-2.2
WBK103-A-MBEX1-UDG1	CassidyNature2025	2103	Winterbourne Kingston (DBD 22)	England	50.78	-2.2
WBK104-A-MBEX1-UDG1	CassidyNature2025	2087	Winterbourne Kingston	England	50.78	-2.2
WBK105	CassidyNature2025	2081	Winterbourne Kingston	England	50.78	-2.2
WBK107-A-MBEX1-UDG1	CassidyNature2025	2009	Winterbourne Kingston	England	50.78	-2.2
WBK108-A-MBEX1-UDG1	CassidyNature2025	2027	Winterbourne Kingston	England	50.78	-2.2
WBK195-A-MBEX1-UDG1	CassidyNature2025	2109	Winterbourne Kingston	England	50.78	-2.2

## Sheet: 3.Chronograph Results
Site	Individual	Lifespan - Mean (MCMC Posterior)	Lifespan - 5% Quantile (MCMC Posterior)	Lifespan - 95% Quantile (MCMC Posterior)	Birth Date - Mean (MCMC Posterior)	Birth Date - 5% Quantile (MCMC Posterior)	Birth Date - 95% Quantile (MCMC Posterior)	Death Date - Mean (MCMC Posterior)	Death Date - 5% Quantile (MCMC Posterior)	Death Date - 95% Quantile (MCMC Posterior)	Anthropological Age Estimate - Lower End	Anthropological Age Estimate - Upper End	Archaeological Date Estimate - Lower End	Archaeological Date Estimate - Upper End
Altheim	Alh_98	2.502	2.094	2.908	411.381	400.562	422.78	413.883	403.029	425.29	2	3	400	460
Altheim	Alh_61	26.585	18.739	34.359	394.891	383.004	406.833	421.477	411.712	431.865	20	40	400	430
Altheim	ind53	51.235	32.296	70.567	373.754	358.816	387.803	424.989	403.663	448.119	/	/	/	/
Altheim	ind52	58.106	34.437	82.191	373.181	356.983	387.708	431.287	406.764	458.196	/	/	/	/
Altheim	ind54	52.825	35.252	71.292	417.717	402.825	436.414	470.542	450.244	494.202	/	/	/	/
Altheim	Alh_82	2.502	2.09	2.914	468.364	462.965	473.216	470.866	465.501	475.702	2	3	460	480
Altheim	Alh_51	3.99	3.168	4.81	467.633	462.194	472.472	471.623	466.204	476.434	3	5	460	480
Altheim	Alh_74	25.059	21.005	29.166	447.012	439.177	454.287	472.071	465.395	478.042	20	30	460	480
Altheim	ind55	66.586	45.932	87.532	406.351	390.472	422.205	472.937	452.152	496.218	/	/	/	/
Altheim	Alh_94	18.501	18.091	18.917	465.981	450.287	491.917	484.482	468.816	510.393	18	19	460	510
Altheim	Alh_63	35.363	31.273	39.396	450.49	406.815	488.899	485.854	442.18	524.477	30	40	/	/
Altheim	Alh_45	44.617	40.584	48.681	441.789	429.509	464.722	486.406	474.701	509.84	40	50	460	510
Altheim	Alh_55	35.024	30.902	39.122	453.686	403.443	494.622	488.71	438.111	529.601	30	40	400	530
Altheim	Alh_356	39.738	31.652	47.797	450.337	406.509	492.375	490.075	446.321	532.026	30	50	400	530
Altheim	Alh_33	49.796	41.91	57.602	441.295	425.392	453.633	491.09	474.352	506.146	40	60	/	/
Altheim	Alh_268	3.016	2.19	3.832	488.967	467.41	510.14	491.983	470.351	513.098	2	4	/	/
Altheim	ind126	53.426	27.409	80.077	442.012	424.195	454.256	495.437	471.794	523.653	/	/	/	/
Altheim	Alh_84	44.896	40.789	48.925	456.339	429.263	483.445	501.235	474.361	528.173	40	50	460	530
Altheim	Alh_124	40.878	33.11	48.668	460.661	419.42	498.413	501.538	460.702	539.876	30	50	/	/
Altheim	Alh_157	2.501	2.091	2.905	499.309	421.536	575.39	501.809	423.982	577.798	2	3	/	/
Altheim	ind123	53.18	27.388	79.654	448.717	404.313	488.279	501.897	451.834	549.11	/	/	/	/
Altheim	Alh_357	24.678	20.605	28.719	478.043	449.73	498.343	502.722	474.813	522.963	20	30	460	510
Altheim	Alh_130	3.011	2.179	3.838	499.834	421.896	576.797	502.845	424.937	579.882	2	4	/	/
Altheim	ind128	50.59	31.007	70.056	452.874	423.584	475.372	503.463	469.618	533.071	/	/	/	/
Altheim	Alh_48	35.046	30.915	39.18	470.712	404.507	502.404	505.758	438.781	536.932	30	40	/	/
Altheim	ind57	52.641	34.394	71.14	453.129	438.235	468.873	505.77	486.875	528.188	/	/	/	/
Altheim	Alh_229	39.945	31.922	47.869	467.472	446.215	488.843	507.417	487.446	527.349	30	50	480	530
Altheim	Alh_73	39.971	31.999	47.943	468.315	395.333	507.214	508.286	434.522	546.032	30	50	/	/
Altheim	Alh_29	35.077	30.968	39.194	473.641	429.99	511.432	508.718	464.817	546.356	30	40	/	/
Altheim	ind127	57.519	33.047	82.299	452.258	422.647	475.194	509.777	474.421	542.441	/	/	/	/
Altheim	Alh_57	39.935	31.912	47.911	470.864	450.767	490.233	510.799	492.315	528.709	30	50	480	530
Altheim	ind1	50.557	30.956	70.328	461.993	441.215	480.696	512.551	488.534	538.987	/	/	/	/
Altheim	Alh_77	30.738	22.699	38.727	482.201	450.777	507.976	512.939	480.836	540.241	20	40	/	/
Altheim	ind67	53.698	27.686	80.235	459.932	418.989	497.721	513.629	467.277	558.545	/	/	/	/
Altheim	Alh_265	15.008	14.183	15.832	499.589	423.114	576.9	514.597	438.171	591.794	14	16	/	/
Altheim	ind56	55.734	30.055	81.285	458.881	438.236	477.004	514.616	490.004	543.637	/	/	/	/
Altheim	ind2	57.126	32.739	81.66	461.51	439.052	480.758	518.636	491.637	548.009	/	/	/	/
Altheim	Alh_136	5.497	5.088	5.909	514.023	474.092	550.078	519.52	479.61	555.555	5	6	/	/
Altheim	Alh_129	18.011	17.188	18.84	501.967	493.649	510.245	519.977	511.674	528.181	17	19	510	530
Altheim	Alh_190	49.329	41.473	57.169	471.019	459.719	482.286	520.347	512.152	528.519	40	60	510	530
Altheim	Alh_72	44.963	40.925	49.039	477.727	460.846	493.984	522.69	506.036	538.766	40	50	400	530
Altheim	ind3	48.496	27.194	69.621	479.347	458.604	498.944	527.843	502.79	555.159	/	/	/	/
Altheim	Alh_168	35.11	31.143	39.054	495.504	486.394	504.4	530.614	521.912	539.468	30	40	480	530
Altheim	Alh_281	54.429	45.49	63.87	478.091	463.51	492.765	532.52	518.059	547.07	50	80	480	530
Altheim	Alh_216	14.964	14.134	15.8	518.995	510.853	527.774	533.959	525.739	542.769	14	16	480	530
Altheim	ind64	48.664	26.982	69.963	486.808	446.076	523.629	535.472	490.566	576.803	/	/	/	/
Altheim	ind124	50.405	30.621	70.373	486.053	470.793	498.835	536.457	517.106	559.241	/	/	/	/
Altheim	ind7	47.081	25.107	69.306	489.847	474.001	503.241	536.929	515.021	561.958	/	/	/	/
Altheim	Alh_144	3.012	2.186	3.84	535.885	508.887	563.395	538.897	511.906	566.481	2	4	/	/
Altheim	ind14	57.068	44.988	72.562	482.059	473.988	489.783	539.127	525.456	555.727	/	/	/	/
Altheim	Alh_52	51.123	43.366	58.614	488.683	477.26	500.881	539.806	530.397	550.043	40	60	530	555
Altheim	ind63	54.74	28.7	80.466	485.865	445.937	522.451	540.605	495.383	583.93	/	/	/	/
Altheim	Alh_262	2.014	1.466	2.563	539.302	523.749	554.408	541.317	525.693	556.411	1.333	2.667	530	580
Altheim	Alh_127	21.528	20.296	22.757	520.6	510.388	530.755	542.128	531.97	552.19	20	23	530	555
Altheim	ind13	57.505	33.278	82.105	485.431	467.765	498.922	542.935	519.79	569.504	/	/	/	/
Altheim	ind4	59.559	35.84	83.414	484.445	463.817	503.082	544.004	520.063	571.12	/	/	/	/
Altheim	Alh_134	16.014	15.18	16.841	528.486	489.662	557.358	544.5	505.677	573.4	15	17	/	/
Altheim	ind16	53.067	26.715	79.765	492.156	474.81	506.147	545.223	520.087	574.261	/	/	/	/
Altheim	ind15	66.835	48.924	86.819	478.747	465.489	489.267	545.582	528.713	566.094	/	/	/	/
Altheim	ind115	55.067	40.575	72.043	491.182	480.326	501.1	546.249	530.328	565.02	/	/	/	/
Altheim	Alh_247	1.249	1.045	1.455	545.306	524.959	568.4	546.555	526.199	569.578	1	1.5	/	/
Altheim	Alh_246	0.875	0.772	0.978	547.837	526.612	571.316	548.712	527.503	572.191	0.75	1	/	/
Altheim	Alh_161	49.654	41.769	57.496	499.097	422.25	575.6	548.75	471.181	625.748	40	60	/	/
Altheim	Alh_217	1.495	1.087	1.904	547.43	537.703	558.295	548.925	539.216	559.796	1	2	510	555
Altheim	Alh_249	49.711	41.721	57.525	499.654	422.65	577.16	549.365	472.205	627.015	40	60	/	/
Altheim	Alh_34	49.608	41.601	57.548	500.262	422.636	577.986	549.87	471.98	627.609	40	60	/	/
Altheim	Alh_263	16.017	15.197	16.841	535.86	525.017	547.224	551.876	541.009	563.245	15	17	530	600
Altheim	ind114	63.644	43.647	84.857	488.364	472.832	500.788	552.008	532.843	574.837	/	/	/	/
Altheim	Alh_158	41.661	33.85	49.292	510.862	484.975	536.912	552.523	527.33	577.862	30	50	530	600
Altheim	Alh_237	16.014	15.203	16.837	536.758	526.079	547.939	552.773	542.059	564.006	15	17	530	580
Altheim	Alh_245	25.244	21.102	29.382	527.607	507.195	547.617	552.851	532.999	572.522	20	30	530	580
Altheim	Alh_241	49.694	41.904	57.469	503.394	481.569	521.651	553.088	532.189	569.513	40	60	530	600
Altheim	Alh_243	35.23	31.116	39.336	518.162	498.108	538.216	553.392	533.824	572.98	30	40	530	580
Altheim	ind17	55.422	40.845	72.192	498.268	488.333	508.071	553.69	537.757	572.567	/	/	/	/
Altheim	Alh_236	50.907	43.134	58.671	506.781	489.208	523.729	557.688	539.955	575.642	40	60	/	/
Altheim	ind9	51.342	31.634	70.769	506.359	490.141	522.402	557.701	535.725	581.847	/	/	/	/
Altheim	ind8	65.244	44.338	86.195	492.699	479.692	504.309	557.943	537.136	579.933	/	/	/	/
Altheim	ind35	51.386	31.981	70.463	506.74	489.621	523.749	558.126	537.686	582.049	/	/	/	/
Altheim	Alh_214	9.506	9.09	9.921	550.492	534.886	570.926	559.998	544.411	580.436	9	10	/	/
Altheim	Alh_219	59.78	52.068	67.361	500.349	492.802	507.69	560.128	549.659	570.4	50	70	530	600
Altheim	Alh_116	3.501	3.085	3.914	556.934	543.751	572.538	560.435	547.253	576.033	3	4	/	/
Altheim	Alh_231	60.854	50.009	71.49	499.624	421.856	577.086	560.478	482.165	639.446	50	80	/	/
Altheim	ind117	53.692	36.908	71.538	508.537	496.629	518.566	562.229	543.834	582.053	/	/	/	/
Altheim	Alh_146	35.334	31.477	39.292	527.168	519.908	533.664	562.502	555.964	568.788	30	40	510	555
Altheim	Alh_238	0.625	0.523	0.73	561.887	548.797	575.032	562.512	549.421	575.65	0.5	0.75	/	/
Altheim	Alh_150	0.751	0.546	0.959	561.796	544.866	583.245	562.546	545.608	584.045	0.5	1	/	/
Altheim	ind68	54.64	28.878	80.93	507.992	478.439	537.036	562.631	526.841	599.927	/	/	/	/
Altheim	Alh_215	49.857	42.003	57.611	513.213	485.345	540.8	563.07	536.274	589.928	40	60	530	600
Altheim	ind99	48.38	27.248	69.714	514.804	501.108	528.676	563.184	540.554	587.509	/	/	/	/
Altheim	ind22	46.19	24.887	68.668	517.087	507.823	526.261	563.277	541.221	587.242	/	/	/	/
Altheim	Alh_279	61.022	50.45	71.439	503.475	475.071	531.39	564.497	537.624	590.873	50	80	530	600
Altheim	Alh_264	51.509	44.232	58.74	513.682	504.453	522.889	565.191	556.627	573.77	40	60	555	580
Altheim	Alh_239	6.503	6.096	6.913	559.148	537.442	581.272	565.651	543.945	587.778	6	7	/	/
Altheim	ind125	57.224	32.702	81.552	508.46	492.092	522.23	565.683	541.775	592.129	/	/	/	/
Altheim	ind21	56.135	32.377	80.992	510.737	498.785	522.207	566.873	543.915	592.831	/	/	/	/
Altheim	Alh_117	31.567	24.114	39.19	536.122	525.259	549.69	567.689	554.866	582.198	20	40	530	600
Altheim	ind100	54.895	28.886	80.629	512.92	492.237	531.647	567.815	541.928	597.314	/	/	/	/
Altheim	ind59	51.484	32.416	70.669	516.52	498.729	533.116	568.004	546.812	592.325	/	/	/	/
Altheim	Alh_242	45.128	41.021	49.224	523.405	512.782	534.02	568.533	558.71	578.331	40	50	555	580
Altheim	Alh_218	49.897	42.208	57.466	519.003	496.585	541.364	568.9	545.969	592.295	40	60	/	/
Altheim	ind11	51.682	32.809	70.717	517.347	496.667	538.451	569.029	543.094	596.489	/	/	/	/
Altheim	Alh_145	11.502	11.09	11.91	557.87	549.21	568.023	569.372	560.725	579.518	11	12	530	580
Altheim	ind20	48.043	26.903	69.437	521.354	504.569	535.855	569.397	547.914	594.512	/	/	/	/
Altheim	ind119	47.748	26.115	69.538	521.803	506.127	534.102	569.551	548.959	593.887	/	/	/	/
Altheim	Alh_280	50.586	42.752	58.505	519.351	496.064	541.745	569.937	546.593	593.109	40	60	/	/
Altheim	ind116	58.59	36.313	82.247	511.44	501.966	519.738	570.03	547.256	594.813	/	/	/	/
Altheim	ind26	49.092	27.899	70.167	522.3	503.178	542.014	571.392	546.419	599.461	/	/	/	/
Altheim	Alh_228	48.554	40.754	56.37	524.595	512.969	536.306	573.149	563.777	582.677	40	60	555	580
Altheim	Alh_232	0.875	0.772	0.978	572.428	553.809	595.629	573.303	554.67	596.462	0.75	1	/	/
Altheim	Alh_123	64.434	53.622	75.291	509.21	499.3	517.894	573.645	560.256	586.953	50	80	/	/
Altheim	ind58	58.866	34.954	82.951	515.4	494.947	532.648	574.266	549.668	601.917	/	/	/	/
Altheim	Alh_226	5.499	5.091	5.91	568.825	555.851	583.237	574.324	561.388	588.736	5	6	530	600
Altheim	ind24	52.21	33.69	71.135	522.362	507.26	538.095	574.572	553.543	597.729	/	/	/	/
Altheim	Alh_248	14.501	14.1	14.905	561.694	538.937	585.343	576.195	553.448	599.834	14	15	/	/
Altheim	Alh_122	16.834	15.607	18.074	559.566	553.128	565.817	576.4	569.961	582.653	15	18	580	600
Altheim	ind118	48.572	21.618	77.146	529.669	521.594	536.725	578.241	551.153	607.627	/	/	/	/
Altheim	ind10	62.177	40.587	84.339	516.553	501.175	531.514	578.729	559.4	602.427	/	/	/	/
Altheim	ind12	48.395	26.981	69.854	530.508	511.9	548.878	578.904	555.197	605.776	/	/	/	/
Altheim	Alh_155	9.506	9.095	9.914	569.411	543.963	594.56	578.917	553.505	604.062	9	10	555	620
Altheim	Alh_159	44.231	36.647	51.816	535.059	522.543	546.548	579.29	566.493	591.716	30	50	580	630
Altheim	Alh_162	49.028	42.723	55.298	532.192	526.897	537.453	581.22	574.849	587.565	30	50	580	600
Altheim	Alh_121	31.183	23.133	39.238	550.115	523.616	576.197	581.298	555.785	606.746	20	40	555	620
Altheim	Alh_133	35.064	27.321	42.844	546.377	533.115	559.029	581.441	568.514	594.037	20	40	580	620
Altheim	Alh_118	32.621	24.893	40.486	549.112	531.225	566.984	581.733	563.977	599.85	20	40	/	/
Altheim	ind36	51.232	32.246	70.547	531.571	509.223	553.535	582.803	555.722	611.244	/	/	/	/
Altheim	ind19	48.944	27.512	70.077	534.126	513.604	556.007	583.07	557.298	612.021	/	/	/	/
Altheim	Alh_132	5.516	5.108	5.927	578.066	570.995	584.98	583.583	576.521	590.501	5	6	580	600
Altheim	Alh_140	70.815	63.37	78.314	512.801	505.809	519.009	583.615	576.717	590.508	50	80	580	600
Altheim	Alh_131	0.876	0.772	0.978	584.635	567.724	605.827	585.511	568.601	606.675	0.75	1	/	/
Altheim	Alh_235	69.984	59.912	80.141	515.861	501.464	529.709	585.844	572.577	599.186	50	80	580	620
Altheim	Alh_220	40.289	32.269	48.227	546.2	526.246	566.332	586.489	565.06	607.821	30	50	/	/
Altheim	Alh_267	55.42	48.115	62.663	532.13	522.415	541.702	587.55	578.891	597.001	40	60	580	620
Altheim	Alh_126	66.787	58.241	75.219	521.45	513.422	529.767	588.237	581.046	595.434	50	80	580	600
Altheim	Alh_234	49.999	42.46	57.254	538.254	529.287	548.267	588.253	580.473	595.95	40	60	580	600
Altheim	Alh_143	12.024	11.208	12.84	576.296	568.536	583.907	588.319	580.579	595.887	11	13	580	600
Altheim	Alh_244	45.339	41.279	49.345	543.448	535.012	552.047	588.787	581.044	596.566	40	50	580	600
Altheim	Alh_233	33.039	25.243	40.909	556.011	540.728	571.613	589.05	573.844	604.471	20	40	580	630
Altheim	ind23	48.536	27.247	70.053	540.749	523.813	555.874	589.285	567.651	614.662	/	/	/	/
Altheim	Alh_115	66.644	58.124	75.121	522.865	514.481	531.276	589.509	582.428	596.586	50	80	580	600
Altheim	Alh_141	51.432	43.696	59.23	538.112	527.689	548.321	589.544	582.111	597.043	40	60	580	600
Altheim	Alh_119	17.041	16.217	17.873	572.569	556.548	588.326	589.61	573.54	605.365	16	18	580	620
Altheim	ind18	52.967	26.709	79.624	536.816	525.082	552.272	589.783	560.386	620.128	/	/	/	/
Altheim	ind37	57.367	33.146	81.68	532.541	514.396	550.041	589.908	559.842	619.708	/	/	/	/
Altheim	ind27	43.651	20.607	68.156	546.992	540.207	553.146	590.643	567.573	615.845	/	/	/	/
Altheim	Alh_227	24.532	20.524	28.501	566.203	557.75	574.691	590.735	583.019	598.364	20	30	580	600
Altheim	Alh_120	16.032	15.215	16.854	575.222	562.495	586.716	591.254	578.491	602.775	15	17	580	620
Altheim	Alh_135	24.506	20.504	28.511	567.584	557.181	579.033	592.09	581.42	603.668	20	30	555	600
Altheim	Alh_266	56.141	46.93	65.549	536.991	528.653	546.183	593.131	582.41	604.295	50	80	555	600
Altheim	ind25	51.706	32.807	70.935	541.538	528.088	555.769	593.244	573.658	615.766	/	/	/	/
Altheim	ind29	48.945	27.963	69.905	544.437	522.739	568.117	593.382	566.477	623.636	/	/	/	/
Altheim	ind49	48.79	27.607	69.957	545.032	523.725	564.95	593.822	569.16	621.731	/	/	/	/
Altheim	ind38	50.905	31.14	70.645	544.088	528.935	559.627	594.993	576.883	617.798	/	/	/	/
Altheim	ind28	47.653	19.989	77.415	548.121	542.963	553.274	595.774	567.925	625.789	/	/	/	/
Altheim	ind60	57.443	33.145	82.333	539.179	521.482	553.392	596.622	573.402	623.717	/	/	/	/
Altheim	Alh_240	70.919	64.266	77.652	526.496	518.621	534.077	597.415	590.446	604.331	50	70	600	620
Altheim	Alh_225	52.677	45.819	59.754	544.957	534.518	554.952	597.634	587.808	608.517	40	60	580	650
Altheim	Alh_156	60.91	50.208	71.401	537.758	527.477	549	598.668	583.771	614.167	50	80	/	/
Altheim	Alh_163	3.859	3.031	4.692	595.297	589.989	600.683	599.156	593.859	604.561	3	5	580	630
Altheim	Alh_164	54.249	47.161	61.476	546.369	538.015	554.54	600.618	595.36	606.055	40	60	580	600
Altheim	ind30	52.919	26.789	79.561	547.711	533.949	565.263	600.63	570.647	631.961	/	/	/	/
Altheim	Alh_230	50.163	42.238	57.982	550.853	529.765	572.175	601.016	581.106	620.975	40	60	580	630
Altheim	Alh_114	62.811	51.465	74.07	540.345	527.153	557.018	603.156	585.267	622.706	50	80	/	/
Altheim	ind31	49.161	27.943	70.135	556.319	535.64	578.498	605.48	579.468	634.519	/	/	/	/
Altheim	ind33	52.049	33.808	70.821	556.655	543.967	566.431	608.704	589.901	629.57	/	/	/	/
Altheim	ind32	52.644	26.448	79.459	560.224	548.217	575.443	612.868	583.583	642.719	/	/	/	/
Altheim	Alh_149	10.006	9.188	10.829	603.12	592.425	617.547	613.126	602.361	627.586	9	11	/	/
Altheim	Alh_154	50.308	42.604	57.963	563.964	558.773	569.261	614.272	605.182	623.396	40	60	580	650
Altheim	Alh_151	63.985	52.727	75.033	552.161	532.515	575.073	616.146	600.575	636.512	50	80	/	/
Altheim	Alh_26	35.366	31.295	39.433	583.337	563.037	603.677	618.702	598.783	638.903	30	40	600	650
Altheim	Alh_282	41.227	33.148	49.255	577.953	556.473	599.33	619.18	599.16	639.152	30	50	600	650
Altheim	ind34	52.194	34.196	70.981	572.212	559.482	582.051	624.406	605.678	645.313	/	/	/	/
Altheim	Alh_152	30.565	22.329	38.76	603.085	592.476	617.427	633.65	619.693	649.915	20	40	/	/
Altheim	Alh_153	49.949	41.883	57.91	587.153	576.822	600.977	637.103	623.679	652.76	40	60	/	/
Altheim	Alh_137	50.332	42.426	58.35	587.736	577.182	601.623	638.068	624.639	653.702	40	60	/	/
Altheim	Alh_147	63.049	51.813	74.191	579.492	574.193	584.766	642.541	630.208	654.9	50	80	/	/
Altheim	Alh_80	25.598	21.461	29.717	639.038	618.804	659.552	664.636	644.698	684.773	20	30	650	700
Büttelborn	Btb73	16.994	15.04	19.135	482.755	436.154	539.993	499.75	453.284	556.929	13	19	501	700
Büttelborn	ind95	46.874	24.802	69.075	459.431	413.428	518.235	506.305	457.056	567.88	/	/	/	/
Büttelborn	Btb172	16.175	13.707	18.654	501.458	456.032	557.379	517.633	472.22	573.536	13	19	501	700
Büttelborn	ind83	47.229	25.383	69.45	473.103	444.498	507.171	520.332	487.536	558.322	/	/	/	/
Büttelborn	ind93	49.295	27.92	69.947	472.778	426.697	529.302	522.072	473.825	580.534	/	/	/	/
Büttelborn	ind94	61.735	37.892	84.993	461.765	416.561	519.696	523.5	476.343	582.991	/	/	/	/
Büttelborn	Btb158	50.246	42.659	57.855	473.826	447.147	509.02	524.072	496.685	559.818	40	59	501	700
Büttelborn	ind96	51.806	25.432	79.266	475.454	429.896	534.209	527.26	476.824	591.413	/	/	/	/
Büttelborn	Btb282	49.731	42.322	57.214	495.268	468.333	526.719	544.999	517.418	576.576	40	59	501	700
Büttelborn	Btb102	50.037	42.366	57.624	497.365	472.794	529.352	547.402	521.864	579.77	40	59	501	700
Büttelborn	ind98	48.439	26.726	70.011	499.363	454.02	555.213	547.802	500.457	606.455	/	/	/	/
Büttelborn	Btb105	31.036	23.738	38.607	519.73	495.826	549.543	550.766	526.294	580.819	20	39	501	700
Büttelborn	ind97	54.609	28.49	80.61	497.99	451.505	555.098	552.599	504.249	614.186	/	/	/	/
Büttelborn	ind84	47.277	25.398	69.112	514.397	487.037	545.856	561.673	529.477	598.331	/	/	/	/
Büttelborn	Btb112	3.182	0.891	5.582	563.94	538.132	594.27	567.122	541.282	597.401	0	6	501	700
Büttelborn	ind88	51.339	32.26	70.725	516.828	490.834	541.379	568.167	538.394	598.379	/	/	/	/
Büttelborn	Btb184	49.688	42.051	57.32	525.875	480.34	581.031	575.564	530.21	630.933	40	59	501	700
Büttelborn	Btb176	3.172	0.878	5.583	573.179	552.43	592.872	576.352	555.566	596.02	0	6	501	700
Büttelborn	Btb72	30.224	22.468	38.023	548.82	494.999	603.662	579.043	525.329	634.144	20	39	501	700
Büttelborn	Btb71	68.936	61.149	76.615	514.771	488.137	539.988	583.707	556.65	609.706	60	80	501	700
Büttelborn	ind86	50.154	30.39	70.104	535.44	509.312	565.539	585.595	554.697	620.408	/	/	/	/
Büttelborn	Btb58	41.407	26.032	56.344	544.43	489.634	599.475	585.837	530.541	641.264	20	60	501	700
Büttelborn	Btb399d	41.673	11.047	68.04	544.661	488.126	600.787	586.334	528.637	643.623	/	/	501	700
Büttelborn	Btb164	49.556	41.927	57.223	540.433	486.302	594.519	589.989	535.833	644.009	40	59	501	700
Büttelborn	Btb399a	49.28	41.766	56.798	540.871	486.586	595.039	590.151	535.484	644.363	40	59	501	700
Büttelborn	Btb168	49.263	41.687	56.832	540.89	486.026	594.834	590.153	535.648	644.224	40	59	501	700
Büttelborn	Btb281	49.264	41.739	56.726	540.889	486.852	595.014	590.153	535.836	644.037	40	59	501	700
Büttelborn	Btb165	49.323	41.845	56.838	540.877	486.994	594.222	590.2	536.051	643.872	40	59	501	700
Büttelborn	Btb46	49.308	41.69	56.805	540.922	486.601	595.427	590.231	535.645	644.686	40	59	501	700
Büttelborn	Btb68	49.319	41.832	56.793	541.011	485.977	595.786	590.329	535.068	644.94	40	59	501	700
Büttelborn	Btb161	49.575	41.972	57.147	540.929	487.083	594.974	590.504	536.934	644.563	40	59	501	700
Büttelborn	Btb100	49.529	41.864	57.152	541.161	486.468	594.518	590.69	536.304	643.914	40	59	501	700
Büttelborn	Btb397	49.488	41.839	57.067	541.341	486.832	595.032	590.829	536.166	644.901	40	59	501	700
Büttelborn	ind85	54.711	29.844	80.343	538.706	514.881	568.149	593.417	558.878	630.502	/	/	/	/
Büttelborn	ind90	50.946	31.79	70.373	543.322	520.363	565.555	594.268	567.925	622.344	/	/	/	/
Büttelborn	Btb170	49.262	41.809	56.752	547.086	519.765	574.078	596.348	568.059	624.116	40	59	501	700
Büttelborn	ind89	57.703	33.53	82.059	543.428	520.192	565.553	601.13	571.852	632.283	/	/	/	/
Büttelborn	ind78	59.544	35.709	83.112	542.867	518.801	566.079	602.411	574.722	632.306	/	/	/	/
Büttelborn	Btb163	67.004	59.497	74.444	542.842	521.448	564.817	609.846	587.324	632.696	60	80	501	700
Büttelborn	ind87	52.985	26.446	79.904	561.22	537.3	590.246	614.205	578.567	652.646	/	/	/	/
Büttelborn	Btb399b	16.091	13.609	18.571	598.567	572.75	625.808	614.658	588.673	642.129	13	19	501	700
Büttelborn	ind75	51.816	32.929	70.837	562.863	543.98	593.455	614.68	592.638	647.025	/	/	/	/
Büttelborn	Btb399c	16.088	13.643	18.535	600.681	574.884	628.173	616.769	590.793	644.108	13	19	501	700
Büttelborn	ind92	49.516	28.529	69.997	569.46	542.617	596.847	618.976	587.369	652.099	/	/	/	/
Büttelborn	ind74	59.531	35.744	83.395	561.445	539.109	591.484	620.976	595.336	654.992	/	/	/	/
Büttelborn	Btb194	3.132	0.854	5.541	618.86	603.354	651.392	621.993	606.264	654.358	0	6	501	700
Büttelborn	Btb104	66.937	59.453	74.312	555.603	528.681	586.098	622.539	594.501	653.62	60	80	501	700
Büttelborn	ind81	51.654	32.765	71.044	571.096	545.732	597.045	622.75	592.752	654.163	/	/	/	/
Büttelborn	ind91	55.107	29.238	80.709	570.329	547.816	592.897	625.436	591.813	659.58	/	/	/	/
Büttelborn	ind80	58.313	34.258	82.049	571.251	548.866	594.002	629.564	597.798	662.461	/	/	/	/
Büttelborn	Btb193	9.555	7.497	11.615	621.482	604.462	652.451	631.037	613.971	661.915	7	12	501	700
Büttelborn	Btb108	48.534	40.976	56.087	585.775	561.963	613.758	634.309	609.504	663.086	40	59	501	700
Büttelborn	Btb399e	35.303	6.27	63.198	600.43	574.776	627.389	635.733	599.207	672.47	/	/	501	700
Büttelborn	ind79	61.146	37.825	84.152	575.505	551.443	598.007	636.651	610.828	665.639	/	/	/	/
Büttelborn	Btb111a	29.836	22.133	37.515	606.888	584.619	629.812	636.725	613.448	660.665	20	39	501	700
Büttelborn	Btb81	48.885	41.248	56.394	591.708	570.987	622.114	640.592	618.457	671.275	40	59	501	700
Büttelborn	Btb190	50.527	43.156	57.973	590.466	574.161	623.285	640.993	624.46	673.288	40	59	501	700
Büttelborn	Btb78	66.722	59.252	74.17	576.026	557.253	595.777	642.747	622.57	663.745	60	80	501	700
Büttelborn	Btb192b	50.405	43.124	57.79	593.305	583.569	628.285	643.709	633.616	678.72	40	59	501	700
Büttelborn	Btb192a	29.653	21.993	37.344	618.41	603.169	650.851	648.063	630.569	679.89	20	39	501	700
Büttelborn	Btb189	50.862	43.353	58.345	610.801	595.738	627.268	661.664	647.661	677.935	40	59	501	700
Büttelborn	ind82	52.149	33.295	70.905	615.472	599.06	633.627	667.62	649.075	691.037	/	/	/	/
Büttelborn	Btb188	31.008	23.088	38.953	650.041	640.755	660.522	681.049	670.693	692.299	20	39	501	700
Mömlingen	ind106	50.978	31.489	70.74	531.847	511.909	551.302	582.825	558.211	609.199	/	/	/	/
Mömlingen	ind105	57.536	33.387	81.774	531.279	509.684	551.354	588.815	561.52	618.389	/	/	/	/
Mömlingen	Mln11	44.072	40.046	48.149	554.665	536.894	572.201	598.737	581.271	616.255	40	50	550	600
Mömlingen	ind108	49.751	29.405	70.038	563.055	543.941	582.18	612.806	588.244	639.56	/	/	/	/
Mömlingen	ind107	54.226	28.05	80.519	565.634	542.345	587.17	619.86	590.948	651.731	/	/	/	/
Mömlingen	Mln39	0.584	0.378	0.788	623.931	535.17	712.525	624.515	535.736	713.115	0.333	0.833	/	/
Mömlingen	Mln43	3.252	2.63	3.865	624.024	534.576	712.14	627.277	537.861	715.504	2.5	4	/	/
Mömlingen	Mln36	10.006	9.192	10.831	624.045	536.196	714.042	634.051	546.006	724.101	9	11	/	/
Mömlingen	Mln22	17.515	16.294	18.76	623.572	535.427	710.634	641.087	553.134	728.272	16	19	/	/
Mömlingen	ind102	48.476	26.906	69.734	603.932	579.897	626.65	652.408	623.234	682.774	/	/	/	/
Mömlingen	Mln33	30.653	22.566	38.802	623.905	535.371	711.54	654.559	566.046	742.883	20	40	/	/
Mömlingen	Mln42	30.116	25.988	34.226	624.612	536.225	713.782	654.729	566.829	743.814	25	35	/	/
Mömlingen	ind104	50.392	30.825	70.407	605.081	589.766	618.782	655.473	636.326	678.542	/	/	/	/
Mömlingen	Mln41	35.129	31.023	39.265	623.887	535.09	712.785	659.016	570.137	748.469	30	40	/	/
Mömlingen	ind103	60.448	37.653	83.54	603.024	584.498	618.43	663.472	640.813	689.076	/	/	/	/
Mömlingen	Mln26	40.095	35.989	44.199	624.168	534.572	713.253	664.264	574.483	753.273	35	45	/	/
Mömlingen	Mln9	74.742	70.658	78.766	592.864	575.366	610.459	667.606	650.326	684.985	70	80	650	700
Mömlingen	Mln2	44.993	40.959	49.069	623.588	534.227	712.824	668.58	579.352	757.853	40	50	/	/
Mömlingen	Mln38	45.004	40.928	49.07	623.866	533.705	712.677	668.87	578.987	757.723	40	50	/	/
Mömlingen	Mln12	54.929	50.853	59.037	624.06	535.273	712.93	678.989	590.143	767.685	50	60	/	/
Mömlingen	Mln18	25.307	21.179	29.412	658.891	646.133	671.75	684.198	672.079	696.326	20	30	670	700
Mömlingen	Mln13	68.416	60.568	76.152	616.695	602.294	631.414	685.111	672.85	697.47	60	80	670	700
Mömlingen	Mln25	51.222	43.653	58.777	634.159	623.136	645.144	685.382	676.101	694.744	40	60	675	700
Mömlingen	Mln27	16.012	15.191	16.828	670.757	660.539	681.016	686.77	676.563	697.011	15	17	675	700
Mömlingen	Mln44	55.02	50.965	59.051	632.051	622.293	641.627	687.071	677.841	696.207	50	60	675	700
Mömlingen	Mln35	68.475	60.628	76.314	624.054	534.41	713.384	692.529	602.064	781.556	60	80	/	/
Mömlingen	Mln21	68.523	60.632	76.327	624.554	536.194	713.515	693.078	604.157	782.479	60	80	/	/
Mömlingen	Mln19	35.263	31.146	39.364	659.535	636.906	681.678	694.798	672.644	716.809	30	40	670	725
Mömlingen	Mln24	54.823	50.735	58.875	641.326	619.566	663.68	696.149	674.612	718.377	50	60	670	725
Mömlingen	Mln34a	20.06	18.404	21.731	676.67	656.49	696.842	696.73	676.681	716.83	18	22	675	725
Mömlingen	Mln31	73.841	69.857	77.806	624.212	534.6	712.702	698.053	608.521	786.303	70	80	/	/
Mömlingen	Mln28a	45.106	41.032	49.228	653.058	632.807	673.456	698.164	678.293	718.126	40	50	675	725
Mömlingen	Mln45	68.543	60.693	76.448	630.728	608.595	653.3	699.27	675.853	723.019	60	80	/	/
Mömlingen	Mln14	50.336	42.308	58.315	671.494	650.032	693.173	721.829	701.65	741.898	40	60	700	750
Mömlingen	Mln5	55.062	50.985	59.142	690.679	670.257	711.092	745.742	725.483	765.79	50	60	725	775
Weilheim	ind111	52.2	34.136	71.138	443.062	429.997	455.737	495.263	476.371	516.763	/	/	/	/
Weilheim	Wh60	49.146	41.299	56.937	450.675	432.543	464.817	499.821	482.255	511.42	40	60	480	510
Weilheim	Wh16	49.196	41.114	57.091	451.862	431.724	465.86	501.058	480.863	512.119	40	60	480	510
Weilheim	ind110	59.238	36.635	82.988	442.299	426.739	455.986	501.537	479.083	527.238	/	/	/	/
Weilheim	ind109	52.008	25.862	79.428	453.801	438.573	466.328	505.809	479.907	535.251	/	/	/	/
Weilheim	Wh59	44.711	37.117	52.193	464.091	452.939	475.382	508.801	499.409	518.688	40	60	480	510
Weilheim	Wh61	33.871	26.639	41.048	476.883	468.251	486.098	510.754	502.926	519.827	30	50	480	510
Weilheim	Wh21	49.376	41.504	57.104	463.271	447.78	479.664	512.647	499.26	527.526	40	60	490	530
Weilheim	Wh2	54.982	48.032	61.992	458.923	450.331	467.726	513.905	506.942	521.422	40	60	510	530
Weilheim	Wh6	13.021	12.195	13.842	505.396	497.055	513.611	518.417	510.055	526.596	12	14	510	530
Weilheim	Wh58	15.154	13.109	17.206	503.362	494.911	511.697	518.517	510.293	526.665	12.5	17.5	510	530
Weilheim	Wh10	40.726	32.872	48.538	478.505	467.908	489.151	519.231	511.682	526.923	30	50	510	530
Weilheim	Wh9	50.01	42.15	57.844	470.068	458.941	481.178	520.078	511.783	528.26	40	60	510	530
Weilheim	Wh4	42.278	34.685	49.949	477.826	465.642	490.039	520.104	509.328	531.061	30	50	510	540
Weilheim	Wh5	31.617	23.739	39.573	490.556	476.544	505.808	522.173	510.569	535.703	20	40	510	540
Weilheim	Wh11	49.858	42.148	57.645	474.963	461.042	487.832	524.821	512.424	535.113	40	60	510	540
Burgweinting	ind121	47.178	25.103	69.278	495.792	478.909	509.163	542.969	521.068	568.53	/	/	/	/
Burgweinting	ind120	52.552	26.102	79.243	495.662	477.637	509.301	548.214	522.989	577.31	/	/	/	/
Burgweinting	Bur1	30.679	22.673	38.666	529.292	518.19	540.574	559.971	551.904	568.044	20	40	550	570
Burgweinting	Bur3	40.147	33.116	47.35	519.996	510.96	528.289	560.144	552.792	567.351	30	50	550	570
Burgweinting	Bur5	39.996	32.078	47.935	520.258	509.154	531.503	560.254	552.221	568.447	30	50	550	570
Burgweinting	Bur2	22.339	20.292	24.397	540.957	533.573	548.403	563.296	556.063	570.581	20	25	550	570
Burgweinting	ind122	52.723	26.741	79.571	516.187	499.891	528.831	568.91	544.478	597.373	/	/	/	/
Burgweinting	Bur8	6.504	6.087	6.916	568.777	552.817	585.058	575.281	559.362	591.589	6	7	560	600
Burgweinting	Bur7	18.501	18.093	18.916	558.19	542.211	574.025	576.69	560.758	592.547	18	19	560	600
Burgweinting	Bur6	31.115	23.091	39.215	546.828	529.527	564.51	577.943	562.197	593.625	20	40	560	600
Eltville	EV2	51.12	40.789	61.338	512.892	493.397	532.515	564.012	547.357	580.562	40	66	540	580
Eltville	EV4	23.244	19.152	27.287	599.062	505.15	691.64	622.306	528.677	714.528	18	28	/	/
Eltville	EV1	44.765	33.329	55.954	595.789	563.945	627.73	640.554	609.95	671.264	30	60	600	680
Eltville	EV6	50.972	31.571	69.851	598.715	503.967	692.032	649.687	552.479	745.047	25	80	/	/
Eltville	EV7	43.475	30.036	56.891	610.774	587.051	634.658	654.249	634.182	674.292	25	60	630	680
Eltville	EV8	59.364	51.46	67.243	598.813	503.102	692.573	658.177	562.868	752.854	50	70	/	/
Eltville	EV3	16.274	12.998	19.591	645.49	614.392	676.889	661.764	630.518	693.09	12	20	630	710
Eltville	EV5	45.836	34.246	57.272	642.175	622.311	661.858	688.011	671.723	704.272	30	60	670	710
Ergoldsbach	ind113	51.539	33.246	70.821	625.89	607.21	643.975	677.429	654.811	702.391	/	/	/	/
Ergoldsbach	ind112	59.366	36.041	83.121	625.339	605.09	644.143	684.706	659.012	713.02	/	/	/	/
Ergoldsbach	ErgDF4	25.493	21.444	29.56	664.623	639.14	690.496	690.116	664.85	715.445	20	30	670	730
Ergoldsbach	ErgDF2	37.793	31.787	43.817	652.95	636.21	670.258	690.742	674.412	707.719	30	45	670	730
Ergoldsbach	ErgDF3	40.862	33.01	48.723	653.976	636.419	671.751	694.839	677.261	712.603	30	50	670	730
Ergoldsbach	ErgDF1	40.867	32.934	48.733	653.985	636.299	671.687	694.851	677.049	712.581	30	50	670	730
Wölfersheim	W67	15.129	12.662	17.588	506.685	489.462	524.917	521.814	504.599	539.99	12	18	501	550
Wölfersheim	W126	48.654	40.754	56.364	483.649	463.072	502.712	532.303	513.165	550.324	40	60	501	550
Wölfersheim	W128	37.597	31.625	43.627	496.003	479.016	512.677	533.6	517.182	549.66	30	45	510	555
Wölfersheim	W121	25.548	21.531	29.664	514.814	503.833	525.922	540.362	530.141	550.669	20	30	530	555
Wölfersheim	W117	54.561	50.511	58.561	489.199	478.422	499.903	543.76	533.668	553.727	50	60	530	555
Michaelsbuch	Mic2	15.074	13.044	17.129	701.553	658.447	760.553	716.627	673.64	775.721	12.5	17.5	/	/
Michaelsbuch	Mic1	40.248	32.163	48.186	687	632.663	737.666	727.249	673.172	776.861	30	50	/	/
Mattsies	Mat1	1.504	1.094	1.922	690.866	662.492	756.774	692.37	663.998	758.219	1	2	601	800
Zschernitzsch	Zsch1	21.045	18.56	23.504	421.995	392.084	463.321	443.04	413.25	483.926	18	24	401	500

## Sheet: 4.twigstats sources
ID	pop	date_bp	lat	lon	country	publication	source_name	notes
R10830	Lithuania_Marvele_Roman.SG	1512	54.8985	23.9036	Lithuania	AntoniobioRxiv2022	Baltic
R10840	Lithuania_Bailuliai_BarrowCulture.SG	1581	54.6872	25.2797	Lithuania	AntoniobioRxiv2022	Baltic
R10836	Lithuania_Marvele_Roman.SG	1475	54.8985	23.9036	Lithuania	AntoniobioRxiv2022	Baltic
R10838	Lithuania_Marvele_Roman.SG	1475	54.8985	23.9036	Lithuania	AntoniobioRxiv2022	Baltic
R10832	Lithuania_Marvele_Roman.SG	1475	54.8985	23.9036	Lithuania	AntoniobioRxiv2022	Baltic
3DT16	England_IA_Roman.SG	1751	53.9583	-1.08028	United Kingdom	MartinianoNatureCommunications2016	Britain Roman
6DT18	England_IA_Roman.SG	1750	53.9583	-1.08028	United Kingdom	MartinianoNatureCommunications2016	Britain Roman
6DT21	England_IA_Roman.SG	1750	53.9583	-1.08028	United Kingdom	MartinianoNatureCommunications2016	Britain Roman
6DT22	England_IA_Roman.SG	1750	53.9583	-1.08028	United Kingdom	MartinianoNatureCommunications2016	Britain Roman
6DT23	England_IA_Roman.SG	1750	53.9583	-1.08028	United Kingdom	MartinianoNatureCommunications2016	Britain Roman
WBK42	England_LIA	2046	50.78	-2.2	England	CassidyNature2025	Britain Pre-Roman
WBK04	England_MLIA	2127	50.78	-2.2	England	CassidyNature2025	Britain Pre-Roman
WBK09	England_LIA	1961	50.78	-2.2	England	CassidyNature2025	Britain Pre-Roman
WBK36	England_Roman	1767	50.78	-2.2	England	CassidyNature2025	Britain Pre-Roman
WBK07	England_LIA	1907	50.78	-2.2	England	CassidyNature2025	Britain Pre-Roman
LTH01	England_LIA	1911	50.64	-2.54	England	CassidyNature2025	Britain Pre-Roman
WBK18	England_LIA	2002	50.78	-2.2	England	CassidyNature2025	Britain Pre-Roman
WBK43	England_LIA	2009	50.78	-2.2	England	CassidyNature2025	Britain Pre-Roman
MDN01	England_LIA	2004	50.77	-2.55	England	CassidyNature2025	Britain Pre-Roman
WBK21	England_LIA	1915	50.78	-2.2	England	CassidyNature2025	Britain Pre-Roman
WBK08	England_LIA	1821	50.78	-2.2	England	CassidyNature2025	Britain Pre-Roman
WBK23	England_LIA	1950	50.78	-2.2	England	CassidyNature2025	Britain Pre-Roman
WBK33	England_LIA	1941	50.78	-2.2	England	CassidyNature2025	Britain Pre-Roman
WBK15	England_LIA	1916	50.78	-2.2	England	CassidyNature2025	Britain Pre-Roman
WBK13	England_LIA	1949	50.78	-2.2	England	CassidyNature2025	Britain Pre-Roman
WBK29	England_LIA	1993	50.78	-2.2	England	CassidyNature2025	Britain Pre-Roman
R11651	Armenia_Beniamin_Achaemenid_Artaxiad_Hellenistic_Roman_possible.SG	1900	40.6885	43.8493	Armenia	AntoniobioRxiv2022	Armenia
R11713	Armenia_Beniamin_Achaemenid_Artaxiad_Hellenistic_Roman_possible.SG	1900	40.6885	43.8493	Armenia	AntoniobioRxiv2022	Armenia
R11714	Armenia_Beniamin_Achaemenid_Artaxiad_Hellenistic_Roman_possible.SG	1900	40.6885	43.8493	Armenia	AntoniobioRxiv2022	Armenia
R11653	Armenia_Beniamin_Achaemenid_Artaxiad_Hellenistic_Roman_possible.SG	1900	40.6885	43.8493	Armenia	AntoniobioRxiv2022	Armenia
R11540	Armenia_Beniamin_Achaemenid.SG	2341	40.6885	43.8493	Armenia	AntoniobioRxiv2022	Armenia
R11541	Armenia_Beniamin_Artaxiad_Roman_possible.SG	1947	40.6885	43.8493	Armenia	AntoniobioRxiv2022	Armenia
R11546	Armenia_Beniamin_Hellenistic.SG	2034	40.6885	43.8493	Armenia	AntoniobioRxiv2022	Armenia
R11678	Armenia_Beniamin_Achaemenid_Artaxiad_Hellenistic_Roman_possible.SG	1900	40.6885	43.8493	Armenia	AntoniobioRxiv2022	Armenia
R10658	Austria_Klosterneuburg_Roman_oLevant_contam.SG	1725	48.3099	16.3238	Austria	AntoniobioRxiv2022	Central Europe
GDF1349-B	France_IA_LaTene	2350	48.55	3.5833	France	FischerIScience2022	Central Europe
R11873	Germany_Hassleben_Germanic.SG	1500	51.109	10.9956	Germany	AntoniobioRxiv2022	Central Europe
R11554	France_Sarrebourg_LateAntiquity_contam.SG	1675	48.7327	7.0526	France	AntoniobioRxiv2022	Central Europe
GDF1264	France_IA_LaTene	2350	48.55	3.5833	France	FischerIScience2022	Central Europe
DA111	Czech_IA_Hallstatt.SG	2752	50.51	14.05	Czech Republic	DamgaardNature2018	Central Europe
R10670	Austria_Ovilava_Roman.SG	1681	48.1654	14.0366	Austria	AntoniobioRxiv2022	Central Europe
R11553	France_Sarrebourg_LateAntiquity.SG	1675	48.7327	7.0526	France	AntoniobioRxiv2022	Central Europe
R2202	Slovakia_Mikusovce_LaTene_Roman.SG	1925	49.066	18.206	Slovakia	AntoniobioRxiv2022	Central Europe
DA195	Hungary_IA_Scythian_oAegean.SG	2572	46.3444	20.1625	Hungary	DamgaardNature2018	Central Europe
R10660	Austria_Klosterneuburg_Roman_oLevant.SG	1725	48.3099	16.3238	Austria	AntoniobioRxiv2022	Central Europe
R11872	Germany_Hassleben_Germanic.SG	1500	51.109	10.9956	Germany	AntoniobioRxiv2022	Central Europe
R10659	Austria_Klosterneuburg_Roman.SG	1863	48.3099	16.3238	Austria	AntoniobioRxiv2022	Central Europe
R11555	France_Sarrebourg_LateAntiquity_contam.SG	1675	48.7327	7.0526	France	AntoniobioRxiv2022	Central Europe
R11868	Germany_Hassleben_Germanic.SG	1500	51.109	10.9956	Germany	AntoniobioRxiv2022	Central Europe
ISL6950	France_IA_LaTene	2095	49.3556	4.2004	France	FischerIScience2022	Central Europe
R11867	Germany_Hassleben_Germanic_elite_1.SG	1500	51.109	10.9956	Germany	AntoniobioRxiv2022	Central Europe
R2201	Slovakia_BytcaHrabove_Puchov_LaTene_Roman.SG	1970	49.2056	18.5662	Slovakia	AntoniobioRxiv2022	Central Europe B
DA197	Hungary_IA_Scythian.SG	2426	46.3444	20.1625	Hungary	DamgaardNature2018	Central Europe B
DA194	Hungary_IA_Scythian.SG	2328	46.3444	20.1625	Hungary	DamgaardNature2018	Central Europe B
DA191	Hungary_IA_Scythian.SG	2472	47.5594	20.7081	Hungary	DamgaardNature2018	Central Europe B
R2200	Slovakia_BytcaHrabove_Puchov_LaTene_Roman.SG	1960	49.2056	18.5662	Slovakia	AntoniobioRxiv2022	Central Europe B
SPINA2	Etruscan	2350	44.6932	12.0936	Italy	own	Italy IA
R1021	Italy_IA_Republic.SG	2600	41.6433	12.9127	Italy	AntonioGaoMootsScience2019	Italy IA
SPINA1	Etruscan	2350	44.6932	12.0936	Italy	own	Italy IA
R10340	Italy_TarquiniaMonterozzi_IA.SG	2328	42.2542	11.7576	Italy	MootsbioRxiv2022	Italy IA
R10338	Italy_TarquiniaMonterozzi_IA.SG	2328	42.2542	11.7576	Italy	MootsbioRxiv2022	Italy IA
R10343	Italy_TarquiniaMonterozzi_IA.SG	2328	42.2542	11.7576	Italy	MootsbioRxiv2022	Italy IA
R473	Italy_IA_Republic.SG	2600	42.0889	11.7656	Italy	AntonioGaoMootsScience2019	Italy IA
R435	Italy_IA_Republic.SG	2350	41.7952	12.779	Italy	AntonioGaoMootsScience2019	Italy IA
R474	Italy_IA_Republic.SG	2600	42.0889	11.7656	Italy	AntonioGaoMootsScience2019	Italy IA
R10363	Italy_TarquiniaMonterozzi_IA.SG	2253	42.2542	11.7576	Italy	MootsbioRxiv2022	Italy IA
R10359	Italy_TarquiniaMonterozzi_IA.SG	2224	42.2542	11.7576	Italy	MootsbioRxiv2022	Italy IA
R851	Italy_IA_Republic.SG	2600	41.6027	12.5086	Italy	AntonioGaoMootsScience2019	Italy IA
R10361	Italy_TarquiniaMonterozzi_IA.SG	2328	42.2542	11.7576	Italy	MootsbioRxiv2022	Italy IA
R10344	Italy_TarquiniaMonterozzi_IA.SG	2592	42.2542	11.7576	Italy	MootsbioRxiv2022	Italy IA
R41	Italy_Imperial.SG	1750	41.7479	12.2595	Italy	AntonioGaoMootsScience2019	Italy Imperial B (East. Med. Anc.)
R1547	Italy_Imperial_o4.SG	1814	42.0659	12.5866	Italy	AntonioGaoMootsScience2019	Italy Imperial B (East. Med. Anc.)
R1551	Italy_Imperial_o3.SG	1797	42.0659	12.5866	Italy	AntonioGaoMootsScience2019	Italy Imperial B (East. Med. Anc.)
R42	Italy_Imperial_o4.SG	1863	41.7479	12.2595	Italy	AntonioGaoMootsScience2019	Italy Imperial B (East. Med. Anc.)
R10337	Italy_TarquiniaMonterozzi_IA_oLevent.SG	2028	42.2542	11.7576	Italy	MootsbioRxiv2022	Italy Imperial B (East. Med. Anc.)
R11119	Italy_IsolaSacra_RomanImperial.SG	1750	41.7621	12.2491	Italy	AntoniobioRxiv2022	Italy Imperial B (East. Med. Anc.)
R1550	Italy_Imperial_o4.SG	1814	42.0659	12.5866	Italy	AntonioGaoMootsScience2019	Italy Imperial B (East. Med. Anc.)
R10341	Italy_TarquiniaMonterozzi_IA_oLevent.SG	2054	42.2542	11.7576	Italy	MootsbioRxiv2022	Italy Imperial B (East. Med. Anc.)
R11111	Italy_IsolaSacra_RomanImperial.SG	1750	41.7621	12.2491	Italy	AntoniobioRxiv2022	Italy Imperial B (East. Med. Anc.)
f1R	Italy_Pompeii_Roman.SG	1871	40.7488	14.4829	Italy	ScorranoMacciardiSciRep2022	Italy Imperial
R38	Italy_Imperial.SG	1750	41.7479	12.2595	Italy	AntonioGaoMootsScience2019	Italy Imperial
R123	Italy_Imperial.SG	1780	41.685	13.1499	Italy	AntonioGaoMootsScience2019	Italy Imperial
R1557	Italy_Bivio_Roman.SG	1825	43.7237	12.6347	Italy	AntoniobioRxiv2022	Italy Imperial
R11113	Italy_IsolaSacra_RomanImperial.SG	1750	41.7621	12.2491	Italy	AntoniobioRxiv2022	Italy Imperial
R1548	Italy_Imperial.SG	1814	42.0659	12.5866	Italy	AntonioGaoMootsScience2019	Italy Imperial
R1543	Italy_Imperial.SG	1750	42.1962	12.3253	Italy	AntonioGaoMootsScience2019	Italy Imperial
R125	Italy_Imperial.SG	1750	41.685	13.1499	Italy	AntonioGaoMootsScience2019	Italy Imperial
R126	Italy_Imperial.SG	1650	41.685	13.1499	Italy	AntonioGaoMootsScience2019	Italy Imperial
R40	Italy_Imperial.SG	1750	41.7479	12.2595	Italy	AntonioGaoMootsScience2019	Italy Imperial
R11116	Italy_IsolaSacra_RomanImperial.SG	1750	41.7621	12.2491	Italy	AntoniobioRxiv2022	Italy Imperial
R1544	Italy_Imperial.SG	1750	42.1962	12.3253	Italy	AntonioGaoMootsScience2019	Italy Imperial
R43	Italy_Imperial.SG	1750	41.7479	12.2595	Italy	AntonioGaoMootsScience2019	Italy Imperial
R850	Italy_IA_Republic_oEasternMediterranean.SG	2600	41.6027	12.5086	Italy	AntonioGaoMootsScience2019	Italy Imperial
R1556	Italy_Bivio_Roman.SG	1825	43.7237	12.6347	Italy	AntoniobioRxiv2022	Italy Imperial
R1554	Italy_Bivio_Roman.SG	1777	43.7237	12.6347	Italy	AntoniobioRxiv2022	Italy Imperial
R835	Italy_Imperial.SG	1814	43.312	13.6512	Italy	AntonioGaoMootsScience2019	Italy Imperial
R1545	Italy_Imperial.SG	1750	42.1962	12.3253	Italy	AntonioGaoMootsScience2019	Italy Imperial
R128	Italy_Imperial.SG	1750	41.685	13.1499	Italy	AntonioGaoMootsScience2019	Italy Imperial
R39	Italy_Imperial.SG	1798	41.7479	12.2595	Italy	AntonioGaoMootsScience2019	Italy Imperial
R436	Italy_Imperial.SG	1850	41.7952	12.779	Italy	AntonioGaoMootsScience2019	Italy Imperial
R437	Italy_IA_Republic_oEasternMediterranean.SG	2250	41.7952	12.779	Italy	AntonioGaoMootsScience2019	Italy Imperial
R11112	Italy_IsolaSacra_RomanImperial.SG	1750	41.7621	12.2491	Italy	AntoniobioRxiv2022	Italy Imperial
R11109	Italy_IsolaSacra_RomanImperial.SG	1750	41.7621	12.2491	Italy	AntoniobioRxiv2022	Italy Imperial
R44	Italy_Imperial.SG	1750	41.7479	12.2595	Italy	AntonioGaoMootsScience2019	Italy Imperial
R836	Italy_Imperial.SG	1814	43.312	13.6512	Italy	AntonioGaoMootsScience2019	Italy Imperial
SFI-39	Lebanon_IA3.SG	2385	33.8964	35.5083	Lebanon	HaberAJHG2020	Levant
SFI-56	Lebanon_IA2.SG	2720	33.8967	35.5094	Lebanon	HaberAJHG2020	Levant
SFI-33	Lebanon_ERoman.SG	1804	33.8965	35.5114	Lebanon	HaberAJHG2020	Levant
QED-7	Lebanon_Roman.SG	1627	34.0522	35.7758	Lebanon	HaberAJHG2018	Levant
SFI-47	Lebanon_IA3.SG	2385	33.8964	35.5083	Lebanon	HaberAJHG2020	Levant
SFI-34	Lebanon_IA3.SG	2385	33.8964	35.5083	Lebanon	HaberAJHG2020	Levant
SFI-20	Lebanon_Hellenistic.SG	2043	33.8965	35.5117	Lebanon	HaberAJHG2020	Levant
QED-2	Lebanon_Roman.SG	1610	34.0522	35.7758	Lebanon	HaberAJHG2018	Levant
SFI-42	Lebanon_IA3.SG	2415	33.8964	35.5083	Lebanon	HaberAJHG2020	Levant
Dol1	Anatolia_LateAntiquity	1600	37.0735	37.3922	Turkey	own	Levant
SFI-36	Lebanon_IA3.SG	2385	33.8964	35.5083	Lebanon	HaberAJHG2020	Levant
SFI-50	Lebanon_IA3.SG	2385	33.8964	35.5083	Lebanon	HaberAJHG2020	Levant
SFI-15	Lebanon_ERoman.SG	2027	33.8965	35.5117	Lebanon	HaberAJHG2020	Levant
SFI-45	Lebanon_IA3.SG	2385	33.8964	35.5083	Lebanon	HaberAJHG2020	Levant
R2041	Croatia_SisakPogorelec_Roman.SG	1647	45.4647	16.3777	Croatia	AntoniobioRxiv2022	Southeastern Europe
R2040	Croatia_SisakPogorelec_Roman.SG	1625	45.4647	16.3777	Croatia	AntoniobioRxiv2022	Southeastern Europe
R3747	Croatia_Zadar_Roman.SG	1775	44.1141	15.2331	Croatia	AntoniobioRxiv2022	Southeastern Europe
R3746	Croatia_Zadar_Roman.SG	1773	44.1141	15.2331	Croatia	AntoniobioRxiv2022	Southeastern Europe
R10478	Slovenia_Emona_Roman.SG	1622	46.0569	14.5058	Slovenia	AntoniobioRxiv2022	Southeastern Europe
R3745	Croatia_Zadar_Roman.SG	1880	44.1144	15.2279	Croatia	AntoniobioRxiv2022	Southeastern Europe
R6756	Serbia_Viminacium_Roman_elite_3.SG	1769	44.7167	21.1667	Serbia	AntoniobioRxiv2022	Southeastern Europe
R6764	Serbia_Naissus_LateAntiquity.SG	1616	43.3267	21.8962	Serbia	AntoniobioRxiv2022	Southeastern Europe
R6693	Serbia_SvilosKrussevlje_Roman.SG	1675	45.9125	19.1743	Serbia	AntoniobioRxiv2022	Southeastern Europe
R6701	Serbia_SvilosKrussevlje_Roman.SG	1661	45.9125	19.1743	Serbia	AntoniobioRxiv2022	Southeastern Europe
R3542	Croatia_BeliManastir_Roman.SG	1616	45.7729	18.6108	Croatia	AntoniobioRxiv2022	Southeastern Europe
R3655	Croatia_Mursa_Roman.SG	1729	45.5505	18.678	Croatia	AntoniobioRxiv2022	Southeastern Europe
R3659	Croatia_Scitarjevo_Roman.SG	1639	45.7678	16.1236	Croatia	AntoniobioRxiv2022	Southeastern Europe
R3744	Croatia_Zadar_Roman.SG	1800	44.101	15.2791	Croatia	AntoniobioRxiv2022	Southeastern Europe
R10467	Slovenia_Emona_Roman.SG	1628	46.0569	14.5058	Slovenia	AntoniobioRxiv2022	Southeastern Europe
R10477	Slovenia_Emona_Roman.SG	1659	46.0569	14.5058	Slovenia	AntoniobioRxiv2022	Southeastern Europe
R9669	Serbia_Viminacium_Roman_elite_3.SG	1732	44.7167	21.1667	Serbia	AntoniobioRxiv2022	Southeastern Europe
R3743	Croatia_Zadar_Roman.SG	1798	44.101	15.2791	Croatia	AntoniobioRxiv2022	Southeastern Europe
DA139	Russia_Sarmatian.SG	2300	47.2934	39.546	Russia	DamgaardNature2018	Steppe
MJ-44	Russia_MiddleSarmatian_SouthernUrals.SG	2213	53.8587	55.4487	Russia	JarveCurrentBiology2019	Steppe
UKR051	Late Scythian Culture	2026	45.4044	33.2337	Ukraine	SaagSciAdv2025	Steppe
UKR095	Scythian Culture	2246	49.8647	35.2774	Ukraine	SaagSciAdv2025	Steppe
DA143	Russia_Sarmatian.SG	2300	47.2923	39.5431	Russia	DamgaardNature2018	Steppe
UKR174	?	2182	49.556	25.5907	Ukraine	SaagSciAdv2025	Steppe
UKR036	Scythian Culture	2550	49.4054	30.8469	Ukraine	SaagSciAdv2025	Steppe
UKR105	Scythian Culture	2625	50.199	35.3007	Ukraine	SaagSciAdv2025	Steppe
UKR109	Scythian Culture	2300	50.184	36.4968	Ukraine	SaagSciAdv2025	Steppe
als001	central_Sweden_Pre-Viking	1362	59.8	17.8	Sweden	RodriguezVarelaCell2023	Northern Europe
R10636	Poland_Weklice_WielbarkCulture_Roman.SG	1875	54.1176	19.5742	Poland	AntoniobioRxiv2022	Northern Europe
lov001	central_Sweden_Pre-Viking	1452	59.33	17.84	Sweden	RodriguezVarelaCell2023	Northern Europe
RISE174	Sweden_IA.SG	1405	55.545	13.098	Sweden	AllentoftNature2015	Northern Europe
rtp001	north_Sweden_Pre-Viking	1475	62.5	16.3	Sweden	RodriguezVarelaCell2023	Northern Europe
rtp003	north_Sweden_Pre-Viking	1475	62.5	16.3	Sweden	RodriguezVarelaCell2023	Northern Europe
snb014	south_Sweden_Pre-Viking	1475	56.55	16.63	Sweden	RodriguezVarelaCell2023	Northern Europe
snb018	south_Sweden_Pre-Viking	1475	56.55	16.63	Sweden	RodriguezVarelaCell2023	Northern Europe
R10618	Poland_Weklice_WielbarkCulture_Roman.SG	1789	54.1176	19.5742	Poland	AntoniobioRxiv2022	Northern Europe
R10620	Poland_Weklice_WielbarkCulture_Roman.SG	1941	54.1176	19.5742	Poland	AntoniobioRxiv2022	Northern Europe
R10625	Poland_Weklice_WielbarkCulture_Roman.SG	1875	54.1176	19.5742	Poland	AntoniobioRxiv2022	Northern Europe
R10626	Poland_Weklice_WielbarkCulture_Roman.SG	1875	54.1176	19.5742	Poland	AntoniobioRxiv2022	Northern Europe
hvr009	Nor_North_Pre-Viking	1812	66	12.7	Norway	RodriguezVarelaCell2023	Northern Europe
lau001	Gotland_Pre-Viking	1350	57.3	18.6	Sweden	RodriguezVarelaCell2023	Northern Europe
VK522	Sweden_IA_2.SG	1550	56.535	16.605	Sweden	MargaryanWillerslevNature2020	Northern Europe
VK390	Norway_IA.SG	1450	59.22	9.59	Norway	MargaryanWillerslevNature2020	Northern Europe
R11391	Poland_Weklice_WielbarkCulture_Roman.SG	1875	54.1176	19.5742	Poland	AntoniobioRxiv2022	Northern Europe
snb012	south_Sweden_Pre-Viking	1475	56.55	16.63	Sweden	RodriguezVarelaCell2023	Northern Europe
R10634	Poland_Weklice_WielbarkCulture_Roman.SG	1875	54.1176	19.5742	Poland	AntoniobioRxiv2022	Northern Europe
VK532	Denmark_IA.SG	1850	55.6555	12.2451	Denmark	MargaryanWillerslevNature2020	Northern Europe
R10633	Poland_Weklice_WielbarkCulture_Roman.SG	1875	54.1176	19.5742	Poland	AntoniobioRxiv2022	Northern Europe
VK521	Denmark_IA.SG	1650	55.6359	12.2414	Denmark	MargaryanWillerslevNature2020	Northern Europe
snb010	south_Sweden_Pre-Viking	1475	56.55	16.63	Sweden	RodriguezVarelaCell2023	Northern Europe
R10631	Poland_Weklice_WielbarkCulture_Roman.SG	1875	54.1176	19.5742	Poland	AntoniobioRxiv2022	Northern Europe
VK418	Norway_IA.SG	1600	67.94	14.98	Norway	MargaryanWillerslevNature2020	Northern Europe
R11875	Germany_Hassleben_Germanic_oNorthernEurope_contam.SG	1500	51.109	10.9956	Germany	AntoniobioRxiv2022	Northern Europe	grouped with “Northern Europe” when painting with distal sources and with “Central Europe Late Antiquity (North. Anc.)” when painting with local sources
R2204	Slovakia_Zohor_Germanic_Roman.SG	1800	48.3175	16.9829	Slovakia	AntoniobioRxiv2022	Northern Europe	grouped with “Northern Europe” when painting with distal sources and with “Central Europe Late Antiquity (North. Anc.)” when painting with local sources
R11875	Germany_Hassleben_Germanic_oNorthernEurope_contam.SG	1500	51.109	10.9956	Germany	AntoniobioRxiv2022	Central Europe Late Antiquity (North. Anc.)	grouped with “Northern Europe” when painting with distal sources and with “Central Europe Late Antiquity (North. Anc.)” when painting with local sources
R2204	Slovakia_Zohor_Germanic_Roman.SG	1800	48.3175	16.9829	Slovakia	AntoniobioRxiv2022	Central Europe Late Antiquity (North. Anc.)	grouped with “Northern Europe” when painting with distal sources and with “Central Europe Late Antiquity (North. Anc.)” when painting with local sources
STRAZ_I_99	Germany_LateAntiquity	1530	48.892	12.572	Germany	own	Central Europe Late Antiquity (North. Anc.)
STRAZ_I_19	Germany_LateAntiquity	1585	48.892	12.572	Germany	own	Central Europe Late Antiquity (North. Anc.)
Pfoe3	Germany_LateAntiquity	1605	48.8106	11.6883	Germany	own	Central Europe Late Antiquity (North. Anc.)
Pfoe1	Germany_LateAntiquity	1552	48.8106	11.6883	Germany	own	Central Europe Late Antiquity (North. Anc.)
STRAZ_I_11	Germany_LateAntiquity	1635	48.892	12.572	Germany	own	Azlburg Late Antiquity (Roman Cemetery)
STRAZ_I_76	Germany_LateAntiquity	1585	48.892	12.572	Germany	own	Azlburg Late Antiquity (Roman Cemetery)
STRAZ_I_88	Germany_LateAntiquity	1605	48.892	12.572	Germany	own	Azlburg Late Antiquity (Roman Cemetery)
STRAZ_I_70	Germany_LateAntiquity	1530	48.892	12.572	Germany	own	Azlburg Late Antiquity (Roman Cemetery)
STRAZ_II_27	Germany_LateAntiquity	1585	48.892	12.572	Germany	own	Azlburg Late Antiquity (Roman Cemetery)
STRAZ_I_14	Germany_LateAntiquity	1645	48.892	12.572	Germany	own	Azlburg Late Antiquity (Roman Cemetery)
STRAZ_I_15	Germany_LateAntiquity	1550	48.892	12.572	Germany	own	Azlburg Late Antiquity (Roman Cemetery)
STRAZ_II_13	Germany_LateAntiquity	1585	48.892	12.572	Germany	own	Azlburg Late Antiquity (Roman Cemetery)
STRAZ_I_29	Germany_LateAntiquity	1605	48.892	12.572	Germany	own	Azlburg Late Antiquity (Roman Cemetery)
STRAZ_I_4	Germany_LateAntiquity	1575	48.892	12.572	Germany	own	Azlburg Late Antiquity (Roman Cemetery)
STRAZ_I_60	Germany_LateAntiquity	1510	48.892	12.572	Germany	own	Azlburg Late Antiquity (Roman Cemetery)
STRAZ_I_62	Germany_LateAntiquity	1635	48.892	12.572	Germany	own	Azlburg Late Antiquity (Roman Cemetery)

## Sheet: 5.twigstats results (distal s.)
target	Baltic	North Britain	Pre-Roman South Britain	Armenia	Central Europe	Eastern Central Europe	East Asian (CHB)	Iron Age Central Italy	Imperial Central Italy B (East. Med. Anc.)	Imperial Central Italy	Levant	Northern Europe	Roman Southeastern Europe	Pontic Steppe Scythian
Alh_114	0.000636903	0.0253992	0.0236123	0.00503144	0.0023771	0.0301401	0.00276735	0.213114	0.0470151	0.242564	0.000665547	0.14049	0.264813	0.00137468
Alh_115	0.00264245	0.00032731	0.00602191	0.000174361	0.00085664	0.00530927	0.0045438	0.20466	0.0174234	0.155611	0.0252637	0.0179526	0.554741	0.00447238
Alh_116	0.0233874	0.0136158	0.00196051	0.0182806	0.0530109	0.0327028	0.000624587	0.233221	0.00308195	0.0795629	0.00524304	0.353432	0.174565	0.00731209
Alh_117	0.00404927	0.000785753	0.000830477	0	0.00990451	0	0.000239343	0.409505	0.0141859	0.0146274	0.00478431	0.416981	0.124107	0
Alh_118	0.0218812	0.04217	0.0248802	0.00784369	0.0460591	0.0108458	0.000364146	0.157783	0.0222685	0.0226509	0.00142908	0.0228239	0.617101	0.00190008
Alh_119	0.0694194	0.0240056	0.0196916	0	0.0150268	0.00263488	0.00649389	0.470157	0	0	0.00630374	0.144401	0.236194	0.00567174
Alh_120	0.0339007	0	0.000142107	0	0.00686581	0.00427241	0.00160842	0.396215	0.00331021	0	0.0359832	0.0398773	0.47662	0.00120458
Alh_121	0.00531782	0.0887169	0.000127549	0.0278344	0.0321958	0.0378545	1.42719e-05	0.115022	0.000412721	0.00354045	0.00152658	0.573337	0.11323	0.000870272
Alh_122	0.000556441	0.0108427	0.0271951	0.000705339	0.0293436	0.00161886	0.00326673	0.486289	0.111502	0.0756311	0.00632402	0.215698	0.0306089	0.000418535
Alh_123	0.000366253	0.00480544	0.00192147	0.0244222	0.0190813	0.0018871	0.000285317	0.204691	0.000645814	0.283795	0.0883384	0.007727	0.360906	0.00112776
Alh_124	0.0198626	0.0918175	0.011061	0.000648254	0.0564256	0.000685516	0.00174947	0.0201852	0.000264486	0.00289118	0.000142686	0.606398	0.180184	0.00768463
Alh_126	0.0702538	0.0102008	0.00991636	0.00585983	0.0376853	0.0376501	0.0018967	0.218301	0.0190305	0.431709	0.0604839	0.00887518	0.0853983	0.00273954
Alh_127	0.0207759	0.122882	0.0148586	0.00580981	0.00612266	0.209638	3.91331e-06	0.102516	0.0198054	0.0813907	0.0706153	0.0204188	0.325164	0
Alh_129	0.0643345	0.179519	0.0773902	0	0.00586129	0.00874883	0.00133188	0.000452562	0	0	0.000297095	0.528569	0.11985	0.0136453
Alh_130	0.000231385	0.0162375	0.00030509	0.00594013	0.0853883	0.00280294	0	0.0857646	0	0.0107258	0.0360227	0.39893	0.357522	0.000130194
Alh_131	0.0281156	0.0855469	0.000947596	0.00473763	0.0353683	0.0183791	0.000149395	0.23758	0.000285325	0.000246346	0.000519911	0.464381	0.121176	0.00256671
Alh_132	0.013459	0.100697	0.00451504	0.000796199	0.00443608	0.0398261	4.90872e-05	0.211738	0.0010648	0.0221467	0.0322819	0.301425	0.267062	0.000503239
Alh_133	0.0456426	0.227532	0.00499528	0.000346645	0.0246181	0.0223927	7.81932e-05	0.0483529	0.000237126	3.0971e-05	0.000345458	0.565342	0.0401807	0.0199054
Alh_134	0	0.133552	0.00370372	0.000482029	0.048753	0.00965374	0	0.139454	0	0.0005609	0.0113964	0.398317	0.253544	0.000583543
Alh_135	0.00388724	0.000626891	0	0.00281648	0.0156375	0.00143293	0.00061908	0.0809609	0.00548494	0.177655	0.0105045	0.249805	0.450194	0.000375913
Alh_136	0.00415601	0.126057	0.0427045	0	0.084559	0.0546837	0.00193858	0.128356	0	0.00300626	0.00496561	0.447574	0.0987143	0.00328617
Alh_137	0.000136323	0.079492	0.0527133	0	0.036615	0	0.00504359	0.0876111	0.000990859	0.00562808	0.000494365	0.611755	0.114287	0.00523291
Alh_140	0.0034607	0.00037825	0.00218307	0.00658584	0.00431798	0	0.00370978	0.208339	0.112996	0.0846443	0.000465688	0.238415	0.33379	0.000714972
Alh_141	0.000600529	0.109813	0.116215	0.0163076	0.000232151	2.63839e-06	0.000125499	0.131285	0	0.00345108	2.53456e-05	0.501293	0.120197	0.00045246
Alh_143	5.25335e-05	0.16573	0.00826323	0.0191524	0.0167969	0.00173807	0	0.0818584	0	0.009419	0.00524741	0.610877	0.0806351	0.000230158
Alh_144	0.0164871	0.231505	0	0	0.0198954	0.0519067	0	0.0764228	0	0.000366716	0	0.514371	0.0890459	0
Alh_145	0.00441649	0.106478	0	0.000338338	0.00615853	0.105594	0	0.217129	0.000873109	0.00769924	0	0.471971	0.0793422	0
Alh_146	0.00290742	0.0545441	0.00064443	5.75951e-05	0.0778734	0.0010688	0	0.143375	0	0.0293966	0.0666538	0.368464	0.255015	0
Alh_147	0.00322904	0.120154	0.0640668	0	0.00565392	0.00215302	0.00017653	0.213293	0.000711741	0.00139817	0.0180783	0.524246	0.0413048	0.00553448
Alh_149	0.000314107	0.0439312	0.0345062	0	0.0425821	0.000160157	0.000989085	0.254609	0.00133718	0.000323774	0.00848485	0.565464	0.0438593	0.00343954
Alh_150	0.0111515	0.121639	0.0504506	0.00150627	0	0.0103058	0	0.100271	0.000704983	0.0272707	0.00174593	0.282827	0.392058	6.87902e-05
Alh_151	0	0.0366513	0.0167745	0.149132	0.00429978	0.00661832	0.00031024	0.162549	0.000825937	0.0677129	0.00275925	0.274663	0.277605	0.000100197
Alh_152	0.00506912	0.0259214	0.0318546	0	0.0384709	0.00148077	0.0022808	0.174699	0	0.000848051	0.0426481	0.561679	0.105157	0.00989081
Alh_153	0.0239162	0.145327	0.087237	0	0.0368911	0.000339491	7.65092e-05	0.140916	0.0103993	0.000108544	0.0105269	0.511892	0.0312658	0.00110434
Alh_154	0.0129022	0.104814	0.00582308	0	0.0630592	0.00767479	0.0001273	0.121835	5.80287e-06	0.00606278	0.109264	0.447911	0.115531	0.00499063
Alh_155	0.00518935	0.00332027	0.010419	0.00450245	0.00604431	0.00174571	0.00120199	0.00125296	0.074419	0.501591	0.0286816	0.0463651	0.314932	0.000335754
Alh_156	0.00553874	0.00583134	0.0047072	0	0.0172434	0.00216889	0.00133718	0.199687	0.0213331	0.166151	0.0580177	0.170051	0.346765	0.00117007
Alh_157	0.0170618	0.00502145	0	0	0.00614036	0.000155518	0	0.134855	0	0	0.035563	0.0342488	0.766954	0
Alh_158	0.0149157	0.206139	0.00136179	0	0.0514456	0.0345805	0.000422011	0.0980638	0	0	0	0.561383	0.0300872	0.00160096
Alh_159	0	0.0480621	0.0039787	4.01997e-05	0.0138416	2.83723e-07	0	0.076428	0.00100962	0.036984	0.000398341	0.567409	0.251848	0
Alh_161	0.0012178	0.00387072	0	0.00167812	0.00349633	0.0234404	1.75177e-05	0.0121406	0.000187087	0.00106692	0.000117432	0.446379	0.506388	0
Alh_162	0.00241432	0.00100411	0.000112526	0.04806	0.0109034	0.00186772	0.000617718	0.28828	0.0117227	0.371016	0.00971498	0.105727	0.14856	0
Alh_163	0.000671111	0.0987347	0.00574529	0.000960135	0.0384422	0.000900782	5.33792e-06	0.221028	0.000283376	0.00156167	0.0270302	0.566324	0.0327493	0.00556419
Alh_164	0.00288267	0.0850549	0.0165059	0.129051	0.00952414	0.0190223	0.00016197	0.164621	0.00876213	0.142291	0.0101987	0.0491366	0.281164	0.081624
Alh_168	0.0146762	0.0227941	0.0490555	0.0518344	0.021671	0.025349	0.00259077	0.363157	0.0399979	0.050333	0.0396222	0.0216745	0.294653	0.00259205
Alh_190	0.00084633	0.004399	0.00968572	0.0290498	0.0379233	0.0011162	0.0169027	0.0156417	0.0257549	0.172988	0.0376839	0.25134	0.342013	0.0546558
Alh_214	0.00148944	0	0.0011568	0	0.0172232	0	0.00451315	0.336074	0.204861	0.218088	0.0737562	0.0037312	0.139107	0
Alh_215	0.0904946	0.337162	0	0	0.0130553	0.00102992	0	0.0496186	0	0	0	0.446325	0.0623148	0
Alh_216	0	0.000497783	0.016652	0	0.0363191	0.00110508	0.00399397	0.455127	0.0532759	0.164417	0.0247533	0.000440934	0.242649	0.000768777
Alh_217	0.0034242	0.0180805	0.0041308	0.00389137	0.0106331	0.0141326	0.000847068	0.0940764	0	0.0242833	0.00227641	0.346513	0.475393	0.00231801
Alh_218	0.00405625	0.00346795	0	0.0148138	0.028719	1.92976e-05	1.63157e-06	0.736762	0.00122869	0.0218828	0.00101934	0.0634988	0.12175	0.00278027
Alh_219	0.000323202	0.0165519	0.00382763	0.00264279	0.0137492	0.000479944	0.000179325	0.216885	0.00243834	0.44294	0	0.034853	0.264967	0.000163223
Alh_220	0.00178245	0.0918345	0.000139273	0.0507872	0.0829047	0.00199848	0	0.223103	0	0.00805954	0.101254	0.102396	0.335741	0
Alh_225	0.00293479	0.134354	0.0427104	0.0234987	0.0414826	0.0319306	0.016713	0.0914514	0.047521	0.228032	0.00736612	0.0221295	0.275784	0.0340921
Alh_226	0.00646305	0.0213096	0.109903	0.00389816	0.0197036	0.0287527	0.00551515	0.250303	0.00802909	0.0519611	0.00839163	0.0101001	0.475242	0.000426909
Alh_227	0.0158893	0.00381978	0.00202721	0	0.0191527	0.0105606	0.00103163	0.236901	0	2.70509e-05	0.00907825	0.0845259	0.615651	0.00133497
Alh_228	0.0154298	0.00438848	0.0309691	0.0194098	0.0811458	0.0174797	0.00619013	0.115788	0.0497258	0.0097048	0.0162328	0.303645	0.329623	0.000267336
Alh_229	0.0192104	0.0355697	0.0025891	0.0156967	0.00453876	0.0162542	0	0.272387	0.0206696	0.156165	0.0226489	0.103272	0.331	0
Alh_230	0.00291079	0.0861302	0.000555042	0.0154049	0.0570283	0.000831157	0	0.643725	0	0.0195161	7.65967e-05	0.0399959	0.133826	0
Alh_231	0.018062	0.248963	0.00174503	0	0.0682909	0.00208891	0	0.0475268	0	0	0.000295834	0.610464	0.00212366	0.000439434
Alh_232	0.00160711	0.156409	0	0.00354336	0.00856176	0.0139375	0	0.12838	0.00131943	0.234153	0.0158295	0.383796	0.052463	0
Alh_233	0.00981409	0.0647931	0.0427865	0.0225826	0.0422347	0.00446916	0.00157287	0.0657263	0.010797	0.064943	0.043852	0.177473	0.443005	0.00595078
Alh_234	0.0101932	0.043856	0.0039347	0.0765143	0.0216415	0.0173162	0.000445372	0.0341194	0.0340163	0.36066	0.000735591	0.0867116	0.303771	0.00608456
Alh_235	0.00508763	0.172059	0.0357174	0.00646303	0.0721044	0.126385	0.00311503	0.0231465	0.00486849	0.0265165	0.0205377	0.465099	0.017749	0.0211513
Alh_236	0.00618165	0.0411902	0.0190257	0.000582625	0.00344886	0.109497	0.00068577	0.0969528	0.00229288	0	0.0272163	0.405195	0.285032	0.00269932
Alh_237	0.000200341	0	0.00745979	0.00170981	0.00110936	0.0019336	0.0014226	0.248583	0.0647274	0.0645209	0.0110418	0.372357	0.224935	0
Alh_238	0.00373861	0.00644658	0.0516407	0.00139611	0.00041544	2.96445e-05	0.00177811	0.0652138	0.0151775	0.094347	0.0148436	0.241674	0.503299	0
Alh_239	0.0159331	0.147066	0.0127991	0.000232368	0.0115903	0.0417833	0.00026631	0.244882	0	0	0	0.515666	0.00954799	0.000234327
Alh_240	0.0109912	0.00344138	4.32683e-06	0.000563714	0.00905621	6.67924e-06	9.6957e-05	0.122465	0.00771371	0.368045	0.0414611	0.0233228	0.411916	0.000916167
Alh_241	0.0534484	0.115751	0.00777541	0.0376668	0.00389937	0.0154572	5.61663e-05	0.339994	0.00157962	0.0839127	0.0229371	0.204653	0.109041	0.00382869
Alh_242	0.0107831	0.00734154	0.000436443	0.00271261	0.00290196	0.000679783	0.000207882	0.5344	0.00110764	0.0763265	0	0.202783	0.16032	0
Alh_243	0.000680452	0	3.90341e-05	0.0371081	0.000463816	0.00341061	0.000283864	0.080261	0.00161064	0.336901	0.0466191	0.0203339	0.472142	0.00014695
Alh_244	0.000389886	0.0977773	0.0508145	0.00574618	0.0097847	0.0508781	0.00537827	0.0623553	0.141221	0.116137	0	0.0669772	0.381016	0.0115241
Alh_245	0	0	0	0.00904134	0.00152014	0	0.665626	0	0.000802096	0.0020923	0	2.06698e-05	0.00102515	0.319872
Alh_246	0.00450487	0.228885	0.0380735	0.0011306	0.0345298	0.0530303	0.00216467	0.0822131	0.0117717	0.0724526	0.00384664	0.340878	0.121966	0.0045525
Alh_247	0.0569541	0.019144	0.0118087	0.00709284	0.0592157	0.126153	0.00646823	0.317149	0.00550891	0.0161993	0.00585708	0.317703	0.0507455	0
Alh_248	0.0244772	0.0436099	0.00116648	6.23832e-05	0.00730967	0.00134535	0	0.288707	9.33887e-05	0.000602837	0.00690084	0.602465	0.0232598	0
Alh_249	0.000780103	0.241342	4.57325e-05	0	0.0925752	0.00587364	0	0.103029	0	0.000255997	0.00220859	0.545648	0.00824189	0
Alh_26	0.000731472	0.0245954	0.00354672	0.19852	0.014362	0	2.11753e-05	0.158431	0.0013313	0.0286673	0.00971951	0.110633	0.449442	0
Alh_262	0	0.0900465	0.0461798	0.0541025	0.0241004	0.00352544	0.000127325	0.176763	0.00105093	0.00418161	0.000550864	0.492862	0.10651	0
Alh_263	0.000374664	0.0216941	0.0226686	0.0220109	0.0163621	0	0.000148646	0.105948	0.0331135	0.104298	0.00149865	0.346962	0.32492	0
Alh_264	0.000598572	0.138566	0.0474492	0.0135319	0.0493999	0.000336358	0.00017025	0.121511	0.0994252	0.254836	0.00686144	0.204609	0.0627063	0
Alh_265	0.0664322	0.0724123	0.169511	0.0348144	0.00734729	0.0358962	0.0345508	0.0412191	0.00434604	0.00316962	0.0839183	0.374288	0.00201254	0.0700825
Alh_266	0.0115891	0.0279964	0.00129303	0.000123522	0.0346974	0.00371316	0	0.183115	0.00198251	0.171199	0.0261765	0.15264	0.385475	0
Alh_267	0.0246164	0.255981	0.00364364	0.00649917	0.00703969	0.0947042	0	0.0910422	0	0	0.00306856	0.506402	0.00672408	0.000278914
Alh_268	0.0269872	0.000419761	0.0011009	0.00160773	0.0191647	0.00108384	0.00225548	0	0.00281163	0.0215364	0.0495943	0.226669	0.644619	0.00214974
Alh_279	0.00208319	0.134619	0	0	0.00327483	0.0018029	0	0.0943621	0	0	0	0.755371	0.00848748	0
Alh_280	0.0221671	0.00795507	0.0150731	0.0203265	0.000165175	0.0366376	0.000282234	0.177874	0.0241119	0.0254687	0.000361957	0.0179486	0.648353	0.00327447
Alh_281	0.0612489	0.177567	0.00930103	0.00721972	0.0113354	0.0514154	0.00056547	0.132796	0.000585414	0.000310222	0	0.470269	0.068697	0.00868914
Alh_282	0.0985706	0.000618187	0.00149323	0.00050878	0.000518786	0.0181944	0.0192261	0.0135255	0.00729963	0.181004	0.008052	0.29894	0.350195	0.00185417
Alh_29	0.000582448	0.290131	0	0.000329014	0.0541239	4.78351e-05	0	0.022469	0	0	0	0.626526	0.00579082	0
Alh_33	0.0456472	0.0614618	0.0108246	0.00182524	0.0235537	0.00554585	0.00486185	0.0765975	0.0409171	0.0941517	0.0027966	0.502742	0.103009	0.0260658
Alh_34	0.0573458	0.248698	0.0405588	0.000168404	0.0359048	0.0108321	0.00149238	0.0219345	0.00286669	0.008203	0.000131973	0.492412	0.0763724	0.00307915
Alh_356	0.00661285	0.30387	0.0166707	0.00111238	0.00130219	0.0197732	0	0.0272781	0.000502147	0.0014973	0.00075316	0.543976	0.0766527	0
Alh_357	0.000134322	0.00100899	0.00164641	0.00174086	8.48638e-05	0	3.0786e-05	0.102269	0.00922359	0.43677	0.000613043	0.229474	0.217005	0
Alh_45	0.00211768	0.239305	0.000298929	0.000197638	0.0121808	0.00171496	0	0.0638125	0	0.000141423	0	0.678434	0.00179699	0
Alh_48	0.00295776	0.00481185	0	0.00912639	0.0089796	0.00278903	7.35856e-06	0.178501	0.00655707	0.18314	0	0.556674	0.0462326	0.000224451
Alh_51	0.059313	0.0865697	0.000953154	0.00316348	0.0592683	0.0230016	0.000271369	0.0602918	0.000941306	0.0309885	0.000504337	0.610287	0.0568921	0.00755437
Alh_52	0	0.27231	0.00109911	0.000195795	0.042458	0.000703591	0	0.0336943	0	0	0.000488478	0.645624	0.00342696	0
Alh_55	0.00132088	0.242298	0.00482412	0	0.0288552	0.0501788	0	0.107605	0	0	0.000943042	0.563918	5.7825e-05	0
Alh_57	0.0533947	0.000957969	0.0286249	0.00213058	0	0.000470581	0.00561236	0.0240374	0.0153838	0.012167	0.0035963	0.379659	0.458146	0.0158192
Alh_61	0.000926211	0.14941	0.00482551	0.000888049	0.0376299	0	0	0.141449	0	0	0.00148673	0.661213	0.00196249	0.000209823
Alh_63	0.000467687	0.240263	0.00990987	0.00196581	0.0450941	0	1.66194e-05	0.0257992	0.000725661	0.00123337	0.00259137	0.661027	0.0109058	0
Alh_72	0.00607036	0.158701	8.98799e-05	0.00225166	0.0119612	0.0014825	0	0.0138038	0.000726266	0.00622708	0.00754832	0.742754	0.048384	0
Alh_73	0.0392829	0.243978	0.0619274	0.00222962	0.0484726	0.00996117	0	0.0418349	0	0	0.0327843	0.514595	0.000302368	0.00463223
Alh_74	0.00244629	0.190844	0.0413588	0.0649238	0.0148259	0.00138178	0.0140234	0.050876	0.00081219	0.00872841	9.00597e-05	0.497192	0.0497324	0.0627645
Alh_77	3.5782e-05	0.00786419	0.0303578	0.0850083	0.0051822	0	0.00291062	0.161198	0.0352908	0.209089	0.0193222	0.304551	0.134932	0.00425786
Alh_80	0.00593664	0.281005	0	0.000322208	0.041822	0.00049388	2.27816e-05	0.0707208	0	0.000151854	3.24943e-05	0.512182	0.0873101	0
Alh_82	0.00402486	0.0720138	0.000538283	0.0092441	0.0251748	0.00151405	3.21799e-05	0.0879811	0	0.00840339	0	0.751441	0.039632	0
Alh_84	0.0474805	0.158278	0.00977364	0.000222292	0.0682413	0.0848653	5.65362e-05	0.131542	0	0	0.000357737	0.499183	0	0
Alh_94	0.00576373	0.266943	0.00019955	0	0.0662231	0.00154318	0	0.00962773	0	0	0	0.640301	0.00939953	0
Alh_98	0.0562041	0.310186	0.00855974	0.000117623	0.0223212	0.00227234	0	0.202615	0	0	0.000811552	0.396912	0	0
Arg1	0.178302	0.032433	0.0217803	0.000398068	0.0152148	0.00910313	0.0410359	0.115769	0.00770238	0.137841	0.0308665	0.0626143	0.210358	0.136581
Arg3_1	0	0	0	0.0413786	0.0309177	0	0	0.0035677	0.00330286	0.18989	0.0159191	0	0.715024	0
Arg5_1	0.000113111	0	0	0.0701953	0.0154565	0	0.00323647	0.0158046	0.0131784	0.520984	0.0579596	0.00121777	0.300201	0.00165365
Btb100	0.00113883	0.424937	0.0232371	0.000203035	0.0522161	0	0	0.10629	0.00333311	0.0139619	0.000687962	0.368022	0.00597347	0
Btb102	0.053802	0.108606	0.0433042	0.00651354	0.00624684	0.0700007	0.000727437	0.22337	0.0051244	0.00698238	0.0341715	0.422877	0.0166229	0.00165059
Btb104	0.00173263	0.351881	0.00255526	0	0.0313162	0.014112	0	0.0341763	0	0.000107037	0.000105198	0.493806	0.0702089	0
Btb105	0.0270418	0.249969	0.0461107	0.0130192	0.0601875	0.0728754	0.000378323	0.0197627	0.0266096	0.00408407	0	0.466859	0.00868338	0.00441943
Btb108	0.0267222	0.286446	0.00815124	0	0.0314825	0.000491239	2.67526e-05	0.0632384	0	0.000386471	0.000254223	0.566271	0.0164521	7.77464e-05
Btb111a	0.00466811	0.0351229	0.0924009	0.00161064	0.0189589	0.00301853	0.0129118	0.103899	0.0755967	0.243884	0.0738331	0.295119	0.0380564	0.00092043
Btb112	0.0130351	0.120787	0.052565	0.0229366	0.0325536	0.00801263	0.000665374	0.225573	0.00792926	0.0101615	0.00974925	0.457651	0.0249669	0.013414
Btb158	0.0823323	0.0850884	0.0979688	0.000230988	0.000755883	0.0349467	0.000214276	0.194306	3.54931e-06	0.00266918	0.000761301	0.328951	0.17163	0.000141596
Btb161_1	0.0296338	0.205813	0.0655584	0.00366527	0.0134421	0.0291944	0.000922793	0.112007	0.0119533	0.117707	0.0112795	0.267082	0.130253	0.00148881
Btb163_1	0.0523841	0.44326	0.109834	0.000344336	0.00684137	0.0186597	0.000394429	0.00636627	0.000209223	0.000113024	0.000968086	0.322577	0.0234188	0.0146286
Btb164	0.000153682	0.0135568	0.00380792	0.00274605	0.0126762	0	0.000844201	0.0462141	0.00279783	0.403754	0.0159239	0.218197	0.279328	0
Btb165	0.0054629	0.123663	0.00406302	0.00369642	0.0623668	0.000506019	0	0.125905	0	0	0.00795496	0.614606	0.0516867	8.91793e-05
Btb168	0.0821782	0.432026	0.000272084	0.00212073	0.0206031	0.00389512	0	0.0322015	0	0.000258136	0.000649899	0.401703	0.0240927	0
Btb170	0.0237165	0.495011	0.00396896	0.0116417	0.115186	0.0345293	0	0.0300076	0.000390035	0	0.00625134	0.258684	0.0184516	0.00216203
Btb172	0.0236751	0.239655	0.0852549	0.00997233	0.00407844	0.0162703	0.000747116	0.0990138	0.002816	0.000920852	0.000321962	0.450353	0.0594241	0.00749697
Btb176	0.0203301	0.446311	0.0120642	6.20278e-05	0.0370732	0.0390173	4.25392e-06	0.0719613	0.000452709	0.0017425	0.00880181	0.346799	0.0153557	2.54457e-05
Btb184	0.0175281	0.0246833	0.0308205	0.00862895	0.0687956	0.0917737	0.0030904	0.141756	0.0463619	0.00446195	0.0348942	0.207466	0.30433	0.0154091
Btb188	8.92893e-05	0.00162441	0.0236008	0.00452706	0.000881115	0.00758908	0.00757645	0.0289161	0.0197931	0.319089	0.00108915	0.27757	0.307408	0.000246686
Btb189	0.00618137	0.0226418	0.0868231	0	0.00704986	0.0261299	0.0107017	0.193659	0.0844532	0.0898302	0.111126	0.287805	0.0663149	0.00728394
Btb190	0.00450723	0.0400878	0.0397757	0.000226165	0.00149989	0.00135536	0.000345169	0.142207	0.000298761	0.00127537	0.157979	0.24061	0.369626	0.00020658
Btb192a	0.000958394	0.0362516	0.0436752	0	0.035435	0.0153172	0.00105767	0.123247	0.00266034	0.000564875	0.166408	0.253903	0.316216	0.00430611
Btb192b	0.000951762	0.0526944	0.0763436	0.0157713	0.000690266	0.010389	0.000700466	0.0511209	0.00750472	0.264495	0.0183785	0.287374	0.213538	4.82498e-05
Btb193	0.0010549	0.0343445	0.0161936	0.0074114	0.00254416	0.0183436	0.000111434	0.142405	0.0300993	0.323462	0.0426692	0.308432	0.0713168	0.00161195
Btb194	0.00253574	0.0173258	0.138921	0.0212233	0.0107441	0.0152288	0.00520122	0.171268	0.040006	0.0705816	0.0523763	0.285784	0.162587	0.00621647
Btb281_1	0.0123576	0.0405503	0.153502	0.0023482	0.115249	0	0.00281571	0.125788	0.00601899	0.0264746	0.0131465	0.0684175	0.433306	2.51824e-05
Btb282	0.000623141	0.190903	0.00866176	0.0165502	0.0425756	0.0407379	0.00129796	0.101724	0.000715004	0.00730943	0	0.528609	0.0428995	0.0173935
Btb397	0	0.266259	0.000159892	0	0.048067	0	0	0.079028	0	0.00158858	0.00248014	0.459487	0.142931	0
Btb399a	0.00104833	0.211362	0.00111888	0	0.0257738	0.0358967	0	0.0183753	0	0	0.000465092	0.622564	0.083396	0
Btb399b	0.0026609	0.311387	0.0451116	0	0.0223802	0.0257277	0.0010812	0.106075	0.00199995	0.00882998	0.000290493	0.385234	0.0889521	0.000270104
Btb399c	0.016501	0.364207	0.0138123	0.0264102	0.0383124	0.0658499	0.000440838	0.0684647	0.000646051	0.00136981	0.00225015	0.0930506	0.252283	0.0564022
Btb399d	0.0108742	0.416117	0.0203021	0.00353899	0.019923	0.0146428	0	0.00937707	0	0.000427125	0.00392762	0.434635	0.066235	0
Btb399e	0.0279277	0.296066	0.0796778	0.0834403	0.0216909	0.0252026	0.00185313	0.0440019	0	0.00920583	0.000184237	0.114	0.29637	0.000380205
Btb46	0.0233885	0.351298	0.0878112	0.0316658	0.0578913	0.0121573	0.000113065	0.0556373	0.0277519	0.0324906	0.0650173	0.246294	0.00519595	0.00328674
Btb58	0.000251441	0.00445343	0.0548372	0.0271069	0.0241605	0.000117118	0.00214913	0.0314816	0.476007	0.0877729	0.0946587	0.0276938	0.168511	0.000799008
Btb68	0.00123576	0.14052	0.0491455	0.0018231	0.0671234	0.0050025	0.00038216	0.00626134	0	0	0.0077964	0.610705	0.0925834	0.0174223
Btb71	0.00431032	0.218115	0.0826522	0	0.00820744	0.0962777	0.000699101	0.166063	0.00372878	0.00523413	0.0332823	0.297205	0.0818592	0.00236638
Btb72_1	0.000265716	0.391449	0.00902069	0.0129056	0.0277528	0.00122668	0	0.069425	0.00572171	0.0565652	0.0441014	0.353642	0.0279241	0
Btb73	0.017757	0.313127	0.00866366	0.00161978	0.00482947	0.0392928	0.000307917	0.20554	0	0.00717837	0.000229993	0.250368	0.136507	0.0145791
Btb78	0.00203498	0.0774157	0.0461555	0.0110799	0.00942384	0.00279584	0.00793877	0.318042	0.00522129	0.082827	0.000398891	0.272144	0.164095	0.0004269
Btb81_1	0.0602645	0.0226717	0.0491943	0.0904336	0.0154509	0	0.00123199	0.176746	0.00642838	0.0567745	0.0102914	0.211324	0.299143	4.54696e-05
Bur1	0.00568445	0.213297	0	4.08318e-05	0.0446283	0.00681739	0	0.0942646	0	0.000736491	0	0.582295	0.0522358	0
Bur2	0.000183562	0.269171	0.00120466	0.00454534	0.0105278	0.000896872	0	0.0492026	0	0.00224381	0.00292383	0.612761	0.0463388	0
Bur3	0.000415444	0.182151	0.0021659	0	0.0764939	0.00114446	6.39882e-05	0.103873	0	0	0	0.611766	0.0216464	0.00027925
Bur5	0.0196268	0.389366	0.00613335	0.000171231	0.00887829	0.000867169	0	0.00512269	9.59902e-05	0	0.0025981	0.546404	0.0207369	0
Bur6	0.00842297	0.0126656	0.0213555	0.0678432	0.0184139	0.0062746	0.105888	0.319249	0.00600138	0.0508714	0.00925049	0.121754	0.20597	0.0460407
Bur7	0.00700803	0.00143563	0.000118854	0.00720541	0.00162125	0	0.000263902	0.254493	0.0352573	0.388923	0.080799	0.0603299	0.162545	0
Bur8	0.0305488	0.0018167	0.00607107	0.0803477	0.015412	0.0206566	0.00587075	0.0694236	0.000250381	0.0313697	0.0474405	0.347412	0.342591	0.000789432
ErgDF1	0	0.0656042	0.00953297	0.000964799	0.0450823	0.000435631	0.000259379	0.135482	0.00133019	0.00793958	0	0.634746	0.0983466	0.000276298
ErgDF2	0.000652615	0.189673	0.0378669	0.0192529	0.0419647	0.0337387	5.92949e-05	0.061505	0.00216335	0.00335527	0.0361536	0.554141	0.00741236	0.012062
ErgDF3	0	0.241434	0.0127619	0.00207912	0.0374983	0.0358974	7.93663e-06	0.0434619	0.00156245	0.00277387	0.0257085	0.564528	0.0308898	0.00139653
ErgDF4	0.00753191	0.0828748	0.00219918	0.0213431	0.0150224	0.0602151	0.000233223	0.0914273	0	0.0520301	4.97195e-05	0.332403	0.284922	0.0497476
EV1	0.00286576	0.00618771	0.00177438	0.0410447	0.0103929	0.00269349	0.000254549	0.166276	0.011579	0.423296	0.000652026	0.0170157	0.315734	0.000233759
EV2	0.00844478	0.160414	0.0186853	0.00240301	0.0821721	0.0166653	0.000217147	0.0275747	0.000823313	0	0.0107297	0.629132	0.0113634	0.0313751
EV3	0.012959	0.0552309	0.0286059	0	0.00302617	0.159648	0.00224302	0.0568103	0.040942	0.379199	0.00443074	0.0384713	0.200978	0.0174562
EV4	0.00761192	0.288518	0.113544	0.0346471	0.00773523	0.104642	0.000305122	0.00167271	0.00972774	0.0295409	0.00102551	0.213829	0.141484	0.045717
EV5	0.0318752	0.152929	0.0850528	0	0.0650919	0.00091144	0.000339083	0.00219591	0.000326335	0.00216723	0.00253811	0.239712	0.412068	0.00479312
EV6	0.00454074	0.0105319	0.0381652	0.0285171	0.0014261	0.108267	0.0242691	0.0109348	0.00513792	0.0252649	0.00273146	0.229625	0.483192	0.0273964
EV7	0.0346437	0.126107	0.00289676	0.00121293	0.00295366	0.0177042	1.28183e-06	0.232307	0	0	0.00762963	0.551849	0.0223432	0.000351548
EV8	0.00485329	0.195984	0.00221055	0.00521087	0.0582872	0.00150165	0	0.175806	0.047036	0.0896348	0.0628286	0.223362	0.133285	0
Mat1	0.00128762	0.41361	0.00236638	0	0.0125718	0.012042	1.02435e-06	0.122644	0.000652898	0.00617312	0.000515843	0.373958	0.0541393	3.86097e-05
Mic1	0.0484909	0	0.0011297	0.0523686	0.00780473	0.0794494	0.00681641	0.280557	0.00853775	0.126004	0.0380088	0.163479	0.167279	0.0200735
Mic2	0.00139088	0.0686643	0.0161039	0.0647709	0.0159663	0.0271409	0.00177972	0.0490541	0.133688	0.277477	0	0.129601	0.212722	0.00164254
Mln11	0.015164	0.335408	0.0191055	0.0532431	0.0159251	0.0123788	5.56622e-05	0.0753478	0.012445	0.236905	0.0360995	0.0592436	0.108548	0.0201303
Mln12	0.0014499	0.201659	0.0300117	0.0737886	0.00911672	0.0377892	2.41114e-05	0.0469007	0.0925871	0.0579436	0.0664276	0.0975219	0.28478	0
Mln13	0.00292191	0.26246	0.0120537	0.00896353	0.0540864	0.00252384	1.66593e-05	0.0394122	0.00166747	0.0545842	0.0282379	0.239026	0.294046	0
Mln14	0.00364687	0.170296	0.0399604	0.0605981	0.0201424	0.0434293	0.00104809	0.0763504	0.0176978	0.0619606	0.00661246	0.268333	0.225228	0.00469709
Mln18	0.00486793	0.564373	0.00310737	5.54304e-05	0.0528615	0	0	0.0275058	0	0.000655673	0.00119072	0.312844	0.0325231	1.5583e-05
Mln19	0.00056282	0.429777	0.0201964	0.00017337	0.0826344	0.000185397	1.93931e-05	0.0903844	0.000398077	0.000859482	0	0.356058	0.0187509	0
Mln2	0.0382942	0.129611	0.00371902	0.00155385	0.0072505	0.0570199	2.75494e-05	0.114964	0.0565305	0.101965	0.0020452	0.281036	0.205858	0.000126043
Mln21	0.00232801	0.089969	0	0.0196778	0.0511783	0	0	0.196738	3.23478e-05	0.344468	0.00770311	0.167429	0.120476	0
Mln22	0.0302323	0.0706178	0.0957261	0	0.0117208	0.0698227	0.00157447	0.382478	0.00516572	0.00461112	0.00570964	0.139728	0.182236	0.000378111
Mln24	0.0165717	0.313985	0.0416061	0	0.00870122	0.0201025	2.16015e-05	0.00617479	0	0.000735707	6.26041e-05	0.556335	0.0355632	0.00014025
Mln25	0.017966	0.360481	0.0282149	2.83856e-05	0.0326688	0.00823944	0.000113766	0.00449364	0	0	0	0.538426	0.00783087	0.0015366
Mln26	0.00429044	0.0417443	0.0844917	0.00436805	0.107639	0.0120197	0.00538651	0.0788175	0.0379001	0.182165	0.048964	0.226378	0.160488	0.00534732
Mln27	0.00655277	0.282023	0.00550378	0.0395903	0.0645418	0.044349	0	0.037018	0.000781011	0.0108271	0.0484747	0.373383	0.0868275	0.000127475
Mln28a	0.0186498	0.399016	0.017484	0.0022068	0.0255284	0.00216078	0.000156965	0.0288119	8.45181e-05	0.000624352	0.00256048	0.453323	0.043356	0.00603707
Mln31	0.000756208	0.354215	0.00142893	0	0.0223275	0.000775856	2.37585e-06	0.0752336	0	3.44676e-05	1.35392e-05	0.544415	0.000796853	0
Mln33	0.0017934	0.13238	0.0554329	0.0458142	0.0292169	0.000987308	0.000166877	0.00705991	0.00721703	0.0632336	0.169083	0.108865	0.378719	3.01964e-05
Mln34a	0.00106794	0.48216	0.00400988	0.0105712	0.028116	0.00336696	0	0.0212245	0.00152225	0.00700375	0.00691466	0.293504	0.140539	0
Mln35	0.00207098	0.172759	0.00127557	0.0361586	0.0146075	0.0015982	0	0.0473303	0.00133734	0.0389667	0.0389717	0.136249	0.508676	0
Mln36	0.000855241	0.288677	0.0303166	0.0162825	0.0263939	0.00110925	5.03676e-06	0.0336578	0	0.0109016	0.0472168	0.116322	0.42737	0.000892546
Mln38	0.0566209	0.235133	0.00230482	0.00383829	0.0205898	0.000148401	1.19149e-05	0.127609	0.000312615	0	0.00730763	0.420116	0.125526	0.000482793
Mln39	0.00443273	0.043722	0.0261834	7.06424e-05	0.0976822	0.0199384	0.00390734	0.0810288	0	0.00768525	0.00132871	0.271957	0.441686	0.00037758
Mln41	0.00811274	0.231858	0.043558	0.0199844	0.11634	0.00627266	0.00228911	0.142324	0.00285328	0.0406118	0.00608253	0.124616	0.25079	0.00430699
Mln42	0.00416328	0.295579	0.0259639	0	0.0313739	0.00175071	9.71202e-05	0.0763625	5.94674e-05	0.00136993	0.0063861	0.317117	0.23956	0.000216403
Mln43	0.00107805	0.0529338	0.0483397	0.0245675	0.00160391	0.111621	0.0002419	0.156743	0.00981548	0.0212909	0.0224817	0.369541	0.174948	0.00479434
Mln44	0.0368622	0.361338	0.0285805	0	0.0378772	0.0347052	0.000189356	0.0139208	0	0	0	0.473016	0.00308597	0.0104256
Mln45	0.0590472	0.141466	0.0127409	0	0.05989	0.0597328	0.000453987	0.218079	0	1.46366e-05	0.00207268	0.424016	0.0204069	0.0020811
Mln5	0.0466592	0.0366824	0.127051	0	0.00166297	0.0062481	0.00403624	0.127895	0.0212301	0.0941613	0.0236429	0.110998	0.398793	0.000939468
Mln9	0.0130803	0.0773843	0.00418609	0.265319	0.0262961	0.0164476	8.93832e-05	0.23934	0.0454464	0.0856811	0.0443125	0.12338	0.0587176	0.00031927
Molz1	0.260945	0.341609	0.0891724	0.0224804	0.00572197	0.030444	3.38684e-05	0.00408776	0.0450376	0.0248273	0.000419544	0.113375	0.022863	0.0389835
Molz2	0.320358	0.0099818	0.0622425	0.0116757	0.000133166	0.0216985	0.00565406	0.015894	0.00337181	0.0027695	0.00248086	0.132296	0.321497	0.0899475
Molz3	0.322875	0.0178766	0.00593076	9.71428e-05	0.00258922	0.128632	0.000776232	0.137584	0.000574932	0.00411113	0.0106787	0.208483	0.0861701	0.0736204
Pfoe1	0.0508202	0.413262	0.0285866	0.0054705	0.00304162	0.000255636	0	0.00216595	0	0.00254359	0.000309912	0.468669	0.0224252	0.00244982
Pfoe3	0.0400046	0.216086	0	0	0.0222311	0.00519056	0	0.0726054	0	0	0.000180043	0.639795	0.00390733	0
STRAZ_I_11	0.000779227	0.00124737	0.000727781	0.00568715	0.00934586	0.00113206	0.000437905	0.139606	0.00480251	0.281924	0.0507812	0.0219395	0.481589	0
STRAZ_I_14	0.00131608	0	0	0	0.0461809	0.00102672	0	0.0190503	0	0.00135801	0.00625895	0.00849589	0.916313	0
STRAZ_I_15	0.0535969	0.131266	0.00229449	0.00256812	0.11753	0.0169974	0.000178313	0.504386	0	0.00903579	0.00299249	0.0524036	0.10675	0
STRAZ_I_19	0.00941003	0.927605	0.0211614	0	0.000822802	0.000526334	0	0.00703897	0	0	0.000361147	0.0323125	0.000761641	0
STRAZ_I_27	0.00956784	0.00656926	0.0181861	0	0.0565365	0.00805767	0.00299212	0.150993	0.247248	0.0308022	0.196976	0.0521942	0.219877	0
STRAZ_I_29	0.061598	0.0143738	0.0871358	0.00325419	0.00617989	0.0639585	0.000966588	0.0224205	0.103837	0.0370281	0.0587529	0.043494	0.496534	0.000467145
STRAZ_I_37	2.38362e-05	0	0.0575319	0	0.0263212	0	0.0559365	0.0689603	0.502121	0.00916559	0.256447	0.00634501	0.0171475	0
STRAZ_I_4	0	0	0	0.00140731	0.00357742	0	1.35972e-06	0.0299085	0.00248588	0.418443	0.00809373	0.000596148	0.535486	0
STRAZ_I_60	0.00615965	0.105605	0.00291397	0	0.0201002	0.0539584	0	0.608585	0	0	0.0002955	0.165597	0.036785	0
STRAZ_I_62	0.000115622	0.470629	0.00060168	2.38674e-05	0.100334	0	0	0.295232	0	0.00430057	0.00654131	0.0184147	0.103808	0
STRAZ_I_70	0	0.220941	0.00527451	0.0120507	0.013235	0	0	0.211568	0.0151613	0.193113	0.0126928	0.0846192	0.231344	0
STRAZ_I_76	0.000827951	0.0553631	0.00122743	0	0.0116691	0.000260063	0	0.732837	1.37594e-05	0.000972425	0.000303306	0.0798197	0.116707	0
STRAZ_I_88	0	0	0	0.134967	0.00438779	0	0	0.0033472	0	0.163388	0.000905995	0	0.693004	0
STRAZ_I_99	0.0210855	0.154926	0.00827101	0.00132861	0.0345372	0.209182	5.94306e-05	0.0095891	0	0	0.000835178	0.548312	0.00750803	0.00436605
STRAZ_II_13	0.000218453	0.0142377	0	0.0797301	0.00669198	8.011e-05	0	0.226642	0	0.00629474	0.00015176	0.0137139	0.652239	0
STRAZ_II_27	0.0271278	0.278741	0.000368504	0	0.0491819	0.00426606	0	0.26862	0	0.00259305	0.00242225	0.0235785	0.343102	0
STRAZ_II_37	0.0586042	0.0232313	0.028107	0.097576	0.0266568	0.0479169	0.00445148	0.0318007	0.0131183	0.0279616	0.0708375	0.0489018	0.481383	0.0394536
Vim2b	0.0519565	0.000535299	0.000271065	0.0598407	0.0676063	0	0.191029	0	0.0268231	0.0739263	0.000208581	0.163399	0.234576	0.129828
VIM5	0.0770836	0.00886538	0	1.35099e-05	0.0081045	0	0	0.000770915	0	0	0	0.905025	0.000137175	0
VIM6	0.026542	0.0746359	0.000139944	0.0485489	0.0361557	0.0245067	0	0.175327	0	0.00555752	0.00640275	0.56022	0.0409576	0.00100621
VIM7	0.141401	0.0299996	0.0223058	0	0.00526449	0.00615249	0.0107864	0.0576205	0.000829562	0.0134387	0.00640834	0.0523914	0.605935	0.0474673
VVG2697	0.0807095	0.0142689	0.000583321	0.0159334	0.0841151	0.0235536	0.00274231	0.00613926	0.0387372	0.0620093	0	0.0467951	0.317581	0.306831
VVG2706	0.00113078	0.0187423	0.0126704	0.272362	0.0354761	0.00199822	0.0013372	0.00500162	0.00312293	0.0189278	0.00522343	0.0414388	0.48259	0.0999784
VVG2712	0.00536069	0	0	0.00019178	0.00552278	0.000886504	0.000775162	0.0879931	0.00168275	0.0159832	0.00407558	0.0561897	0.821339	0
VVG2726	0.174245	0.0090912	0.00615199	0.0236824	0.0241064	0.227035	0.00335694	0.0421314	0.0168788	0.01093	0.053566	0.119003	0.241304	0.0485185
VVG2756	0.146447	0.0311651	0.0265439	0.00244487	0.00621051	0.0176603	0.00348	0.0261781	0	0.00125164	0.00433726	0.0771396	0.466588	0.190553
VVG2774	0.0444113	0.100924	0.147715	0.0470029	0.00123002	0.0218351	0.00129379	0.00904336	0.0140531	0.050205	0	0.0437713	0.283669	0.234847
VVG2780	0.00129719	0.00265611	0.00020486	0.000134723	0.00648484	0.000338074	0	0.389602	0	0.00563668	0.00522391	0.00431221	0.584109	0
W117	0.0325368	0.327647	0.0504059	0.00127354	0.0449332	0.0442256	0.000246176	0.0286142	0	0	0.00192011	0.429661	0.0225265	0.0160103
W121	0.00186804	0.32563	0.0284321	0.00191364	0.0281162	0.00816922	0.000169445	0.0070895	8.89879e-05	0.00502701	0.000138472	0.442052	0.151152	0.000153439
W126	0.0697897	0.0408674	0.0137353	0	0.0172224	0.0257262	0.0134887	0.00765043	0.00039728	0.00650181	0.000869814	0.23791	0.545464	0.0203773
W128	0.0455688	0.219826	0.0363814	0	0.0708921	0.0120247	0.000320993	0.15406	0.000847596	9.50351e-05	0.0015649	0.278631	0.179788	0
W67	0.0757521	0.0168728	0.00105394	0	0.0214987	0.043646	0.0714536	0.161244	0.000341409	0.0241316	0.00249023	0.150359	0.153306	0.277851
Wh10	0.012162	0.00483806	0.00174167	0.0162371	0.0100655	0.0017093	0.000786739	0.555851	0.0668688	0.219747	0.0602243	0.0104546	0.03195	0.00736456
Wh11	0	0.5205	0.0193849	0	0.0594385	0	0	0.38404	0	0	0	0.011927	0.00470877	0
Wh16	0.000559372	0.264026	0.0206095	0.00342347	0.0149003	0.00155089	0.00017985	0.284575	0.000625986	0.00660639	1.77589e-05	0.0929555	0.309445	0.000525382
Wh2	0.0390845	0.0651931	0.0315574	0.0460534	0.0328404	0.102758	0.00275386	0.0890928	0	0.00148911	0.0205241	0.247738	0.304756	0.0161595
Wh21	0.0499046	0.164921	0	0	0.0394883	0.0348632	0	0.0971079	0	0	0	0.608349	0.00536652	0
Wh4	0.0260534	0.0459155	0.0101387	0.000831916	0.0161735	0.189676	0.000155783	0.0389333	0.00025166	0.00487651	0.0318847	0.326185	0.308228	0.000695435
Wh5	0.00171276	0.0285457	0.000505549	0.000363392	0.035661	0.00524879	0	0.126841	0.00311457	0.24788	0.0143766	0.268791	0.266959	0
Wh58	0.0212434	0.425721	0.00283454	0.0053082	0.00850361	0.0184232	0	0.207434	7.5812e-05	0.00182005	0.00196318	0.0630467	0.243534	9.22413e-05
Wh59	0.0016761	0.011828	0.0124579	0.00981986	0.00433639	0.0116656	0.000501992	0.112943	0.00734235	0.0276424	0.00854039	0.483553	0.299852	0.00784033
Wh6	0.00225359	0.0645918	0.00359837	0.00112847	0.0130124	0.00602127	0.000411717	0.0301921	0	0.000520948	0.00218355	0.693417	0.182288	0.000380817
Wh60	7.9452e-05	0.0300925	0.15664	0.0425034	0.0291417	0	0.000181887	0.283492	0.112059	0.140516	0.0146744	0.0306329	0.159986	0
Wh61	0.00904375	0.161089	0	0.0002436	0.0358969	0.0170362	0	0.0656433	0	0	0.0119742	0.495747	0.20318	0.000145506
Wh9	0.0250648	0.180206	0.00905855	0.0431177	0.0361093	4.09583e-05	0	0.356756	0.00840297	0.212183	0.00400007	0.0263349	0.0987259	0
Zsch1	0.00268375	0.0488874	0	0	0.0231448	0	0	0.116528	0	0	0	0.790296	0.0184597	0

## Sheet: 6.twigstats results (local s.)
target	Baltic	North Britain	Pre-Roman South Britain	Armenia	Central Europe	Eastern Central Europe	East Asian (CHB)	Imperial Central Italy B (East. Med. Anc.)	Imperial Central Italy	Central Europe Late Antiquity (North. Anc.)	Levant	Pontic Steppe Scythian	Azlburg Late Antiquity (Roman Cemetery)
Alh_114	0.00104057	0.00397177	0.00790657	0.0320987	0.0033033	0.0206673	0.0107005	0.0131497	0.0801975	0.0112569	0.000540583	0.00107905	0.814087
Alh_115	0.0110155	0.00106633	0.00146961	0.00254636	0.0152854	0.00977157	0.00897175	0.000952691	0.173434	0.0181341	0.071185	0.00422632	0.681941
Alh_116	0.0349852	0.0120935	0.000397279	0.014764	0.0470485	0.0404183	0.0028243	0.00391745	0.0494615	0.195927	0	0.0128618	0.585301
Alh_117	0.00263627	0.047171	0.00404536	0.000276548	0.0673759	0	0.00191829	0.00893597	0.030267	0.312036	0.0107491	0	0.514588
Alh_118	0.0076909	0.0124839	0.0324078	0.00155137	0.00558894	0.000493765	0.00635396	0.000344053	0.013149	0.000243562	0.000731272	0.00157871	0.917383
Alh_119	0.0275927	0.0873554	0.0414326	0.000272049	0.0156087	0.000465578	0.00880008	0	0.0133578	0.188619	0.023248	0.00164266	0.591605
Alh_120	0.076455	0	0	0.0015816	0.0311903	0.00804947	0.00467254	0.0388479	0.126769	0.0159608	0.00334118	0.00163928	0.691493
Alh_121	0.000640476	0.0106998	0.000295544	0.0186168	0.01339	0	7.73545e-05	0.0103378	0.00261217	0.753128	0.0114818	3.37055e-05	0.178686
Alh_122	6.28189e-06	0.122412	0.0581106	0.00413675	0.00534408	0.00032948	0.00126556	0.0635511	0.0378716	0.0406961	0.00381996	0.00431154	0.658145
Alh_123	0	0	0.000239631	0.00316415	0.00477014	0.00193433	0.0024243	0	0.457948	0	0.0108846	2.49551e-05	0.51861
Alh_124	0.0229189	0.00873948	0.00374607	0.0464059	0.0296529	0	0.00665861	0.0191775	0.00541146	0.828646	0.000883539	0.00238923	0.0253699
Alh_126	0.0130652	0.0039053	0.00514364	0.0475261	0.0289824	0.00831534	0.00307612	0.00199881	0.237428	0.00180621	0.0720489	0.00078384	0.57592
Alh_127	0.0273722	0.0257362	0.0510836	0.00159241	0.00031593	0.0677076	0.00203967	0.0532114	0.130131	0.165674	0.0402685	0.0141026	0.420764
Alh_129	0.00989231	0.0392482	0.16215	0.0021516	0.048164	0.00128419	0.00577097	0.0243919	0.00164127	0.687643	0.00442056	0.00138832	0.0118539
Alh_130	0	0.048949	0.00721258	0.0232622	0.0958998	0.0067743	0.00102537	0.000557816	0.00567439	0.416012	0.0444653	0.00565941	0.344508
Alh_131	0.00127417	0.0223368	0.000721741	0.0116729	0.044348	0.000326078	0.00235735	0.00771764	0.0113225	0.607631	0.00294945	0.00072741	0.286615
Alh_132	0.00104946	0.0966102	0.0102271	0.00046689	0.015428	0.04016	0.00239884	0.000198616	0.00560177	0.370631	0.0579773	0.00119285	0.398058
Alh_133	0.00403802	0.034885	0.00337367	0.000484851	0.0449095	0.000390411	0.00215137	0.00404368	0.00403911	0.810054	0.00176629	0.0123392	0.0775247
Alh_134	0	0.287155	0.0420798	0.000918646	0.0151723	0.00158206	8.18192e-06	0.00126179	0	0.381172	0.041279	0.000307238	0.229064
Alh_135	0.0114951	0.000450499	0	0.000108233	0.00440767	0.00505187	0.00358034	0.0163293	0.101055	0.121746	0.0232051	0.00290097	0.70967
Alh_136	0.000551584	0.15044	0.010854	0	0.0671279	0.0165924	0.00382183	0.000551237	0.000721325	0.521696	0.00947447	0.00289116	0.215279
Alh_137	0	0.180032	0.0290241	0	0.0289575	0	0.00605103	0.0203215	0.000564196	0.613389	0	0.000209216	0.121451
Alh_140	0.00234575	0.0152454	0.00166348	0.0275577	0.0125183	0	0.00187318	0.0906884	0.113555	0.158478	6.65848e-06	0.0685457	0.507522
Alh_141	6.72696e-05	0.127601	0.0399419	0.0379703	0.00148931	0	0.0026713	0.00287746	0.0138184	0.582061	0.000126238	0.0151093	0.176266
Alh_143	0.000165113	0.0707555	0.0387223	0.0401525	0.0339238	0.000329539	0.00371842	0	5.87519e-05	0.722078	0.0280733	0	0.0620227
Alh_144	0.000158548	0.0355973	0.0124278	0.000281396	0.0294235	0.00087442	0.00105502	0.00312583	4.68637e-05	0.895367	0.00282015	0	0.0188222
Alh_145	0.000511726	0.0334313	5.40189e-05	0.00173769	0.0143591	0.049057	0.00010305	0.00866605	0.000799052	0.591055	0.004726	0.000865581	0.294634
Alh_146	0.000107747	0.0482335	0.00104683	0.000383287	0.00593635	0.0018951	4.51328e-05	0	0.000657004	0.246564	0.0235385	0.000459921	0.671133
Alh_147	9.76948e-05	0.122323	0.0537182	0	0.0192961	0.000573572	0.00379934	0.00208447	0	0.700508	0.0385933	0.023028	0.0359787
Alh_149	0	0.132145	0.0106831	0	0.0252255	0	0.00141281	0.00529706	0.000137137	0.661949	0.0286812	0.00379451	0.130676
Alh_150	0.00490894	0.0772285	0.0782943	0.00158044	0	0.00927508	0.000837399	0.02855	0.045617	0.301473	0.00845758	0.00042722	0.443351
Alh_151	0.00434128	0.0485385	0.0256497	0.167206	0.0187348	0.00688535	0.00381959	0.00286474	0.0737527	0.183872	0.0228888	0.0078111	0.433635
Alh_152	0.000184083	0.130799	0.0152935	0	0.0297537	0	0.0055519	0	0	0.614844	0.109426	0.00987051	0.0842785
Alh_153	0.0143289	0.244211	0.0769286	0	0.0368644	0	0.00101068	0.0105441	0.000737137	0.523856	0.0257809	0.000457564	0.0652809
Alh_154	0.00113914	0.146652	0.00518347	0.00078694	0.0720134	0.00186715	0.000927643	0.00159632	0.00597798	0.466042	0.0834672	0.020443	0.193903
Alh_155	0.00133109	0.00278241	0.0161163	0.0128418	0.00203131	0.00255595	0.00292821	0.0147215	0.587289	0.000991098	0.0124791	0.000296507	0.343636
Alh_156	0.00636489	0.00243485	0.0002826	0	0.014728	0.00647845	0.00879397	0.00106313	0.0377077	0.0772485	0.076348	0.00127174	0.767278
Alh_157	0.0129775	0.00428152	0.00375756	0.00066914	0.00219697	0.000545167	0.000188538	0.001698	0.0508152	0.00700671	0.0230818	0.000366288	0.892416
Alh_158	0.000161335	0.0204893	0.000243353	0	0.0145814	0	0.00435051	0.000653064	0.00156475	0.875019	0.000130489	0	0.0828068
Alh_159	0.000187987	0.132981	0.0336594	0.000840683	0.00469507	0.00390272	0.00223838	0.007512	0.00508924	0.396059	0.00690226	0.020374	0.385558
Alh_161	6.61722e-05	0.00630569	0.00726363	0.00324993	0	0.00989187	0.00215644	0.0182737	0.0331342	0.456393	0.000196906	0.000156022	0.462912
Alh_162	0.00503551	0.00243744	0.00018942	0.0770357	0.0271836	0.0115767	0.00698883	0.00387138	0.183101	0.00460871	0.00167058	0.00426639	0.672034
Alh_163	0	0.200681	0.0173152	0.00463392	0.050532	0	0.000224841	0.00210937	0.00312648	0.606307	0.0311165	0.0117476	0.0722062
Alh_164	0.00321198	0.044483	0.0220793	0.0397951	0.00296772	0.00304015	0.00390029	0.0380243	0.218742	0.0622624	0.0377973	0.0626765	0.46102
Alh_168	0.0154682	0.0113913	0.0262391	0.022988	0.0101976	0.00413938	0.00563592	0	0.0244156	0.0282805	0.0694868	0	0.781758
Alh_190	0.00571835	0.00154932	0.000140337	0.0125591	0.0049228	0.00302669	0.0255897	0.00631001	0.0656489	0.0955322	0.00623663	0.0559386	0.716827
Alh_214	0.00288715	0	0.000523448	0	0.00594481	0	0.00589644	0.0147768	0.591117	0.0019181	0.0483425	0	0.328594
Alh_215	0.00627212	0.0577766	0.000104954	0	0.0718303	0	1.50397e-06	8.8743e-05	0	0.841474	0	0	0.0224517
Alh_216	0.000185932	0.000912395	0.0114263	0	0.0838535	0.000152124	0.00776467	0.0171395	0.201779	0.0007249	0.0264476	0.0010617	0.648553
Alh_217	0.00546451	0.0931058	0.00913984	0.0033904	0.0113534	0.00553898	0.00339239	0	0.00525118	0.172463	0.00107968	0.028926	0.660895
Alh_218	0.000951375	0.0203834	0	0	0.0555821	0.00225532	0.000226669	0	0	0.0547154	0	0	0.865886
Alh_219	0	9.11816e-05	0.00194117	0.004948	0.00690879	0	0.00114414	0.000107398	0.472119	0	0.00141229	0.000114131	0.511213
Alh_220	6.19224e-05	0.032993	0	0.0578241	0.0567006	0.0392546	0	0	0.000421244	0.0497434	0.0626297	4.07036e-05	0.700331
Alh_225	0.000511133	0.0569787	0.0332863	5.04261e-05	0.0141598	0.0336237	0.0282033	0.0371603	0.0353839	0.0465073	0.0941932	0.0440476	0.575894
Alh_226	0.00187712	0.0306472	0.103084	0.0144472	0.00475812	0.0238633	0.00956069	0.00472099	0.0858354	0.0135543	0.0148571	0.00402976	0.688765
Alh_227	0.0107177	0.0114831	0.00658327	0.00449001	0.0189726	0.0137514	0.000872698	0.00210755	0.0410408	0.10616	0.0788155	0.0031745	0.701831
Alh_228	0.00511343	0.0692061	0.0515106	0.0249983	0.0118016	0.00111389	0.0136947	0.0144534	0.0326258	0.351552	0.0247283	0.000185125	0.399017
Alh_229	0.00882497	0.0133697	0.00975202	0.0152169	0.0105708	0.04866	0.000474934	0.0402737	0.0437271	0.105056	0.101517	0.00133729	0.60122
Alh_230	0.00367798	0.0721657	0.000426249	0.000102098	0.0129645	0.00853884	0	0	0	0.0759329	4.67951e-05	0	0.826145
Alh_231	0	0.0064755	0.0165019	0	0.0305576	0	0.00294681	0	0	0.940442	0.00258226	0	0.000494286
Alh_232	0.00120328	0.0421887	0.0231303	4.21472e-05	0.000657289	0.0117343	0.00306129	0.00168212	0.0102927	0.289799	3.1636e-05	0.00166396	0.614513
Alh_233	0.000263771	0.111168	0.063552	0.129003	0.0119575	0.0118315	0.00637116	0.000527709	0.0204739	0.123795	0.00898607	0.00499564	0.507075
Alh_234	0.00123149	0.0115082	0.0134246	0	0.00212735	0.0020778	0.00500783	0.165263	0.1287	0.042586	0.0102757	0.00721502	0.610583
Alh_235	0.00168168	0.0183282	0.00471348	0	0.0205993	0.00927232	0.00476353	0	0.00157777	0.831539	0.0299029	6.0526e-05	0.0775612
Alh_236	0.00102947	0.0807042	0.0419029	0.0312849	0.00822117	0.0706465	0.00368905	0.0442844	0.0246063	0.45904	0.0208699	0.00698283	0.206739
Alh_237	0.0441684	0.0232342	0.0300953	0.00115826	0.00687377	0.00473455	0.0011225	0.120621	0.0277961	0.293614	0.0185295	0	0.428052
Alh_238	0.0245239	0.0174425	0.0397382	0.00102851	0.00116312	0.000944054	0.0110894	0.0270485	0.0347194	0.082478	0	0.000145489	0.759679
Alh_239	0.00123422	0.0888586	0.0182097	0.0140692	0.00288047	0.00309484	0.000257157	0.00396553	0.00481069	0.749113	0.00366601	0.000797228	0.109043
Alh_240	0.00412758	0	0	0.000854181	0.00392505	0.000513303	0.00265635	0	0.414715	0.00157117	0.00140919	0	0.570228
Alh_241	0.0143295	0.208944	0.0596711	0.0360882	0.00818269	0.0386489	0.000270268	0.00945068	0.00610421	0.295745	0.0755284	0.00149581	0.245541
Alh_242	0.0343735	0.0483864	0.0633502	0.00955615	0.000122089	0.0077446	0.00169531	0.005064	0.0508703	0.0897946	0.000592877	0.00442661	0.684023
Alh_243	0	0	0	0.0387463	0.00013868	0.0275081	0.000109304	0.00578182	0.501146	0.00103886	0.0180932	0	0.407438
Alh_244	0.000438285	0.0124308	0.00920809	0.0371056	0.00458908	0.0361388	0.0131282	0.0357565	0.0945123	0.0382001	0.00139454	0.0404142	0.676684
Alh_245	0	0	0	1.85532e-05	0.000203342	0	0.67545	0.000265351	0	0	0	0.324063	0
Alh_246	0.0208365	0.0672101	0.00993394	0.000169078	0.0146213	0.0332216	0.0030529	0.000400542	0.00163186	0.542038	0.00103365	0	0.30585
Alh_247	0.0157215	0.0233799	0.0070313	8.12973e-05	0.0247878	0.0974729	0.00659993	0	0.000304868	0.463743	0.00843344	0	0.352444
Alh_248	0.0101335	0.167721	0.00718181	0	0.0103835	0.0109526	7.3846e-05	1.62402e-05	0	0.497541	0.0143806	8.25702e-05	0.281533
Alh_249	0	0.122215	0	0	0.11474	0	0	0	0	0.733786	0.000468233	0	0.02879
Alh_26	0.00122206	0.00355745	0.0078755	0.0532075	0.00122697	0.00325898	0.000765518	0.00260583	0.0537199	0.0801658	0.0955018	0	0.696893
Alh_262	0.000268288	0.155715	0.0478205	0.0736039	0.0527304	0.00395053	0.00204414	0.00926132	0.00354775	0.45721	0.0134658	0.000534499	0.179848
Alh_263	0.00479039	0.00829846	0.00317907	0.00645886	0.0110891	0.00164244	0.00736915	0.00251093	0.015098	0.148306	0.00260222	0.000254985	0.7884
Alh_264	0.00304418	0.066732	0.0701041	0.0171363	0.0272862	0.000836296	0.00252227	0.0576036	0.0719703	0.0371718	0.0116501	0	0.633943
Alh_265	0.0134336	0.0155727	0.0287867	0.0415883	0.010801	0.0235416	0.0468231	0.00415629	0.0094731	0.671237	0.0906837	0.00287681	0.0410263
Alh_266	0.019769	0.000188985	0.000820183	0.0112568	0.011969	0.00228962	0.00163745	0.00233568	0.108145	0.0229286	0.00196732	0.00980794	0.806885
Alh_267	0.000164185	0.0921027	0.020682	0.00641542	0.0187535	0.0092876	5.98348e-05	0.000200716	0.000266926	0.807977	0.00977406	0.000200789	0.0341154
Alh_268	0.0471873	0.0185825	0.00104814	0.0013783	0.0370387	0.00318048	0.00329264	0.0107182	0.0610564	0.196296	0.0937772	0.00578018	0.520664
Alh_279	0.000675155	0.273623	0.0251047	2.62212e-05	0.00427247	0	0	0.000846769	0	0.681626	0.000881666	0	0.0129434
Alh_280	0.0294883	0.0496236	0.0243775	0.0625098	0.00907063	0.0448883	0.00209172	0.108824	0.0692947	0.0887556	0.00487811	0.0110993	0.495098
Alh_281	0.0230931	0.185027	0.0288467	0.0230637	0.0650644	0.0255056	0.00399231	7.29805e-05	0	0.589873	0	0.0198761	0.0355847
Alh_282	0.100002	0.00732368	0.000348298	0.00108684	0.00928743	0.0465562	0.0228915	0.00247818	0.0570598	0.219091	0.0541795	0.0246433	0.455052
Alh_29	0.00132282	0.0832149	0.0990224	0	0.0366026	0	0.000130232	0	0	0.778835	0	0	0.000871783
Alh_33	0.0206101	0.00764152	0.0102037	0.00628358	0.0142946	0	0.00815286	0.160353	0.0148511	0.71064	0.00685307	0.0126553	0.0274607
Alh_34	0.00226084	0.0399381	0.151078	0.000168123	0.0198487	0	0.00127867	0.00168211	0	0.779807	0.000604485	0	0.00333467
Alh_356	3.78821e-05	0.150501	0.00527728	0.00726892	0.00651553	0	0	0.00114859	0	0.759727	0.00232974	0	0.0671939
Alh_357	0.0127522	0.0269044	0.057722	0.00468365	0.000496906	0.000700863	0.00139246	0.0826965	0.304479	0.0284679	0.00140765	0	0.478296
Alh_45	0	0.0658236	0.000882294	4.09038e-05	0.00795486	0	3.66152e-05	0	0	0.898463	0	0.000254914	0.0265443
Alh_48	0.00183152	0.00428293	0.0005167	0.0909562	0.0455124	0.0138309	0.000352768	0.0555328	0.040593	0.621819	0.00880365	0.00759379	0.108374
Alh_51	0.0166095	0.0022947	0.00160837	0.00532447	0.0307072	0.00872889	0.00203582	0.00145048	0.00637933	0.813193	0.0380383	0.00550005	0.0681302
Alh_52	0	0.154337	0.0317687	0	0.0116818	0	3.0608e-05	0	0	0.801722	0	0.000186928	0.000273157
Alh_55	0.000561959	0.0760111	0.00277715	0.00119743	0.0576905	0.00151388	1.58284e-05	0	0	0.851314	0.00172064	0	0.00719769
Alh_57	0.0300305	0.0130294	0.0218787	0.00299609	0.00163115	0	0.0100965	0.163251	0.0480145	0.617042	0.0151462	0.0132652	0.0636188
Alh_61	0	0.0837261	0.0224344	0.0150104	0.032488	0	0.00307162	0.000713631	0.00174152	0.765503	0.00470961	0.0154043	0.0551974
Alh_63	0	0.0704532	0.0947766	0.0015303	0.0219841	0	0.00179696	4.45167e-05	0	0.801939	0.00291281	0	0.00456257
Alh_72	0.00432771	0.00333322	0.000796681	0.00387435	0.0145718	0	2.64978e-05	0.001372	0.000497523	0.930623	0.00407778	0.00160256	0.0348971
Alh_73	0.000790791	0.058875	0.00773961	0.00279734	0.0234174	0	0.000117496	0.00174581	0	0.878955	0.0112189	0.000481625	0.0138614
Alh_74	0.000726264	0.179061	0.0618848	0.0370055	0.0184226	0.0001841	0.024867	0.000305306	0.00359845	0.544982	0.00113455	0.0197247	0.108104
Alh_77	0.00180816	0.0466919	0.0159609	0.0125869	0.00397721	0	0.00191659	0.0115034	0.278651	0.106827	0.0259093	0.0486499	0.445518
Alh_80	0.000663701	0.105857	0.00245367	0.00340725	0.0133649	0	0.000273096	0.000573529	0.000537794	0.633302	0	0	0.239567
Alh_82	0	0.0594999	0.00208749	0	0.0308958	0	2.54393e-05	7.59043e-05	6.06271e-05	0.800526	0.000519789	0	0.106309
Alh_84	0.00167382	0.145976	0.0193796	0.000157192	0.067674	0.000472169	0.000288822	0.000262563	0	0.746647	0	0	0.0174686
Alh_94	0	0.213583	0.00035996	0	0.0244796	0	0	0	0	0.719576	0	0	0.042001
Alh_98	0.00740302	0.256544	0.057546	0.00958763	0.0528135	0	1.33034e-05	0	0	0.581223	0.0139351	0	0.0209348
Arg1	0.156049	0.0278269	0.0231964	0.00122396	0.0147391	0.0359425	0.0511511	0.00293499	0.0486182	0.158968	0.112839	0.144626	0.221884
Arg3_1	0	0	0	0.000560699	0.0698213	0	0	0.00289421	0.397963	0	0.0297834	0	0.498978
Arg5_1	0.000771	0.00137304	0.000785115	0.13192	0.0324789	4.03925e-05	0.000130213	0.0960896	0.532648	0.00283611	0.0155679	0.00156821	0.183791
Btb100	0.000247741	0.37035	0.0313158	0	0.0584982	0	0.00246398	0	0	0.451018	0.000726989	0	0.0853798
Btb102	0.00476988	0.0179081	0.0481356	0.0416746	0.0116728	0.00224861	0.00195151	0.00249927	0.00361451	0.766927	0.052345	0.00131203	0.0449408
Btb104	0	0.188272	0.0133248	0	0.0486426	0.0021159	0.00139756	0.000625618	0	0.665835	0.00330111	0.000325964	0.0761594
Btb105	0.000184666	0.0402044	0.0373932	0.00367658	0.0044327	0.000714359	0.00102995	0.0112235	0.000105253	0.869026	0.00408013	0.0063203	0.0216085
Btb108	0	0.167742	0.0777036	0	0.0569561	0	0.000225071	0.000818882	0	0.686502	0.00206185	6.67368e-05	0.00792363
Btb111a	0.00141226	0.0481201	0.0155785	0.00620067	0.0264129	0.00114368	0.0160718	0.0644021	0.129369	0.303677	0.0815509	0.00590389	0.300157
Btb112	0.0116117	0.151229	0.0622247	0.000100041	0.0799492	0.00442872	0.00607053	0.00215956	0.000339153	0.393629	0.0115262	0	0.276733
Btb158	0.0237198	0.0589984	0.0473599	0.00214762	0.000501128	0.00498052	5.28507e-05	0.0104311	0.00444297	0.618811	0.0620287	0	0.166526
Btb161_1	0.037115	0.0562615	0.125997	0.000892726	0.00771338	0.0526595	0.00416254	0.0270433	0.00332785	0.229229	0.017973	0.000226748	0.437398
Btb163_1	0	0.0989019	0.0901746	0.00302844	0.0120902	9.98285e-05	0.00333238	0.00448507	0.00148119	0.744365	0.00610808	0	0.0359335
Btb164	0.000862682	0.00124629	0.00243988	0.0193428	0.00503379	0.043345	0.0048929	0.0147955	0.251922	0.0709518	0.00762991	0.0249512	0.552586
Btb165	0	0.060075	0.00142794	0.0101033	0.0415856	0	3.31569e-06	0	0	0.665971	0.0103941	5.85912e-05	0.210381
Btb168	0.00270495	0.116766	0.0256187	0.000305776	0.0208048	0	0	0	0	0.825577	0	0	0.00822261
Btb170	0.00156338	0.153199	0.0386012	0.0475129	0.130175	0.00425884	0.000252791	0.00244354	0.00180425	0.583362	0.0029276	0.00210248	0.0317973
Btb172	0	0.163342	0.0826806	0.00231573	0.005211	0.00287865	0.000994149	0.000572686	0.00340933	0.649651	0.00330982	0.00808316	0.0775517
Btb176	0.0118691	0.140936	0.0366342	0.000167335	0.0141886	0.00126722	0.00134315	0.000983403	0.00263209	0.581095	0.00137404	0	0.20751
Btb184	0.00480908	0.0578595	0.0200495	0.0036437	0.0632267	0.048648	0.00916773	0.0578138	0.0158148	0.294493	0.0790627	0.0123503	0.333061
Btb188	0.000593125	0.0250079	0.0650862	0.00266514	0.000544521	0.00420939	0.00889496	0.161611	0.226314	0.321243	0.0011165	0	0.182714
Btb189	0	0.0435737	0.0192222	0.000484962	0.00978166	0.00325878	0.0142393	0.0891105	0.0306701	0.47685	0.137801	0.00282763	0.17218
Btb190	0.00139177	0.157911	0.067779	0.024018	0.00508199	0.00907328	0.000344588	0.000182305	0.00453755	0.209213	0.184286	4.39972e-05	0.336137
Btb192a	0.00297328	0.0862358	0.0569468	0.0154987	0.0783505	0.0135226	0.00256852	0.0370509	0.00577522	0.368785	0.273782	0.00768873	0.050822
Btb192b	0.000944129	0.0748557	0.106581	0.0199394	0.00542499	0.0399642	0.00247597	0.0481225	0.0891416	0.259196	0.0918887	0.000867271	0.260599
Btb193	0.000485315	0.15224	0.0148472	0.0429773	0.0372428	0.0290804	0.000355343	0.0615327	0.0976253	0.224455	0.116355	0.0179781	0.204825
Btb194	0.00319751	0.195638	0.107258	0.0664606	0.0252135	0.00241021	0.00536997	0.089748	0.0248992	0.345305	0.0803433	0.00230884	0.0518479
Btb281_1	0.00351451	0.0952724	0.03553	0.000652357	0.0564301	0.000133789	0.00741712	0	0	0.0537826	0.00263166	0.000876267	0.743759
Btb282	0	0.107474	0.02541	0.0223306	0.0876209	0.000907828	0.00723568	0.00205448	0.00149601	0.687318	0.00239502	0.00122381	0.0545336
Btb397	0	0.466371	0.00725514	0.000241157	0.0350546	0	0	0.00014369	0	0.347339	0.0180736	0	0.125522
Btb399a	0.000717578	0.192353	0.0482744	0.00269298	0.00693366	0.00693231	1.7407e-05	0.00917803	0	0.640568	0.00580958	4.39224e-06	0.0865195
Btb399b	0.00037715	0.130276	0.106086	0	0.0133131	0.0159252	0.00784633	0.0010931	0.000443456	0.613327	0.0259702	7.59845e-05	0.0852668
Btb399c	0	0.125586	0.0421437	0.0811313	0.0100259	0.0741648	0.000833163	0.0129443	0.0098559	0.384947	0.0134127	0.0396385	0.205317
Btb399d	0.000324081	0.074177	0.010815	0.0173089	0.00993245	0.00136202	0.0012977	0.00184495	0.0067557	0.72333	0.00218875	0.00411049	0.146553
Btb399e	0.0240306	0.117582	0.0468893	0.0460158	0.0239442	0.025506	0.00462394	0.000896176	0.00103453	0.230818	0.00287871	0.000876031	0.474905
Btb46	0.0203175	0.321529	0.0157567	0.00733174	0.0323896	0.0251436	3.40503e-05	0.00064512	0.00646024	0.275661	0.115986	0.00436485	0.17438
Btb58	0.00298039	0.00517843	0.113522	0.00419257	0.0296043	0.00163568	0.00402507	0.528132	0.156112	0.000776906	0.0835264	0.00212349	0.0681906
Btb68	0	0.123773	0.120222	0.00917485	0.0583625	0	0.00283138	0.000619102	0.000416544	0.619939	0.0246058	0.008266	0.0317902
Btb71	0.000498515	0.079058	0.160736	0.00485921	0.013091	0.0243078	0.000746088	0.00436798	0.0119723	0.450927	0.0314355	3.07702e-05	0.217969
Btb72_1	0	0.411577	0.0319874	0.000904984	0.031776	0.00171705	3.829e-05	6.94761e-05	0.000320274	0.174182	0.0380555	0	0.309371
Btb73	0	0.0991662	0.0251321	0.000623133	0.0105153	0.0197063	0.00531991	0.000331045	0.00392267	0.512746	0.00341128	0.0105628	0.308564
Btb78	0.000440927	0.0528198	0.0264467	0.0402567	0.0134658	0.00309887	0.0145311	0.00170301	0.00920503	0.362566	0.000575566	2.5627e-05	0.474865
Btb81_1	0.0391678	0.149516	0.100576	0.034518	0.00876773	0	0.00164187	0.0220937	0.152113	0.106299	0.00352742	5.52737e-05	0.381724
Bur1	0	0.209203	0.00371033	0.00158695	0.0179878	0	9.21383e-05	0.000139261	0.00245454	0.626582	0.00269462	0.000481453	0.135068
Bur2	0	0.147741	0.037531	0	0.00722808	0	0.00284149	7.40277e-05	0.00103214	0.722769	0.000947327	0	0.079836
Bur3	0	0.169179	0.0072723	0.00136304	0.0747866	0	8.87841e-05	0.00106442	0	0.710929	0.000498825	5.94579e-05	0.034759
Bur5	0.00502084	0.0681915	0.102187	2.11704e-06	0.000804701	0	2.36267e-05	2.21041e-05	0	0.820267	0.00273481	0	0.000746014
Bur6	0.000174374	0.0389058	0.0324424	0.0448987	0.00543416	0.0101911	0.107763	0.000836356	0.0261495	0.116056	0.0299408	0.0253371	0.56187
Bur7	0.0203807	0.00214438	0.0131914	0.0302401	0	0.00222917	0.000258422	0.0267442	0.330493	0.060507	0.109908	0.000331474	0.403572
Bur8	0.0517087	0.0055779	0.000317507	0.0620858	0.023241	0.0377521	0.00656673	0.00657443	0.0945111	0.217623	0.0311761	0.0186552	0.44421
ErgDF1	0	0.0735111	0.00535501	0.010036	0.0216714	0.00747467	0.00153605	0.0105734	0.00259314	0.654833	0.0021194	0	0.210297
ErgDF2	0.000320475	0.0150878	0.0298659	0.00488894	0.107199	0.00532307	0.00204388	0.00230877	0.000811087	0.743487	0.0741899	0	0.0144737
ErgDF3	0	0.140591	0.0228497	0.00256338	0.0345154	0.0154086	0.000189152	0.00084297	0.000410691	0.722936	0.0301321	0.000970208	0.0285904
ErgDF4	0.00404089	0.220775	0.0405018	0.024946	0.0262537	0.0416421	0.00259528	0.0525028	0.0242054	0.380997	0.0209935	0.0356915	0.124855
EV1	0.000123453	0.000760273	0.0185491	0.0454536	0.00379515	0.000836878	0.00141869	0.0208692	0.365639	0.00117725	0	0.00111861	0.540258
EV2	0.000266936	2.26048e-05	0.0105115	0	0.0271228	0	0.00278188	0	0	0.956492	0.000422672	0.00219898	0.000180891
EV3	0.0178648	0.0126869	0.213648	0.000413402	0.000248458	0.0868981	0.00387319	0.0630042	0.203795	0.0199861	0.0652438	0.00539435	0.306944
EV4	0.00140906	0.114709	0.253087	0.120839	0.000874127	0.0593924	0.00200869	0.0107075	0.0068167	0.337924	0	0.00215066	0.0900819
EV5	0.0148545	0.239169	0.0477258	0.0227255	0.0985371	0.00154833	0.00138769	0.0250219	0.0199299	0.358151	0.0798053	0.00782665	0.0833172
EV6	0.0037768	0.00550526	0.0216794	0.0161146	0	0.211016	0.0293787	0.0695724	0.0720434	0.2312	0.00153521	0.00473168	0.333447
EV7	9.53046e-05	0.00960417	0.00578289	0.00600176	0.0117342	0	0.000614219	0.0017799	0.000286324	0.91318	0.0290149	0.0163363	0.00557038
EV8	0.0037024	0.0889898	0.00598599	0.0129824	0.0528837	0	0.000125466	0.0286082	0.0236942	0.213676	0.055484	0.00197673	0.511891
Mat1	0.000102915	0.205719	0	0	0.0178932	0.000444654	0	0	0	0.563292	0	1.07059e-05	0.212538
Mic1	0.0311807	0.00652486	0.000738397	0.145823	0.00954842	0.0557006	0.00114636	0.0068796	0.104838	0.295837	0.0908158	0.071109	0.179859
Mic2	0.0141717	0.00913685	0.0261534	0.0314557	0.00202869	0.0278438	0.00400324	0.0713549	0.388294	0.0385494	0.00376829	0.0252932	0.357947
Mln11	0.000152915	0.066122	0.0341823	0.0239666	0.0465449	0.00248408	0.00314375	0.00437361	0.0563898	0.137716	0.086122	0.013091	0.525711
Mln12	0.00867719	0.20981	0.0760399	0.0318061	0.0139175	0.0511067	2.75471e-05	0.162759	0.00251035	0.0637917	0.0736455	1.37501e-05	0.305894
Mln13	0.00438893	0.0355599	0.0096864	0.00340155	0.0224877	3.47901e-05	0.00296718	0.000374906	0.00455418	0.206204	0.00166056	0.000136858	0.708543
Mln14	0.000209602	0.0545537	0.00604501	0.0482081	0.0266508	0	0.00292334	0.0112628	0.0136899	0.322847	0.0020188	0.000954777	0.510636
Mln18	0.000253212	0.482152	0.00941857	0.000193726	0.0373141	0	1.34384e-05	0.000824199	0	0.416813	0.00170108	0.00052725	0.0507887
Mln19	0.000831546	0.299142	0.0789618	0.00131943	0.0745305	0	0.00055933	0.00500584	0.000976891	0.506277	0.00110934	0	0.0312865
Mln2	0.00595384	0.0237484	0.0174352	0.00252087	0.0423287	0.0230537	0.00621638	0.112331	0.0213018	0.536896	0.033323	0.00052707	0.174363
Mln21	0.0241003	0.00382642	0.000155849	0.013487	0.0168068	0	7.77887e-05	0.0581559	0.0377418	0.0920451	0.0225429	0	0.73106
Mln22	0.00946859	0.192763	0.0839029	0	0.00283216	0.0863624	0.00256536	0.000247824	0.00236561	0.0814998	0.000741403	0.000481799	0.536769
Mln24	0.0166699	0.164914	0.00621973	0.000616716	0.0043227	0.00017677	0	0.000657285	0	0.762521	6.64473e-05	0	0.0438358
Mln25	0.000368968	0.00425415	0.0735322	0.000267803	0.0326653	0	0.00739838	8.69241e-05	0	0.869176	0.00177006	0.0104801	0
Mln26	0.00160919	0.0331611	0.0158355	0.00236147	0.0190243	0.00278544	0.0152423	0.100827	0.0284017	0.260938	0.0265013	0.0010206	0.492292
Mln27	0.00547534	0.1156	0.0552815	0.0506809	0.0349713	0.0179541	5.7481e-05	0.00124186	0.00247688	0.580939	0.0721749	0.0013034	0.0618427
Mln28a	0.000171537	0.131969	0.0729867	0.000926486	0.0700629	4.50758e-05	0.000408045	0.00175163	7.89619e-05	0.684773	0.0210285	0.000152313	0.015646
Mln31	0	0.141852	0.0601947	0.00394063	0.012592	0	0.000935709	0.000750518	0.000370999	0.742958	0.0105778	0.000785452	0.025042
Mln33	0.00358607	0.110855	0.0843216	0.163055	0.0130915	0.0177213	0.00056609	0.0934677	0.0534219	0.0562539	0.0389306	0.00506261	0.359667
Mln34a	0	0.352945	0.00357807	0.0165333	0.0203324	0	2.55458e-05	0.000105769	0.00031796	0.37122	0.00284557	9.43885e-05	0.232003
Mln35	0.0189343	0.0466781	0.0337385	0.0162988	0.00314923	0.00124981	7.40428e-05	0.023451	0.0256359	0.0585403	0.00678522	0.000388567	0.765076
Mln36	0.000132341	0.12803	0.017833	0.0750275	0.0161123	0.00015838	0.000593468	0.00055098	0.00808981	0.274669	0.0174909	0.00242677	0.458886
Mln38	0.0049526	0.0872582	0.0199529	0.0312101	0.0301541	0	0.000453592	0.00511651	0.00639645	0.675001	0.0108438	7.81268e-05	0.128582
Mln39	0.00322798	0.0628296	0.0319537	0.00387794	0.0983416	0.00925168	0.00493891	0.00430742	0.0101849	0.36643	0.0584612	0.000242315	0.345953
Mln41	0.000437739	0.205723	0.0313078	0.00132153	0.0906276	0.00356881	0.00536528	0	0	0.0888043	0.00089322	0.00528862	0.566663
Mln42	0.00104582	0.24636	0.0792044	0.000455171	0.0195462	0	0.000950551	0.0233543	0.00452828	0.458545	0.03466	0.000283769	0.131067
Mln43	0.000392524	0.0445351	0.0849985	0.00521373	5.74709e-05	0.0712064	0.000860752	0.0363892	0.0359924	0.413725	0.0362534	0.000972387	0.269403
Mln44	0.000487872	0.0490981	0.0252803	0.00104463	0.0390856	0	0.00155435	0.000237552	0	0.877567	0	0.00176996	0.00387427
Mln45	0.0173365	0.0600585	0.0427322	0	0.0638432	0.00665768	0.00239627	0.00569122	0	0.742514	0.0376374	0.00155174	0.0195814
Mln5	0.00984517	0.0357514	0.170094	0	0.000610927	0.00435348	0.00278161	0.0184178	0.0234683	0.108758	0.0452345	0.000769982	0.579915
Mln9	0.00347781	0.0233231	0.00271957	0.0555893	0.00848031	0	0.000969162	0.005514	0.232542	0.0646904	0.0216344	0.0252103	0.55585
Molz1	0.215243	0.109537	0.0238152	0.000697845	0.00501057	0.0189628	0.00621312	0.00857249	0.00914951	0.348279	0.000288648	0.0207177	0.233512
Molz2	0.374497	0.0378789	0.096496	0.0512309	0.00124929	0.0964753	0.00694357	0.0177075	0.058918	0.0393531	0.00092061	0.0404039	0.177926
Molz3	0.344337	0.00370475	0.00280415	0.042402	0.00785409	0.00984743	0.000160744	0.0434608	0.00286265	0.472715	0.00682671	0.0593224	0.00370235
Vim2b	0.0606649	0.000108965	0	0.0105754	0.02448	0	0.201533	0.0222529	0.0640804	0.0847091	0.000916801	0.111519	0.41916
VIM5	0.112239	0.0371123	0.0379466	0.000626464	0.0060964	0	9.87845e-06	0	0	0.805175	8.52857e-06	0	0.000785351
VIM6	0.0185552	0.0547981	0.007917	0.102941	0.0505306	0.00571564	0.0029463	0.00325907	0.00921103	0.672077	0.0162009	0.015537	0.0403116
VIM7	0.140976	0.0336782	0.0270694	0.000223296	0.0158976	0.00282738	0.00629718	0.0313333	0.0599777	0.0219091	0.0127808	0.107273	0.539757
VVG2697	0.137165	0.00327232	0	0.0209633	0.09744	0.0302831	0.00309809	0.0335828	0.126308	0.00147717	0.000496481	0.298674	0.24724
VVG2706	8.57234e-06	0.00795796	0.00413524	0.154974	0.000184977	0.010304	0.000436814	0.0222669	0.226016	0.0649159	0.0116128	0.108436	0.38875
VVG2712	0.0115286	0.000215363	0.000648448	0.00246653	0.0112925	0.0493985	0.00585062	0.00581	0.0890416	0.0159769	0.0235457	0.00565391	0.778571
VVG2726	0.0741313	0.00208331	0.0143715	0.01125	0.000773246	0.157856	0.00831165	0.0527833	0.12099	0.356387	0.0301691	0.00506397	0.16583
VVG2756	0.176207	0.0348833	0.0280089	0.0191927	0.00238523	0.0435249	0.00571907	0.0020662	0.0412948	0.0781271	0.0182228	0.200218	0.35015
VVG2774	0.0438739	0.0694291	0.154912	0.0803749	0.000363077	0.0151219	0.0028566	0.0408294	0.0846419	0.17107	0	0.208739	0.127788
VVG2780	0.00344797	0.000428814	0.000921695	0.000768916	0.000176455	0.00105317	0.000399483	0	0.0485255	0.00129179	9.90819e-05	0	0.942887
W117	0.00242841	0.101282	0.204332	0.00357799	0.0539078	0.0014278	0.00128694	0	0	0.611987	0.0140369	0.00213801	0.00359402
W121	0	0.300712	0.00606818	0.000357504	0.0497911	0.00416624	9.26588e-05	0.000897118	0	0.53105	0.0545764	3.15762e-05	0.052257
W126	0.0705802	0.0638317	0.00570157	0.000658784	0.0116454	0.0153512	0.0227132	0.00115782	0.00999093	0.129567	0	0.0355593	0.633243
W128	0.0116341	0.287447	0.0421635	0	0.0541476	0.00473779	0.000744269	0	0.00116621	0.341382	0.0153362	0	0.241242
W67	0.0405682	0.0120137	0.00425636	0.0588944	0.00783332	0.0326969	0.0971835	0.0129486	0.0351623	0.451959	0.0230655	0.0476105	0.175808
Wh10	0.00195172	0.0111093	0.012507	0.00307204	0.000214038	0.00115017	0.00148506	0.035716	0.336152	0.0503412	0.0190372	0.0169671	0.510297
Wh11	0	0.625235	0	0	0.0797524	0	0	0	0	0.00371461	0.000435949	0	0.290862
Wh16	0	0.294137	0.0711234	0.000876404	0.0133908	0.000965961	0.001084	0.000347406	0.00202795	0.100471	0.00136774	0.000403703	0.513804
Wh2	0.0053434	0.0377278	0.0172988	0.00861347	0.0403831	0.0477436	0.00389675	0.00307854	0.00699896	0.524762	0.092453	0.000735529	0.210965
Wh21	0.0134321	0.00721694	0.0144791	0	0.0558223	0	0.00140161	0	0	0.907648	0	0	0
Wh4	0.00845955	0.0116171	0.0143706	0.00167745	0.00218395	0.015796	0.00085756	0.0898455	0.0206195	0.60962	0.036961	0	0.187992
Wh5	0.0126232	0.0176954	0.00304216	0.00314636	0.0054423	0.0041125	0.000153322	0.0013578	0.0103748	0.135877	0.0567938	2.89048e-05	0.749353
Wh58	0.00438258	0.312688	0.0295517	0	0.000800517	0.0475169	0.000103118	0	0	0.074087	0	0	0.53087
Wh59	0.000675503	0.000495762	0.00165572	0	0.00402496	0.00932566	0.00279833	0.105348	0.0240598	0.68777	0.0655043	0.00192692	0.0964146
Wh6	5.43282e-05	0.0740627	0.00165282	0.000513462	0.0308714	0.00606827	0.00261676	0.00162688	0.00118315	0.715538	0.00509134	0.00254191	0.158179
Wh60	0	0	0.163403	0.0474859	0.0208537	0	0.000501368	0.00292225	0.26336	0	0.0145553	0	0.486918
Wh61	0	0.152045	0.00316998	0	0.0261282	0.000727953	2.66334e-07	0.000656738	0	0.571198	0.0113637	8.87948e-05	0.234621
Wh9	0.0137597	0.0273568	0.0235119	0.0144159	0.00936361	0	0.000335878	0.00245942	0.0205123	0.0304471	0.0100313	0	0.847806
Zsch1	0.000215785	0.213202	0	0.000389072	0.0315551	0	1.67814e-06	0	0	0.674237	0.000666071	0	0.0797333

## Sheet: 7.Chromopainter sources
ID	publication	date_bp	site	country	lat	lon	POP_LABEL
UKR043	SaagSciAdv2025	2600	Medvyn	Ukraine	49.4054	30.8469	Ukraine_Scythian
UKR088	SaagSciAdv2025	2540	Bilsk hillfort	Ukraine	50.0723	34.5593	Ukraine_Scythian
UKR096	SaagSciAdv2025	2240	Kolomak	Ukraine	49.8647	35.2774	Ukraine_Scythian
UKR110	SaagSciAdv2025	2300	Vesele	Ukraine	50.184	36.4968	Ukraine_Scythian
UKR111	SaagSciAdv2025	2608	Cheremushna	Ukraine	49.8549	35.818	Ukraine_Scythian
UKR113	SaagSciAdv2025	2550	Mala Rogozianka	Ukraine	50.1355	35.91	Ukraine_Scythian
UKR114	SaagSciAdv2025	2400	Nyzhnia Gyivka	Ukraine	49.9146	35.9352	Ukraine_Scythian
UKR116	SaagSciAdv2025	2596	Karavan	Ukraine	49.926	35.8806	Ukraine_Scythian
UKR122	SaagSciAdv2025	1600	Shуshakу	Ukraine	49.8562	33.9812	Ukraine_Scythian
UKR128	SaagSciAdv2025	1655	Shуshakу	Ukraine	49.8562	33.9812	Ukraine_Scythian
I3566	PattersonNature2021	2031	Scotland, Highland, Applecross	United Kingdom	57.433	-5.81519	Scotland_IA
I3567	PattersonNature2021	2037	Scotland, Highland, Applecross	United Kingdom	57.433	-5.81519	Scotland_IA
I3568	PattersonNature2021	1912	Scotland, Highland, Applecross	United Kingdom	57.433	-5.81519	Scotland_IA
I16495	PattersonNature2021	2055	Scotland, East Lothian, North Berwick, Law Road	United Kingdom	56.0576	-2.71935	Scotland_IA
I16504	PattersonNature2021	1916	Scotland, East Lothian, Broxmouth	United Kingdom	55.9885	-2.48066	Scotland_IA
I27384	PattersonNature2021	1945	Scotland, West Lothian, House of Binns	United Kingdom	55.9895	-3.52552	Scotland_IA
I27385	PattersonNature2021	1916	Scotland, West Lothian, House of Binns	United Kingdom	55.9895	-3.52552	Scotland_IA
I11144	PattersonNature2021	1976	England, Somerset, North Perrott, North Perrott Manor	United Kingdom	50.8834	-2.76046	England_IA
I11145	PattersonNature2021	2022	England, Somerset, North Perrott, North Perrott Manor	United Kingdom	50.8834	-2.76046	England_IA
I11992	PattersonNature2021	2095	England, Somerset, Worlebury	United Kingdom	51.3573	-2.98828	England_IA
I12785	PattersonNature2021	2051	England, Gloucestershire, Bourton-on-the-water, Greystones Farm	United Kingdom	51.8859	-1.75349	England_IA
I12791	PattersonNature2021	2051	England, Gloucestershire, Bourton-on-the-water, Greystones Farm	United Kingdom	51.8859	-1.75349	England_IA
I16450	PattersonNature2021	2050	England, Cornwall, Newquay, Trethellan Farm	United Kingdom	50.2035	-5.1997	England_IA
I18599	PattersonNature2021	1924	England, Kent, Sittingbourne, Highsted	United Kingdom	51.3233	0.73696	England_IA
I19870	PattersonNature2021	2051	England, Kent, East Kent Access Road	United Kingdom	51.3603	1.3405	England_IA
I21302	PattersonNature2021	1922	England, South Somerset, South Cadbury	United Kingdom	51.0128	-2.3152	England_IA
I21311	PattersonNature2021	2078	England, Wiltshire, Battlesbury Bowl	United Kingdom	51.2177	-2.13665	England_IA
I21312	PattersonNature2021	2096	England, Wiltshire, Casterley Camp	United Kingdom	51.2809	-1.83557	England_IA
I21314	PattersonNature2021	2095	England, Wiltshire, Casterley Camp	United Kingdom	51.2809	-1.83557	England_IA
WBK105	CassidyNature2025	2031	Winterbourne Kingston (DBD 22)	England	50.78	-2.2	England_IA
I5287	PattersonNature2021	2525	Komárno, Chotín IA	Slovakia	47.8082	18.2187	Panonia_IA_(West)
I5693	PattersonNature2021	2674	Ljubljana, Kongresni trg	Slovenia	46.0502	14.5037	Panonia_IA_(West)
I5696	PattersonNature2021	2272	Obrežje	Slovenia	45.8479	15.6904	Panonia_IA_(West)
I5698	PattersonNature2021	2593	Zagorje ob Savi	Slovenia	46.1371	14.9924	Panonia_IA_(West)
I5725	LazaridisAlpaslanRoodenbergScience2022	2554	Sv. Križ Brdovečki	Croatia	45.9008	15.7003	Panonia_IA_(West)
I11708	PattersonNature2021	2300	Lower Austria, St. Pölten, Pottenbrunn	Austria	48.2411	15.7017	Panonia_IA_(West)
I11722	PattersonNature2021	2525	Komárno, Chotín IA	Slovakia	47.8082	18.2187	Panonia_IA_(West)
I12103	PattersonNature2021	2525	Komárno, Chotín IA	Slovakia	47.8082	18.2187	Panonia_IA_(West)
I12110	PattersonNature2021	2525	Komárno, Chotín IA	Slovakia	47.8082	18.2187	Panonia_IA_(West)
I18246	PattersonNature2021	2725	Heves county, Novaj-Földvár	Hungary	47.8563	20.484	Panonia_IA_(West)
I18493	PattersonNature2021	2240	Győr-Moson-Sopron county, Markotabödöge-Mohos-tóra-dűlő	Hungary	47.6883	17.2981	Panonia_IA_(West)
I18527	PattersonNature2021	2200	Győr-Moson-Sopron county, Győr-Kert utca	Hungary	47.6744	17.6309	Panonia_IA_(West)
I18840	PattersonNature2021	2200	Győr-Moson-Sopron county, Győr-Kert utca	Hungary	47.6744	17.6309	Panonia_IA_(West)
CAM002	PosthScienceAdvances2021	2589	Tuscany, Siena, Campiglia dei Foci	Italy	43.4134	11.0743	Panonia_IA (North)
DA197	DamgaardNature2018	2426	..	Hungary	46.3444	20.1625	Panonia_IA (North)
I4996	PattersonNature2021	2235	Vas county, Kápolnadomb, Gór	Hungary	47.3537	16.7947	Panonia_IA (North)
I5288	PattersonNature2021	2525	Komárno, Chotín IA	Slovakia	47.8082	18.2187	Panonia_IA (North)
I5691	PattersonNature2021	2605	Novo mesto, Kapiteljska njive	Slovenia	45.8121	15.1589	Panonia_IA (North)
I5692	PattersonNature2021	2693	Ljubljana, Kongresni trg	Slovenia	46.0502	14.5037	Panonia_IA (North)
I11712	PattersonNature2021	2011	Bratislava, Bratislava Castle	Slovakia	48.1423	17.0999	Panonia_IA (North)
I11713	PattersonNature2021	2046	Bratislava, Bratislava Castle	Slovakia	48.1423	17.0999	Panonia_IA (North)
I13780	PattersonNature2021	2250	Central Bohemia, Prague 5, Prague-Jinonice (Holmanʼs Garden Centre)	Czech Republic	50.0544	14.3634	Panonia_IA (North)
I15043	PattersonNature2021	2240	NW Bohemia, Teplice, Radosevice (Cemetery II)	Czech Republic	50.4103	14.0746	Panonia_IA (North)
I18227	PattersonNature2021	2525	Komárom-Esztergom county, Dunaalmás-Kavicsbánya	Hungary	47.7283	18.3275	Panonia_IA (North)
I18531	PattersonNature2021	2200	Győr-Moson-Sopron county, Győr-Kert utca	Hungary	47.6744	17.6309	Panonia_IA (North)
I25509	PattersonNature2021	2131	Somogy county, Kútvölgyi-dűlő, Zamárdi (sites 56 and 89)	Hungary	46.8759	17.9673	Panonia_IA (North)
I25525	PattersonNature2021	2550	Nógrád county, Nógrádkövesd-Víztározó	Hungary	47.8746	19.3731	Panonia_IA (North)
I26742	PattersonNature2021	2650	Jazinka Cave	Croatia	43.7059	16.52	Panonia_IA (North)
PN101	RavasiniGenBiol2024	2700	Novilara	Italy	43.8611	12.9348	Panonia_IA (North)
R2200	AntoniobioRxiv2022	1960	Bytča district, Bytča-Hrabové	Slovakia	49.2056	18.5662	Panonia_IA (North)
R2204	AntoniobioRxiv2022	1800	Malacky district, Zohor	Slovakia	48.3175	16.9829	Panonia_IA (North)
SPINA1	This publication	2350	Spina	Italy	42.9858	12.2815	Panonia_IA (North)
DA195	DamgaardNature2018	2572	..	Hungary	46.3444	20.1625	Panonia_IA (South)
I5723	LazaridisAlpaslanRoodenbergScience2022	2374	Sv. Križ Brdovečki	Croatia	45.9008	15.7003	Panonia_IA (South)
I5726	LazaridisAlpaslanRoodenbergScience2022	2407	Sv. Križ Brdovečki	Croatia	45.9008	15.7003	Panonia_IA (South)
I11683	PattersonNature2021 (includes individual first published in HarneyCheronetGenomeResearch2021)	2586	Mezőkeresztes-Cethalom, M3-10 lelőhely; Great Hungarian Plain, Borsodi-Mezőség	Hungary	47.815	20.6841	Panonia_IA (South)
I11701	PattersonNature2021	2300	Lower Austria, St. Pölten, Pottenbrunn	Austria	48.2411	15.7017	Panonia_IA (South)
I11710	PattersonNature2021	1967	Bratislava, Hlavné námestie 7, Kutscherfeld Palace	Slovakia	48.1435	17.1084	Panonia_IA (South)
I11721	PattersonNature2021	2525	Komárno, Chotín IA	Slovakia	47.8082	18.2187	Panonia_IA (South)
I15048	PattersonNature2021	2385	NW Bohemia, Teplice, Radosevice (Cemetery II)	Czech Republic	50.4103	14.0746	Panonia_IA (South)
I15950	PattersonNature2021	2385	NW Bohemia, Teplice, Radosevice (Cemetery II)	Czech Republic	50.4103	14.0746	Panonia_IA (South)
I16090	PattersonNature2021	2350	Central Bohemia, Prague 6, Prague-Ruzyně	Czech Republic	50.0833	14.3167	Panonia_IA (South)
I18220	PattersonNature2021	2312	Jász-Nagykun-Szolnok county, Túrkeve-Burkus-Halom	Hungary	47.102	20.7365	Panonia_IA (South)
I18491	PattersonNature2021	2240	Győr-Moson-Sopron county, Markotabödöge-Mohos-tóra-dűlő	Hungary	47.6883	17.2981	Panonia_IA (South)
I18526	PattersonNature2021	2200	Győr-Moson-Sopron county, Győr-Kert utca	Hungary	47.6744	17.6309	Panonia_IA (South)
I18528	PattersonNature2021	2200	Győr-Moson-Sopron county, Győr-Kert utca	Hungary	47.6744	17.6309	Panonia_IA (South)
I22938	PattersonNature2021	2425	Zagorje ob Savi	Slovenia	46.1371	14.9924	Panonia_IA (South)
I23978	PattersonNature2021	2459	Zagorje ob Savi	Slovenia	46.1371	14.9924	Panonia_IA (South)
I25519	PattersonNature2021	2150	Somogy county, Kútvölgyi-dűlő, Zamárdi (sites 56 and 89)	Hungary	46.8759	17.9673	Panonia_IA (South)
I25522	PattersonNature2021	2150	Somogy county, Kútvölgyi-dűlő, Zamárdi (sites 56 and 89)	Hungary	46.8759	17.9673	Panonia_IA (South)
R2201	AntoniobioRxiv2022	1970	Bytča district, Bytča-Hrabové	Slovakia	49.2056	18.5662	Panonia_IA (South)
R2202	AntoniobioRxiv2022	1925	Mikusovce	Slovakia	49.066	18.206	Panonia_IA (South)
CSN013	PosthScienceAdvances2021	2350	Tuscany, Grosseto, Casenovole	Italy	43.0333	11.3329	Italy_Croatia_IA
I5724	LazaridisAlpaslanRoodenbergScience2022	2232	Sv. Križ Brdovečki	Croatia	45.9008	15.7003	Italy_Croatia_IA
I5727	LazaridisAlpaslanRoodenbergScience2022	2586	Sv. Križ Brdovečki	Croatia	45.9008	15.7003	Italy_Croatia_IA
I5728	LazaridisAlpaslanRoodenbergScience2022	2224	Sv. Križ Brdovečki	Croatia	45.9008	15.7003	Italy_Croatia_IA
PN44	RavasiniGenBiol2024	2700	Novilara	Italy	43.8611	12.9348	Italy_Croatia_IA
PN50	RavasiniGenBiol2024	2700	Novilara	Italy	43.8611	12.9348	Italy_Croatia_IA
PN90	RavasiniGenBiol2024	2700	Novilara	Italy	43.8611	12.9348	Italy_Croatia_IA
PN138	RavasiniGenBiol2024	2750	Novilara	Italy	43.8611	12.9348	Italy_Croatia_IA
PRZ001	PosthScienceAdvances2021	2610	Tuscany, Siena, Poggio Renzo	Italy	43.0297	11.9513	Italy_Croatia_IA
R1016	AntonioGaoMootsScience2019	2750	Castel di Decima	Italy	41.7516	12.4286	Italy_Croatia_IA
HID001	GretzingerNature2022	1550	Lower Saxony, Hiddestorf	Germany	52.2804	9.71249	Pre-Roman_Central_Europe
HID002	GretzingerNature2022	1550	Lower Saxony, Hiddestorf	Germany	52.2804	9.71249	Pre-Roman_Central_Europe
HID004	GretzingerNature2022	1550	Lower Saxony, Hiddestorf	Germany	52.2804	9.71249	Pre-Roman_Central_Europe
HVN004	GretzingerNature2022	1700	Häven	Germany	53.7386	11.6318	Pre-Roman_Central_Europe
I11699	PattersonNature2021	2300	Lower Austria, St. Pölten, Pottenbrunn	Austria	48.2411	15.7017	Pre-Roman_Central_Europe
I11716	PattersonNature2021	2051	Bratislava, Panská 19-21, Pálffy Palace	Slovakia	48.1422	17.1071	Pre-Roman_Central_Europe
I15040	PattersonNature2021	2240	NW Bohemia, Teplice, Radosevice (Cemetery II)	Czech Republic	50.4103	14.0746	Pre-Roman_Central_Europe
I15952	PattersonNature2021	2310	NW Bohemia, Teplice, Radosevice (Cemetery II)	Czech Republic	50.4103	14.0746	Pre-Roman_Central_Europe
I16272	PattersonNature2021	2239	Central Bohemia, Prague 5, Prague-Jinonice (Holmanʼs Garden Centre)	Czech Republic	50.0544	14.3634	Pre-Roman_Central_Europe
I17145	PattersonNature2021	2255	NW Bohemia, Teplice, Radosevice (Cemetery I)	Czech Republic	50.4103	14.0746	Pre-Roman_Central_Europe
I17146	PattersonNature2021	2197	NW Bohemia, Teplice, Radosevice (Cemetery I)	Czech Republic	50.4103	14.0746	Pre-Roman_Central_Europe
I17321	PattersonNature2021	2225	Central Bohemia, Prague 5, Prague-Jinonice (Holmanʼs Garden Centre)	Czech Republic	50.0544	14.3634	Pre-Roman_Central_Europe
I17322	PattersonNature2021	2250	Central Bohemia, Prague 5, Prague-Jinonice (Holmanʼs Garden Centre)	Czech Republic	50.0544	14.3634	Pre-Roman_Central_Europe
Pfoe1	This publication	1552	Pfoerring	Germany	48.8106	11.6883	Pre-Roman_Central_Europe
Pfoe3	This publication	1605	Pfoerring	Germany	48.8106	11.6883	Pre-Roman_Central_Europe
R11867	AntoniobioRxiv2022	1500	Sömmerda District, Hassleben	Germany	51.109	10.9956	Pre-Roman_Central_Europe
R11868	AntoniobioRxiv2022	1500	Sömmerda District, Hassleben	Germany	51.109	10.9956	Pre-Roman_Central_Europe
R11873	AntoniobioRxiv2022	1500	Sömmerda District, Hassleben	Germany	51.109	10.9956	Pre-Roman_Central_Europe
R11875	AntoniobioRxiv2022	1500	Sömmerda District, Hassleben	Germany	51.109	10.9956	Pre-Roman_Central_Europe
HVN006	GretzingerNature2022	1700	Häven	Germany	53.7386	11.6318	Pre-Roman_Northern_Europe
lau001	RodriguezVarelaCell2023	1350	Gannor	Sweden	57.3	18.6	Pre-Roman_Northern_Europe
R10618	AntoniobioRxiv2022	1789	ElblągHeights,Weklice	Poland	54.1176	19.5742	Pre-Roman_Northern_Europe
R10620	AntoniobioRxiv2022	1941	Elbląg Heights, Weklice	Poland	54.1176	19.5742	Pre-Roman_Northern_Europe
R10626	AntoniobioRxiv2022	1875	Elbląg Heights, Weklice	Poland	54.1176	19.5742	Pre-Roman_Northern_Europe
R10634	AntoniobioRxiv2022	1875	Elbląg Heights, Weklice	Poland	54.1176	19.5742	Pre-Roman_Northern_Europe
R10830	AntoniobioRxiv2022	1512	Kaunas City, Marvelė Necropolis	Lithuania	54.8985	23.9036	Pre-Roman_Northern_Europe
R10832	AntoniobioRxiv2022	1475	Kaunas City, Marvelė Necropolis	Lithuania	54.8985	23.9036	Pre-Roman_Northern_Europe
R10836	AntoniobioRxiv2022	1475	Kaunas City, Marvelė Necropolis	Lithuania	54.8985	23.9036	Pre-Roman_Northern_Europe
[truncated: 73 more rows]

## Sheet: 8.Chromopainter results (incl. 
target	Ukraine_Scythian	Scotland_IA	Lebanon_IA	Bulgaria_IA	North_Macedonia_IA	Mongolia_IA	England_IA	Panonia_IA_(West)	Panonia_IA (North)	Panonia_IA (South)	Italy_Croatia_IA	Pre-Roman_Central_Europe	Pre-Roman_Northern_Europe	Italy_IA
[truncated: 258 more rows]

[truncated: 8 more sheets: 9.Chromopainter results (relate, 10.PANE results, 11.f4, 12.f4&GraveGoods, 13.hapROH, 14.KIN, 15.ReadV2, 16.SeqInfo]
