# Supplementary material for: Demography and life histories across the Roman frontier in Germany 400–700 ce
Source: Nature. 2026 Apr 29;654(8120):984–93. doi: 10.1038/s41586-026-10437-3 (PMC13293882; doi:10.1038/s41586-026-10437-3)
Supplement: Supplementary file 5 — Results of ancIBD analysis, containing IBDs shared among individuals buried at different archaeological sites. [file 41586_2026_10437_MOESM5_ESM.xlsx]

## Sheet: 3.1_Altheim
iid1	iid2	max_IBD	sum_IBD>8	n_IBD>8	sum_IBD>12	n_IBD>12	sum_IBD>16	n_IBD>16	sum_IBD>20	n_IBD>20	bp1	bp2	lat1	lat2	lon1	lon2	site_id1	site_id2	country_id1	country_id2	publication_id1	publication_id2	dist_km
Alh_161	ErgDF1	144.098	516.279	10	516.279	10	501.238	9	483.31	8	1382	1250	48.5933	48.6917	12.2042	12.2013	Altheim	Ergoldsbach	Germany	Germany	nan	nan	10.9391
Alh_161	ErgDF3	83.9941	244.701	9	234.199	8	204.388	6	167.518	4	1382	1250	48.5933	48.6917	12.2042	12.2013	Altheim	Ergoldsbach	Germany	Germany	nan	nan	10.9391
Alh_161	ErgDF2	37.2785	199.74	8	190.649	7	162.33	5	162.33	5	1382	1251	48.5933	48.6917	12.2042	12.2013	Altheim	Ergoldsbach	Germany	Germany	nan	nan	10.9391
Bur3	Alh_80	51.677	190.147	8	180.709	7	166.333	6	96.4577	2	1390	1452	48.9888	48.5933	12.1406	12.2042	Burgweinting	Altheim	Germany	Germany	nan	nan	44.2241
Bur2	Alh_80	51.5645	123.237	4	123.237	4	108.105	3	91.7403	2	1390	1452	48.9888	48.5933	12.1406	12.2042	Burgweinting	Altheim	Germany	Germany	nan	nan	44.2241
ErgDF2	Alh_34	45.9774	99.6337	3	88.5658	2	88.5658	2	88.5658	2	1251	1452	48.6917	48.5933	12.2013	12.2042	Ergoldsbach	Altheim	Germany	Germany	nan	nan	10.9391
Alh_215	CSK082	52.0714	81.2281	3	72.4487	2	72.4487	2	72.4487	2	1340	1250	48.5933	48.1502	12.2042	16.4669	Altheim	Csokorgasse	Germany	Austria	nan	WangNature2025	319.588
Alh_45	CSK014	34.6666	70.3101	3	70.3101	3	58.2493	2	58.2493	2	1455	1250	48.5933	48.1502	12.2042	16.4669	Altheim	Csokorgasse	Germany	Austria	nan	WangNature2025	319.588
Alh_45	Bur3	32.9142	62.0687	3	62.0687	3	32.9142	1	32.9142	1	1455	1390	48.5933	48.9888	12.2042	12.1406	Altheim	Burgweinting	Germany	Germany	nan	nan	44.2241
Alh_124	ErgDF3	41.606	61.1	2	61.1	2	61.1	2	41.606	1	1380	1250	48.5933	48.6917	12.2042	12.2013	Altheim	Ergoldsbach	Germany	Germany	nan	nan	10.9391
Alh_233	MGS205	31.2653	52.32	2	52.32	2	52.32	2	52.32	2	1345	1250	48.5933	48.0802	12.2042	16.2821	Altheim	Mödling-An der Goldenen Stiege	Germany	Austria	nan	WangNature2025	307.628
Alh_126	MGS205	31.1757	50.6969	2	50.6969	2	50.6969	2	31.1757	1	1360	1250	48.5933	48.0802	12.2042	16.2821	Altheim	Mödling-An der Goldenen Stiege	Germany	Austria	nan	WangNature2025	307.628
Alh_168	MGS205	30.7124	50.6202	2	50.6202	2	50.6202	2	30.7124	1	1395	1250	48.5933	48.0802	12.2042	16.2821	Altheim	Mödling-An der Goldenen Stiege	Germany	Austria	nan	WangNature2025	307.628
Alh_124	ErgDF2	19.8465	46.4931	3	35.7108	2	19.8465	1	0	0	1380	1251	48.5933	48.6917	12.2042	12.2013	Altheim	Ergoldsbach	Germany	Germany	nan	nan	10.9391
Alh_51	ErgDF3	37.9738	46.3289	2	37.9738	1	37.9738	1	37.9738	1	1482	1250	48.5933	48.6917	12.2042	12.2013	Altheim	Ergoldsbach	Germany	Germany	nan	nan	10.9391
R10666	Alh_127	31.0979	43.141	2	43.141	2	31.0979	1	31.0979	1	1241	1408	48.1654	48.5933	14.0366	12.2042	Upper Austria, Wels, Ovilava	Altheim	Austria	Germany	AntoniobioRxiv2022	nan	143.833
OBT-3	Alh_84	34.0935	42.7684	2	34.0935	1	34.0935	1	34.0935	1	1200	1510	46.6501	48.5933	20.7199	12.2042	Békés County, Orosháza-BónumTéglagyár	Altheim	Hungary	Germany	MarotiTorokCurrBio2022	nan	675.161
ErgDF3	Alh_34	16.5219	42.4427	3	30.6312	2	16.5219	1	0	0	1250	1452	48.6917	48.5933	12.2013	12.2042	Ergoldsbach	Altheim	Germany	Germany	nan	nan	10.9391
Alh_248	MGS133	24.4487	41.1535	2	41.1535	2	41.1535	2	24.4487	1	1358	1250	48.5933	48.0802	12.2042	16.2821	Altheim	Mödling-An der Goldenen Stiege	Germany	Austria	nan	WangNature2025	307.628
Alh_82	CSK075	39.9685	39.9685	1	39.9685	1	39.9685	1	39.9685	1	1480	1250	48.5933	48.1502	12.2042	16.4669	Altheim	Csokorgasse	Germany	Austria	nan	WangNature2025	319.588
Alh_262	MGS073	17.8469	38.2753	3	17.8469	1	17.8469	1	0	0	1413	1250	48.5933	48.0802	12.2042	16.2821	Altheim	Mödling-An der Goldenen Stiege	Germany	Austria	nan	WangNature2025	307.628
Alh_245	BRE017	22.4778	37.629	2	37.629	2	22.4778	1	22.4778	1	1395	1650	48.5933	49.33	12.2042	85.79	Altheim	nan	Germany	nan	nan	GnecchiRusconePNAS2025	5165.64
Alh_231	Pfoe3	36.8088	36.8088	1	36.8088	1	36.8088	1	36.8088	1	1382	1605	48.5933	48.8106	12.2042	11.6883	Altheim	Pfoerring	Germany	Germany	nan	nan	45.0054
Alh_246	Bur3	26.7067	35.8025	2	26.7067	1	26.7067	1	26.7067	1	1399	1390	48.5933	48.9888	12.2042	12.1406	Altheim	Burgweinting	Germany	Germany	nan	nan	44.2241
Alh_131	I35081	20.6596	35.7128	2	35.7128	2	20.6596	1	20.6596	1	1340	1190	48.5933	45.5027	12.2042	18.4758	Altheim	Čepinski Martinci	Germany	Croatia	nan	OlaldeNature2023	587.203
Alh_231	CSK006	34.5921	34.5921	1	34.5921	1	34.5921	1	34.5921	1	1382	1250	48.5933	48.1502	12.2042	16.4669	Altheim	Csokorgasse	Germany	Austria	nan	WangNature2025	319.588
Alh_72	CSK014	33.466	33.466	1	33.466	1	33.466	1	33.466	1	1425	1250	48.5933	48.1502	12.2042	16.4669	Altheim	Csokorgasse	Germany	Austria	nan	WangNature2025	319.588
Alh_267	MGS020	15.3037	32.7086	3	15.3037	1	0	0	0	0	1360	1250	48.5933	48.0802	12.2042	16.2821	Altheim	Mödling-An der Goldenen Stiege	Germany	Austria	nan	WangNature2025	307.628
Alh_61	Bur3	32.6466	32.6466	1	32.6466	1	32.6466	1	32.6466	1	1490	1390	48.5933	48.9888	12.2042	12.1406	Altheim	Burgweinting	Germany	Germany	nan	nan	44.2241
Alh_136	ErgDF3	32.1902	32.1902	1	32.1902	1	32.1902	1	32.1902	1	1365	1250	48.5933	48.6917	12.2042	12.2013	Altheim	Ergoldsbach	Germany	Germany	nan	nan	10.9391
Alh_131	STRAZ_I_99	22.3014	31.6746	2	22.3014	1	22.3014	1	22.3014	1	1340	1530	48.5933	48.892	12.2042	12.572	Altheim	Straubing-Azlburg	Germany	Germany	nan	nan	42.8335
Alh_34	MGS205	20.941	30.7928	2	20.941	1	20.941	1	20.941	1	1452	1250	48.5933	48.0802	12.2042	16.2821	Altheim	Mödling-An der Goldenen Stiege	Germany	Austria	nan	WangNature2025	307.628
Alh_33	Bal_150	30.7066	30.7066	1	30.7066	1	30.7066	1	30.7066	1	1461	1470	48.5933	46.806	12.2042	17.771	Altheim	Balatonszemes - Szemesi berek	Germany	Hungary	nan	VyasCurrBio2023	462.528
Alh_124	ErgDF1	19.8513	30.5999	2	19.8513	1	19.8513	1	0	0	1380	1250	48.5933	48.6917	12.2042	12.2013	Altheim	Ergoldsbach	Germany	Germany	nan	nan	10.9391
Alh_129	I20650	30.4622	30.4622	1	30.4622	1	30.4622	1	30.4622	1	1430	1450	48.5933	54.171	12.2042	-0.605739	Altheim	England, North Yorkshire, Vale of Pickering, West Heslerton	Germany	United Kingdom	nan	GretzingerNature2022	1083.89
Alh_281	Bur1	16.0589	30.2494	2	30.2494	2	16.0589	1	0	0	1410	1390	48.5933	48.9888	12.2042	12.1406	Altheim	Burgweinting	Germany	Germany	nan	nan	44.2241
Alh_152	ErgDF3	30.1497	30.1497	1	30.1497	1	30.1497	1	30.1497	1	1265	1250	48.5933	48.6917	12.2042	12.2013	Altheim	Ergoldsbach	Germany	Germany	nan	nan	10.9391
Alh_163	ErgDF3	29.9385	29.9385	1	29.9385	1	29.9385	1	29.9385	1	1306	1250	48.5933	48.6917	12.2042	12.2013	Altheim	Ergoldsbach	Germany	Germany	nan	nan	10.9391
Alh_144	ErgDF2	16.2081	29.7902	2	29.7902	2	16.2081	1	0	0	1407	1251	48.5933	48.6917	12.2042	12.2013	Altheim	Ergoldsbach	Germany	Germany	nan	nan	10.9391
Alh_158	Bur5	15.4265	29.7212	2	29.7212	2	0	0	0	0	1395	1390	48.5933	48.9888	12.2042	12.1406	Altheim	Burgweinting	Germany	Germany	nan	nan	44.2241
Alh_144	ErgDF1	15.6576	29.6897	2	29.6897	2	0	0	0	0	1407	1250	48.5933	48.6917	12.2042	12.2013	Altheim	Ergoldsbach	Germany	Germany	nan	nan	10.9391
Alh_115	MGS205	29.5466	29.5466	1	29.5466	1	29.5466	1	29.5466	1	1355	1250	48.5933	48.0802	12.2042	16.2821	Altheim	Mödling-An der Goldenen Stiege	Germany	Austria	nan	WangNature2025	307.628
Alh_215	MGS205	10.9015	29.21	3	0	0	0	0	0	0	1340	1250	48.5933	48.0802	12.2042	16.2821	Altheim	Mödling-An der Goldenen Stiege	Germany	Austria	nan	WangNature2025	307.628
Alh_265	CSK006	28.9493	28.9493	1	28.9493	1	28.9493	1	28.9493	1	1382	1250	48.5933	48.1502	12.2042	16.4669	Altheim	Csokorgasse	Germany	Austria	nan	WangNature2025	319.588
Alh_237	MGS073	18.9516	28.9479	2	18.9516	1	18.9516	1	0	0	1395	1250	48.5933	48.0802	12.2042	16.2821	Altheim	Mödling-An der Goldenen Stiege	Germany	Austria	nan	WangNature2025	307.628
Alh_144	I35081	15.5644	28.9422	2	28.9422	2	0	0	0	0	1407	1190	48.5933	45.5027	12.2042	18.4758	Altheim	Čepinski Martinci	Germany	Croatia	nan	OlaldeNature2023	587.203
Alh_264	MGS073	18.0112	28.8439	2	18.0112	1	18.0112	1	0	0	1382	1250	48.5933	48.0802	12.2042	16.2821	Altheim	Mödling-An der Goldenen Stiege	Germany	Austria	nan	WangNature2025	307.628
Alh_263	MGS073	18.9516	28.8052	2	18.9516	1	18.9516	1	0	0	1385	1250	48.5933	48.0802	12.2042	16.2821	Altheim	Mödling-An der Goldenen Stiege	Germany	Austria	nan	WangNature2025	307.628
Alh_82	ErgDF2	19.5507	28.0676	2	19.5507	1	19.5507	1	0	0	1480	1251	48.5933	48.6917	12.2042	12.2013	Altheim	Ergoldsbach	Germany	Germany	nan	nan	10.9391
Alh_235	MGS205	27.8972	27.8972	1	27.8972	1	27.8972	1	27.8972	1	1367	1250	48.5933	48.0802	12.2042	16.2821	Altheim	Mödling-An der Goldenen Stiege	Germany	Austria	nan	WangNature2025	307.628
Alh_82	ErgDF3	27.5087	27.5087	1	27.5087	1	27.5087	1	27.5087	1	1480	1250	48.5933	48.6917	12.2042	12.2013	Altheim	Ergoldsbach	Germany	Germany	nan	nan	10.9391
Alh_231	Bur5	27.4308	27.4308	1	27.4308	1	27.4308	1	27.4308	1	1382	1390	48.5933	48.9888	12.2042	12.1406	Altheim	Burgweinting	Germany	Germany	nan	nan	44.2241
Alh_246	Bur2	27.3242	27.3242	1	27.3242	1	27.3242	1	27.3242	1	1399	1390	48.5933	48.9888	12.2042	12.1406	Altheim	Burgweinting	Germany	Germany	nan	nan	44.2241
Alh_133	MGS020	17.4515	27.2653	2	17.4515	1	17.4515	1	0	0	1355	1250	48.5933	48.0802	12.2042	16.2821	Altheim	Mödling-An der Goldenen Stiege	Germany	Austria	nan	WangNature2025	307.628
Alh_233	CSK082	27.2068	27.2068	1	27.2068	1	27.2068	1	27.2068	1	1345	1250	48.5933	48.1502	12.2042	16.4669	Altheim	Csokorgasse	Germany	Austria	nan	WangNature2025	319.588
OBT-3	Alh_141	27.1998	27.1998	1	27.1998	1	27.1998	1	27.1998	1	1200	1360	46.6501	48.5933	20.7199	12.2042	Békés County, Orosháza-BónumTéglagyár	Altheim	Hungary	Germany	MarotiTorokCurrBio2022	nan	675.161
OBT-3	Alh_143	26.8867	26.8867	1	26.8867	1	26.8867	1	26.8867	1	1200	1360	46.6501	48.5933	20.7199	12.2042	Békés County, Orosháza-BónumTéglagyár	Altheim	Hungary	Germany	MarotiTorokCurrBio2022	nan	675.161
Alh_131	Bur1	16.5368	26.703	2	16.5368	1	16.5368	1	0	0	1340	1390	48.5933	48.9888	12.2042	12.1406	Altheim	Burgweinting	Germany	Germany	nan	nan	44.2241
Alh_267	ErgDF2	14.2304	26.56	2	26.56	2	0	0	0	0	1360	1251	48.5933	48.6917	12.2042	12.2013	Altheim	Ergoldsbach	Germany	Germany	nan	nan	10.9391
Alh_281	MGS205	26.5115	26.5115	1	26.5115	1	26.5115	1	26.5115	1	1410	1250	48.5933	48.0802	12.2042	16.2821	Altheim	Mödling-An der Goldenen Stiege	Germany	Austria	nan	WangNature2025	307.628
Alh_61	CSK014	26.4454	26.4454	1	26.4454	1	26.4454	1	26.4454	1	1490	1250	48.5933	48.1502	12.2042	16.4669	Altheim	Csokorgasse	Germany	Austria	nan	WangNature2025	319.588
Alh_149	ErgDF3	26.4349	26.4349	1	26.4349	1	26.4349	1	26.4349	1	1290	1250	48.5933	48.6917	12.2042	12.2013	Altheim	Ergoldsbach	Germany	Germany	nan	nan	10.9391
Alh_235	Bur2	26.3454	26.3454	1	26.3454	1	26.3454	1	26.3454	1	1367	1390	48.5933	48.9888	12.2042	12.1406	Altheim	Burgweinting	Germany	Germany	nan	nan	44.2241
SH-12	Alh_356	26.2478	26.2478	1	26.2478	1	26.2478	1	26.2478	1	1000	1420	47.3053	48.5933	21.2141	12.2042	Hajdú-Bihar County, Sárrétudvari-Hízóföld	Altheim	Hungary	Germany	MarotiTorokCurrBio2022	nan	687.657
Alh_235	Bur3	26.2304	26.2304	1	26.2304	1	26.2304	1	26.2304	1	1367	1390	48.5933	48.9888	12.2042	12.1406	Altheim	Burgweinting	Germany	Germany	nan	nan	44.2241
OBT-3	Alh_235	26.1917	26.1917	1	26.1917	1	26.1917	1	26.1917	1	1200	1367	46.6501	48.5933	20.7199	12.2042	Békés County, Orosháza-BónumTéglagyár	Altheim	Hungary	Germany	MarotiTorokCurrBio2022	nan	675.161
Alh_144	MGS421	25.975	25.975	1	25.975	1	25.975	1	25.975	1	1407	1250	48.5933	48.0802	12.2042	16.2821	Altheim	Mödling-An der Goldenen Stiege	Germany	Austria	nan	WangNature2025	307.628
Alh_144	MGS028	25.9743	25.9743	1	25.9743	1	25.9743	1	25.9743	1	1407	1250	48.5933	48.0802	12.2042	16.2821	Altheim	Mödling-An der Goldenen Stiege	Germany	Austria	nan	WangNature2025	307.628
Alh_33	Bal_146	25.9305	25.9305	1	25.9305	1	25.9305	1	25.9305	1	1461	1470	48.5933	46.806	12.2042	17.771	Altheim	Balatonszemes - Szemesi berek	Germany	Hungary	nan	VyasCurrBio2023	462.528
Alh_137	STR486	25.6113	25.6113	1	25.6113	1	25.6113	1	25.6113	1	1280	1430	48.5933	48.89	12.2042	12.57	Altheim	Straubing	Germany	Germany	nan	nan	42.5686
Alh_239	MGS133	15.3577	25.576	2	15.3577	1	0	0	0	0	1366	1250	48.5933	48.0802	12.2042	16.2821	Altheim	Mödling-An der Goldenen Stiege	Germany	Austria	nan	WangNature2025	307.628
Alh_266	CSK082	25.5581	25.5581	1	25.5581	1	25.5581	1	25.5581	1	1355	1250	48.5933	48.1502	12.2042	16.4669	Altheim	Csokorgasse	Germany	Austria	nan	WangNature2025	319.588
VK362	Alh_239	13.3555	25.5287	2	25.5287	2	0	0	0	0	1000	1366	54.87	48.5933	10.72	12.2042	Langeland, Bogevej	Altheim	Denmark	Germany	MargaryanWillerslevNature2020	nan	705.797
Alh_152	MGS421	25.494	25.494	1	25.494	1	25.494	1	25.494	1	1265	1250	48.5933	48.0802	12.2042	16.2821	Altheim	Mödling-An der Goldenen Stiege	Germany	Austria	nan	WangNature2025	307.628
Alh_267	MGS205	25.4253	25.4253	1	25.4253	1	25.4253	1	25.4253	1	1360	1250	48.5933	48.0802	12.2042	16.2821	Altheim	Mödling-An der Goldenen Stiege	Germany	Austria	nan	WangNature2025	307.628
Alh_249	STRAZ_I_99	25.3318	25.3318	1	25.3318	1	25.3318	1	25.3318	1	1382	1530	48.5933	48.892	12.2042	12.572	Altheim	Straubing-Azlburg	Germany	Germany	nan	nan	42.8335
Alh_152	MGS028	25.2222	25.2222	1	25.2222	1	25.2222	1	25.2222	1	1265	1250	48.5933	48.0802	12.2042	16.2821	Altheim	Mödling-An der Goldenen Stiege	Germany	Austria	nan	WangNature2025	307.628
Alh_248	CSK006	16.6873	24.8279	2	16.6873	1	16.6873	1	0	0	1358	1250	48.5933	48.1502	12.2042	16.4669	Altheim	Csokorgasse	Germany	Austria	nan	WangNature2025	319.588
Alh_239	CSK006	16.411	24.7962	2	16.411	1	16.411	1	0	0	1366	1250	48.5933	48.1502	12.2042	16.4669	Altheim	Csokorgasse	Germany	Austria	nan	WangNature2025	319.588
Alh_73	DRU007	13.879	24.6553	2	13.879	1	0	0	0	0	1486	1200	48.5933	52.8147	12.2042	8.19234	Altheim	Lower Saxony, Drantum	Germany	Germany	nan	nan	548.293
Alh_151	I26749	24.5981	24.5981	1	24.5981	1	24.5981	1	24.5981	1	1368	1118	48.5933	45.3419	12.2042	16.0935	Altheim	Brekinjova kosa, Bojna, Glina	Germany	Croatia	nan	OlaldeNature2023	467.057
Alh_164	MGS133	24.5128	24.5128	1	24.5128	1	24.5128	1	24.5128	1	1360	1250	48.5933	48.0802	12.2042	16.2821	Altheim	Mödling-An der Goldenen Stiege	Germany	Austria	nan	WangNature2025	307.628
Alh_129	I20668	24.0702	24.0702	1	24.0702	1	24.0702	1	24.0702	1	1430	1450	48.5933	54.171	12.2042	-0.605739	Altheim	England, North Yorkshire, Vale of Pickering, West Heslerton	Germany	United Kingdom	nan	GretzingerNature2022	1083.89
Alh_265	Bur3	14.1793	23.8353	2	14.1793	1	0	0	0	0	1382	1390	48.5933	48.9888	12.2042	12.1406	Altheim	Burgweinting	Germany	Germany	nan	nan	44.2241
Alh_140	MGS133	23.434	23.434	1	23.434	1	23.434	1	23.434	1	1375	1250	48.5933	48.0802	12.2042	16.2821	Altheim	Mödling-An der Goldenen Stiege	Germany	Austria	nan	WangNature2025	307.628
Alh_162	MGS133	23.4248	23.4248	1	23.4248	1	23.4248	1	23.4248	1	1360	1250	48.5933	48.0802	12.2042	16.2821	Altheim	Mödling-An der Goldenen Stiege	Germany	Austria	nan	WangNature2025	307.628
Alh_72	Bur3	14.8516	23.2932	2	14.8516	1	0	0	0	0	1425	1390	48.5933	48.9888	12.2042	12.1406	Altheim	Burgweinting	Germany	Germany	nan	nan	44.2241
Alh_51	Bal_150	23.1424	23.1424	1	23.1424	1	23.1424	1	23.1424	1	1482	1470	48.5933	46.806	12.2042	17.771	Altheim	Balatonszemes - Szemesi berek	Germany	Hungary	nan	VyasCurrBio2023	462.528
Vim2	Alh_98	22.7948	22.7948	1	22.7948	1	22.7948	1	22.7948	1	1400	1505	44.73	48.5933	21.23	12.2042	Viminacium-Više Grobalja	Altheim	Serbia	Germany	VeeramahPNAS2018	nan	812.597
Alh_144	MGS202	22.6813	22.6813	1	22.6813	1	22.6813	1	22.6813	1	1407	1250	48.5933	48.0802	12.2042	16.2821	Altheim	Mödling-An der Goldenen Stiege	Germany	Austria	nan	WangNature2025	307.628
Alh_152	MGS202	22.5243	22.5243	1	22.5243	1	22.5243	1	22.5243	1	1265	1250	48.5933	48.0802	12.2042	16.2821	Altheim	Mödling-An der Goldenen Stiege	Germany	Austria	nan	WangNature2025	307.628
Alh_133	MGS420	13.5326	22.269	2	13.5326	1	0	0	0	0	1355	1250	48.5933	48.0802	12.2042	16.2821	Altheim	Mödling-An der Goldenen Stiege	Germany	Austria	nan	WangNature2025	307.628
Alh_267	CSK082	22.1786	22.1786	1	22.1786	1	22.1786	1	22.1786	1	1360	1250	48.5933	48.1502	12.2042	16.4669	Altheim	Csokorgasse	Germany	Austria	nan	WangNature2025	319.588
Alh_245	BRE011	22.1576	22.1576	1	22.1576	1	22.1576	1	22.1576	1	1395	1615	48.5933	49.33	12.2042	85.79	Altheim	Central Kazakhstan, Berel Necropolis, object 90	Germany	Kazakhstan	nan	GnecchiRusconeScienceAdvances2021	5165.64
Alh_153	STR486	22.0897	22.0897	1	22.0897	1	22.0897	1	22.0897	1	1275	1430	48.5933	48.89	12.2042	12.57	Altheim	Straubing	Germany	Germany	nan	nan	42.5686
Alh_267	MGS420	13.2819	21.9952	2	13.2819	1	0	0	0	0	1360	1250	48.5933	48.0802	12.2042	16.2821	Altheim	Mödling-An der Goldenen Stiege	Germany	Austria	nan	WangNature2025	307.628
Alh_154	LAK015	13.5334	21.8955	2	13.5334	1	0	0	0	0	1300	1200	48.5933	52.4	12.2042	0.5	Altheim	England, Suffolk, Lakenheath	Germany	United Kingdom	nan	GretzingerNature2022	930.686
Alh_141	CSK014	21.876	21.876	1	21.876	1	21.876	1	21.876	1	1360	1250	48.5933	48.1502	12.2042	16.4669	Altheim	Csokorgasse	Germany	Austria	nan	WangNature2025	319.588
Alh_144	MGS020	21.4775	21.4775	1	21.4775	1	21.4775	1	21.4775	1	1407	1250	48.5933	48.0802	12.2042	16.2821	Altheim	Mödling-An der Goldenen Stiege	Germany	Austria	nan	WangNature2025	307.628
Alh_152	MGS020	21.3558	21.3558	1	21.3558	1	21.3558	1	21.3558	1	1265	1250	48.5933	48.0802	12.2042	16.2821	Altheim	Mödling-An der Goldenen Stiege	Germany	Austria	nan	WangNature2025	307.628
Alh_158	CL145	12.5719	21.2523	2	12.5719	1	0	0	0	0	1395	1345	48.5933	45.0792	12.2042	7.5783	Altheim	Piedmont, Collegno	Germany	Italy	nan	AmorimNatureCommunications2018	526.256
Alh_121	ErgDF1	21.1859	21.1859	1	21.1859	1	21.1859	1	21.1859	1	1315	1250	48.5933	48.6917	12.2042	12.2013	Altheim	Ergoldsbach	Germany	Germany	nan	nan	10.9391
ARK-16	Alh_245	12.1861	20.888	2	12.1861	1	0	0	0	0	1150	1395	47.5942	48.5933	21.0505	12.2042	Hajdú-Bihar County, Árkus-Homokbánya	Altheim	Hungary	Germany	MarotiTorokCurrBio2022	nan	667.862
ARK-16	Alh_245	12.1861	20.888	2	12.1861	1	0	0	0	0	1150	1395	47.5942	48.5933	21.0505	12.2042	Hajdú-Bihar County, Árkus-Homokbánya	Altheim	Hungary	Germany	MarotiTorokCurrBio2022	nan	667.862
Alh_73	I20673	20.5133	20.5133	1	20.5133	1	20.5133	1	20.5133	1	1486	1450	48.5933	54.171	12.2042	-0.605739	Altheim	England, North Yorkshire, Vale of Pickering, West Heslerton	Germany	United Kingdom	nan	nan	1083.89
Alh_73	CSK014	11.3968	20.2954	2	0	0	0	0	0	0	1486	1250	48.5933	48.1502	12.2042	16.4669	Altheim	Csokorgasse	Germany	Austria	nan	WangNature2025	319.588
Alh_61	Bur1	11.081	20.2249	2	0	0	0	0	0	0	1490	1390	48.5933	48.9888	12.2042	12.1406	Altheim	Burgweinting	Germany	Germany	nan	nan	44.2241
VK288	Alh_129	20.1201	20.1201	1	20.1201	1	20.1201	1	20.1201	1	1000	1430	54.87	48.5933	10.72	12.2042	Langeland, Bogevej	Altheim	Denmark	Germany	MargaryanWillerslevNature2020	nan	705.797
Alh_51	Bal_146	19.9185	19.9185	1	19.9185	1	19.9185	1	0	0	1482	1470	48.5933	46.806	12.2042	17.771	Altheim	Balatonszemes - Szemesi berek	Germany	Hungary	nan	VyasCurrBio2023	462.528
Alh_280	CSK048	19.8901	19.8901	1	19.8901	1	19.8901	1	0	0	1385	1250	48.5933	48.1502	12.2042	16.4669	Altheim	Csokorgasse	Germany	Austria	nan	WangNature2025	319.588
Alh_239	ErgDF4	19.8553	19.8553	1	19.8553	1	19.8553	1	0	0	1366	1250	48.5933	48.6917	12.2042	12.2013	Altheim	Ergoldsbach	Germany	Germany	nan	nan	10.9391
Alh_248	ErgDF4	19.8553	19.8553	1	19.8553	1	19.8553	1	0	0	1358	1250	48.5933	48.6917	12.2042	12.2013	Altheim	Ergoldsbach	Germany	Germany	nan	nan	10.9391
Alh_141	ErgDF4	19.8447	19.8447	1	19.8447	1	19.8447	1	0	0	1360	1250	48.5933	48.6917	12.2042	12.2013	Altheim	Ergoldsbach	Germany	Germany	nan	nan	10.9391
SED010	Alh_129	19.647	19.647	1	19.647	1	19.647	1	0	0	1200	1430	52.9	48.5933	0.5	12.2042	England, Norfolk, Sedgeford	Altheim	United Kingdom	Germany	GretzingerNature2022	nan	953.274
Btb281_1	Alh_77	19.4668	19.4668	1	19.4668	1	19.4668	1	0	0	1328	1492	49.9002	48.5933	8.5132	12.2042	Buettelborn	Altheim	Germany	Germany	nan	nan	305.476
Alh_228	TGH015	19.3334	19.3334	1	19.3334	1	19.3334	1	0	0	1360	1450	48.5933	47.384	12.2042	20.5082	Altheim	nan	Germany	nan	nan	GnecchiRusconePNAS2025	633.895
Alh_245	I20801	19.1304	19.1304	1	19.1304	1	19.1304	1	0	0	1395	1325	48.5933	47.3701	12.2042	21.5271	Altheim	Derecske-Karakas dűlő	Germany	Hungary	nan	GnecchiRusconeCell2022	708.66
Alh_245	I20801	19.1304	19.1304	1	19.1304	1	19.1304	1	0	0	1395	1325	48.5933	47.3701	12.2042	21.5271	Altheim	Derecske-Karakas dűlő	Germany	Hungary	nan	GnecchiRusconeCell2022	708.66
Alh_238	TGH015	19.0592	19.0592	1	19.0592	1	19.0592	1	0	0	1369	1450	48.5933	47.384	12.2042	20.5082	Altheim	nan	Germany	nan	nan	GnecchiRusconePNAS2025	633.895
Alh_82	ErgDF1	18.8579	18.8579	1	18.8579	1	18.8579	1	0	0	1480	1250	48.5933	48.6917	12.2042	12.2013	Altheim	Ergoldsbach	Germany	Germany	nan	nan	10.9391
Alh_228	CSK075	9.9688	18.6074	2	0	0	0	0	0	0	1360	1250	48.5933	48.1502	12.2042	16.4669	Altheim	Csokorgasse	Germany	Austria	nan	WangNature2025	319.588
Alh_149	Wh59	9.4493	18.538	2	0	0	0	0	0	0	1290	1435	48.5933	47.8448	12.2042	11.1579	Altheim	Weilheim	Germany	Germany	nan	nan	113.897
Alh_149	Wh4	9.43741	18.5261	2	0	0	0	0	0	0	1290	1445	48.5933	47.8448	12.2042	11.1579	Altheim	Weilheim	Germany	Germany	nan	nan	113.897
Alh_267	MGS034	9.8967	18.4269	2	0	0	0	0	0	0	1360	1250	48.5933	48.0802	12.2042	16.2821	Altheim	Mödling-An der Goldenen Stiege	Germany	Austria	nan	WangNature2025	307.628
VK278	Alh_132	18.3344	18.3344	1	18.3344	1	18.3344	1	0	0	1000	1360	55.5	48.5933	10.33	12.2042	Funen, Galgedil	Altheim	Denmark	Germany	MargaryanWillerslevNature2020	nan	779.095
VK278	Alh_267	18.2912	18.2912	1	18.2912	1	18.2912	1	0	0	1000	1360	55.5	48.5933	10.33	12.2042	Funen, Galgedil	Altheim	Denmark	Germany	MargaryanWillerslevNature2020	nan	779.095
Alh_220	CSK082	18.2496	18.2496	1	18.2496	1	18.2496	1	0	0	1370	1250	48.5933	48.1502	12.2042	16.4669	Altheim	Csokorgasse	Germany	Austria	nan	WangNature2025	319.588
Alh_232	CSK082	18.1984	18.1984	1	18.1984	1	18.1984	1	0	0	1354	1250	48.5933	48.1502	12.2042	16.4669	Altheim	Csokorgasse	Germany	Austria	nan	WangNature2025	319.588
Alh_231	Mat1	18.1036	18.1036	1	18.1036	1	18.1036	1	0	0	1382	1233	48.5933	48.0873	12.2042	10.5474	Altheim	Mattsies	Germany	Germany	nan	nan	135.096
Alh_144	MGS139	18.0681	18.0681	1	18.0681	1	18.0681	1	0	0	1407	1250	48.5933	48.0802	12.2042	16.2821	Altheim	Mödling-An der Goldenen Stiege	Germany	Austria	nan	WangNature2025	307.628
OBT-56	Alh_158	18.0282	18.0282	1	18.0282	1	18.0282	1	0	0	1200	1395	46.6501	48.5933	20.7199	12.2042	Békés County, Orosháza-BónumTéglagyár	Altheim	Hungary	Germany	MarotiTorokCurrBio2022	nan	675.161
ErgDF4	Alh_63	17.9604	17.9604	1	17.9604	1	17.9604	1	0	0	1250	1473	48.6917	48.5933	12.2013	12.2042	Ergoldsbach	Altheim	Germany	Germany	nan	nan	10.9391
Alh_51	LAK010	17.9271	17.9271	1	17.9271	1	17.9271	1	0	0	1482	1200	48.5933	52.4	12.2042	0.5	Altheim	England, Suffolk, Lakenheath	Germany	United Kingdom	nan	GretzingerNature2022	930.686
Alh_144	MGS115	17.749	17.749	1	17.749	1	17.749	1	0	0	1407	1250	48.5933	48.0802	12.2042	16.2821	Altheim	Mödling-An der Goldenen Stiege	Germany	Austria	nan	WangNature2025	307.628
Alh_249	EV7	9.1637	17.5867	2	0	0	0	0	0	0	1382	1295	48.5933	50.0428	12.2042	8.04211	Altheim	Eltville	Germany	Germany	nan	nan	342.792
ErgDF4	Alh_29	17.5122	17.5122	1	17.5122	1	17.5122	1	0	0	1250	1503	48.6917	48.5933	12.2013	12.2042	Ergoldsbach	Altheim	Germany	Germany	nan	nan	10.9391
Alh_133	MGS202	17.4418	17.4418	1	17.4418	1	17.4418	1	0	0	1355	1250	48.5933	48.0802	12.2042	16.2821	Altheim	Mödling-An der Goldenen Stiege	Germany	Austria	nan	WangNature2025	307.628
SH-12	Alh_136	17.424	17.424	1	17.424	1	17.424	1	0	0	1000	1365	47.3053	48.5933	21.2141	12.2042	Hajdú-Bihar County, Sárrétudvari-Hízóföld	Altheim	Hungary	Germany	MarotiTorokCurrBio2022	nan	687.657
Alh_215	MGS115	17.3767	17.3767	1	17.3767	1	17.3767	1	0	0	1340	1250	48.5933	48.0802	12.2042	16.2821	Altheim	Mödling-An der Goldenen Stiege	Germany	Austria	nan	WangNature2025	307.628
Alh_267	MGS202	17.2301	17.2301	1	17.2301	1	17.2301	1	0	0	1360	1250	48.5933	48.0802	12.2042	16.2821	Altheim	Mödling-An der Goldenen Stiege	Germany	Austria	nan	WangNature2025	307.628
Alh_236	MGS082	16.8983	16.8983	1	16.8983	1	16.8983	1	0	0	1385	1250	48.5933	48.0802	12.2042	16.2821	Altheim	Mödling-An der Goldenen Stiege	Germany	Austria	nan	WangNature2025	307.628
SH-98	Alh_80	16.8835	16.8835	1	16.8835	1	16.8835	1	0	0	1000	1452	47.3053	48.5933	21.2141	12.2042	Hajdú-Bihar County, Sárrétudvari-Hízóföld	Altheim	Hungary	Germany	MarotiTorokCurrBio2022	nan	687.657
Alh_45	ErgDF2	8.6201	16.7114	2	0	0	0	0	0	0	1455	1251	48.5933	48.6917	12.2042	12.2013	Altheim	Ergoldsbach	Germany	Germany	nan	nan	10.9391
Alh_236	MGS316	16.6144	16.6144	1	16.6144	1	16.6144	1	0	0	1385	1250	48.5933	48.0802	12.2042	16.2821	Altheim	Mödling-An der Goldenen Stiege	Germany	Austria	nan	WangNature2025	307.628
Alh_122	Btb399a	16.581	16.581	1	16.581	1	16.581	1	0	0	1360	1328	48.5933	49.9002	12.2042	8.5132	Altheim	Buettelborn	Germany	Germany	nan	nan	305.476
Alh_141	MGS355	16.5801	16.5801	1	16.5801	1	16.5801	1	0	0	1360	1250	48.5933	48.0802	12.2042	16.2821	Altheim	Mödling-An der Goldenen Stiege	Germany	Austria	nan	WangNature2025	307.628
HACS-13	Alh_279	16.5439	16.5439	1	16.5439	1	16.5439	1	0	0	1500	1375	46.6609	48.5933	17.7133	12.2042	Hács - Béndekpuszta	Altheim	Hungary	Germany	VyasCurrBio2023	nan	466.34
Alh_133	MGS028	16.4754	16.4754	1	16.4754	1	16.4754	1	0	0	1355	1250	48.5933	48.0802	12.2042	16.2821	Altheim	Mödling-An der Goldenen Stiege	Germany	Austria	nan	WangNature2025	307.628
Alh_231	CSK020	16.4646	16.4646	1	16.4646	1	16.4646	1	0	0	1382	1250	48.5933	48.1502	12.2042	16.4669	Altheim	Csokorgasse	Germany	Austria	nan	WangNature2025	319.588
Alh_267	CSK006	16.411	16.411	1	16.411	1	16.411	1	0	0	1360	1250	48.5933	48.1502	12.2042	16.4669	Altheim	Csokorgasse	Germany	Austria	nan	WangNature2025	319.588
Alh_144	MGS162	16.4089	16.4089	1	16.4089	1	16.4089	1	0	0	1407	1250	48.5933	48.0802	12.2042	16.2821	Altheim	Mödling-An der Goldenen Stiege	Germany	Austria	nan	WangNature2025	307.628
Alh_121	ErgDF2	16.4052	16.4052	1	16.4052	1	16.4052	1	0	0	1315	1251	48.5933	48.6917	12.2042	12.2013	Altheim	Ergoldsbach	Germany	Germany	nan	nan	10.9391
Alh_98	Mln44	16.3803	16.3803	1	16.3803	1	16.3803	1	0	0	1505	1268	48.5933	49.8546	12.2042	9.0864	Altheim	Moemlingen	Germany	Germany	nan	nan	266.903
Alh_146	Btb399a	16.36	16.36	1	16.36	1	16.36	1	0	0	1375	1328	48.5933	49.9002	12.2042	8.5132	Altheim	Buettelborn	Germany	Germany	nan	nan	305.476
HACS-4	Alh_33	16.242	16.242	1	16.242	1	16.242	1	0	0	1500	1461	46.6609	48.5933	17.7133	12.2042	Hács - Béndekpuszta	Altheim	Hungary	Germany	VyasCurrBio2023	nan	466.34
Alh_98	Mln45	16.1703	16.1703	1	16.1703	1	16.1703	1	0	0	1505	1248	48.5933	49.8546	12.2042	9.0864	Altheim	Moemlingen	Germany	Germany	nan	nan	266.903
gam872	Alh_137	16.1511	16.1511	1	16.1511	1	16.1511	1	0	0	925	1280	60.24	48.5933	18.34	12.2042	Gammelbyn Börstil	Altheim	Sweden	Germany	RodriguezVarelaCell2023	nan	1354.8
gam872	Alh_147	16.1511	16.1511	1	16.1511	1	16.1511	1	0	0	925	1320	60.24	48.5933	18.34	12.2042	Gammelbyn Börstil	Altheim	Sweden	Germany	RodriguezVarelaCell2023	nan	1354.8
Alh_215	Pfoe3	16.139	16.139	1	16.139	1	16.139	1	0	0	1340	1605	48.5933	48.8106	12.2042	11.6883	Altheim	Pfoerring	Germany	Germany	nan	nan	45.0054
Alh_133	MGS139	16.1309	16.1309	1	16.1309	1	16.1309	1	0	0	1355	1250	48.5933	48.0802	12.2042	16.2821	Altheim	Mödling-An der Goldenen Stiege	Germany	Austria	nan	WangNature2025	307.628
Alh_121	LAK004	8.0975	16.1286	2	0	0	0	0	0	0	1315	1200	48.5933	52.4	12.2042	0.5	Altheim	England, Suffolk, Lakenheath	Germany	United Kingdom	nan	GretzingerNature2022	930.686
gam872	Alh_153	16.1178	16.1178	1	16.1178	1	16.1178	1	0	0	925	1275	60.24	48.5933	18.34	12.2042	Gammelbyn Börstil	Altheim	Sweden	Germany	RodriguezVarelaCell2023	nan	1354.8
Alh_73	VVG2774	16.1169	16.1169	1	16.1169	1	16.1169	1	0	0	1486	1600	48.5933	44.732	12.2042	21.234	Altheim	Viminacium; Vise Grobalja	Germany	Serbia	nan	nan	812.728
HH-102	Alh_123	16.1097	16.1097	1	16.1097	1	16.1097	1	0	0	1288	1375	46.5416	48.5933	19.128	12.2042	Bács-Kiskun County, Homokmégy-Halom	Altheim	Hungary	Germany	MarotiTorokCurrBio2022	nan	568.473
HH-102	Alh_162	16.0655	16.0655	1	16.0655	1	16.0655	1	0	0	1288	1360	46.5416	48.5933	19.128	12.2042	Bács-Kiskun County, Homokmégy-Halom	Altheim	Hungary	Germany	MarotiTorokCurrBio2022	nan	568.473
Alh_279	Zsch1	16.0542	16.0542	1	16.0542	1	16.0542	1	0	0	1375	1494	48.5933	51.5272	12.2042	12.2291	Altheim	Zschernitzsch	Germany	Germany	nan	nan	326.338
Alh_134	LAK006	16.0248	16.0248	1	16.0248	1	16.0248	1	0	0	1365	1200	48.5933	52.4	12.2042	0.5	Altheim	England, Suffolk, Lakenheath	Germany	United Kingdom	nan	GretzingerNature2022	930.686
Alh_236	MGS355	15.9838	15.9838	1	15.9838	1	0	0	0	0	1385	1250	48.5933	48.0802	12.2042	16.2821	Altheim	Mödling-An der Goldenen Stiege	Germany	Austria	nan	WangNature2025	307.628
Alh_141	MGS316	15.9419	15.9419	1	15.9419	1	0	0	0	0	1360	1250	48.5933	48.0802	12.2042	16.2821	Altheim	Mödling-An der Goldenen Stiege	Germany	Austria	nan	WangNature2025	307.628
gam872	Alh_163	15.9233	15.9233	1	15.9233	1	0	0	0	0	925	1306	60.24	48.5933	18.34	12.2042	Gammelbyn Börstil	Altheim	Sweden	Germany	RodriguezVarelaCell2023	nan	1354.8
Alh_215	Bur3	15.8665	15.8665	1	15.8665	1	0	0	0	0	1340	1390	48.5933	48.9888	12.2042	12.1406	Altheim	Burgweinting	Germany	Germany	nan	nan	44.2241
Alh_136	ErgDF2	15.8526	15.8526	1	15.8526	1	0	0	0	0	1365	1251	48.5933	48.6917	12.2042	12.2013	Altheim	Ergoldsbach	Germany	Germany	nan	nan	10.9391
Alh_267	MGS028	15.7837	15.7837	1	15.7837	1	0	0	0	0	1360	1250	48.5933	48.0802	12.2042	16.2821	Altheim	Mödling-An der Goldenen Stiege	Germany	Austria	nan	WangNature2025	307.628
Alh_55	PCA0059	15.7805	15.7805	1	15.7805	1	0	0	0	0	1505	1890	48.5933	52.59	12.2042	16.78	Altheim	Kowalewko (Greater Poland Province, Oborniki)	Germany	Poland	nan	StolarekGenomeBio2023	549.894
Alh_244	CSK082	15.7459	15.7459	1	15.7459	1	0	0	0	0	1355	1250	48.5933	48.1502	12.2042	16.4669	Altheim	Csokorgasse	Germany	Austria	nan	WangNature2025	319.588
Alh_356	Zsch1	15.7445	15.7445	1	15.7445	1	0	0	0	0	1420	1494	48.5933	51.5272	12.2042	12.2291	Altheim	Zschernitzsch	Germany	Germany	nan	nan	326.338
Alh_264	CSK082	15.7314	15.7314	1	15.7314	1	0	0	0	0	1382	1250	48.5933	48.1502	12.2042	16.4669	Altheim	Csokorgasse	Germany	Austria	nan	WangNature2025	319.588
Alh_34	Bal_111	15.7158	15.7158	1	15.7158	1	0	0	0	0	1452	1470	48.5933	46.806	12.2042	17.771	Altheim	Balatonszemes - Szemesi berek	Germany	Hungary	nan	VyasCurrBio2023	462.528
Alh_267	MGS139	15.5993	15.5993	1	15.5993	1	0	0	0	0	1360	1250	48.5933	48.0802	12.2042	16.2821	Altheim	Mödling-An der Goldenen Stiege	Germany	Austria	nan	WangNature2025	307.628
Alh_140	CSK082	15.5615	15.5615	1	15.5615	1	0	0	0	0	1375	1250	48.5933	48.1502	12.2042	16.4669	Altheim	Csokorgasse	Germany	Austria	nan	WangNature2025	319.588
HH-102	Alh_152	15.5553	15.5553	1	15.5553	1	0	0	0	0	1288	1265	46.5416	48.5933	19.128	12.2042	Bács-Kiskun County, Homokmégy-Halom	Altheim	Hungary	Germany	MarotiTorokCurrBio2022	nan	568.473
HH-102	Alh_122	15.5553	15.5553	1	15.5553	1	0	0	0	0	1288	1360	46.5416	48.5933	19.128	12.2042	Bács-Kiskun County, Homokmégy-Halom	Altheim	Hungary	Germany	MarotiTorokCurrBio2022	nan	568.473
Alh_263	CSK082	15.5039	15.5039	1	15.5039	1	0	0	0	0	1385	1250	48.5933	48.1502	12.2042	16.4669	Altheim	Csokorgasse	Germany	Austria	nan	WangNature2025	319.588
HH-102	Alh_114	15.4346	15.4346	1	15.4346	1	0	0	0	0	1288	1355	46.5416	48.5933	19.128	12.2042	Bács-Kiskun County, Homokmégy-Halom	Altheim	Hungary	Germany	MarotiTorokCurrBio2022	nan	568.473
HH-102	Alh_154	15.3895	15.3895	1	15.3895	1	0	0	0	0	1288	1300	46.5416	48.5933	19.128	12.2042	Bács-Kiskun County, Homokmégy-Halom	Altheim	Hungary	Germany	MarotiTorokCurrBio2022	nan	568.473
HH-102	Alh_147	15.3895	15.3895	1	15.3895	1	0	0	0	0	1288	1320	46.5416	48.5933	19.128	12.2042	Bács-Kiskun County, Homokmégy-Halom	Altheim	Hungary	Germany	MarotiTorokCurrBio2022	nan	568.473
Alh_80	SZ13	15.3235	15.3235	1	15.3235	1	0	0	0	0	1452	1462	48.5933	46.2833	12.2042	17.85	Altheim	Szólád	Germany	Hungary	nan	AmorimNatureCommunications2018	497.126
Alh_80	SZ22	15.3233	15.3233	1	15.3233	1	0	0	0	0	1452	1442	48.5933	46.2833	12.2042	17.85	Altheim	Szólád	Germany	Hungary	nan	AmorimNatureCommunications2018	497.126
Alh_74	Mat1	15.1443	15.1443	1	15.1443	1	0	0	0	0	1465	1233	48.5933	48.0873	12.2042	10.5474	Altheim	Mattsies	Germany	Germany	nan	nan	135.096
Alh_45	Bur2	15.1403	15.1403	1	15.1403	1	0	0	0	0	1455	1390	48.5933	48.9888	12.2042	12.1406	Altheim	Burgweinting	Germany	Germany	nan	nan	44.2241
Alh_72	Bur2	15.1298	15.1298	1	15.1298	1	0	0	0	0	1425	1390	48.5933	48.9888	12.2042	12.1406	Altheim	Burgweinting	Germany	Germany	nan	nan	44.2241
gam872	Alh_149	15.1176	15.1176	1	15.1176	1	0	0	0	0	925	1290	60.24	48.5933	18.34	12.2042	Gammelbyn Börstil	Altheim	Sweden	Germany	RodriguezVarelaCell2023	nan	1354.8
Alh_215	MGS162	15.0902	15.0902	1	15.0902	1	0	0	0	0	1340	1250	48.5933	48.0802	12.2042	16.2821	Altheim	Mödling-An der Goldenen Stiege	Germany	Austria	nan	WangNature2025	307.628
Alh_116	MLE004	14.9967	14.9967	1	14.9967	1	0	0	0	0	1417	1400	48.5933	48.0765	12.2042	16.2919	Altheim	Mödling-Leinerinnen	Germany	Austria	nan	WangNature2025	308.43
Alh_249	CSK082	14.9792	14.9792	1	14.9792	1	0	0	0	0	1382	1250	48.5933	48.1502	12.2042	16.4669	Altheim	Csokorgasse	Germany	Austria	nan	WangNature2025	319.588
Alh_55	Btb184	14.8644	14.8644	1	14.8644	1	0	0	0	0	1505	1296	48.5933	49.9002	12.2042	8.5132	Altheim	Buettelborn	Germany	Germany	nan	nan	305.476
Alh_114	MGS133	14.7297	14.7297	1	14.7297	1	0	0	0	0	1355	1250	48.5933	48.0802	12.2042	16.2821	Altheim	Mödling-An der Goldenen Stiege	Germany	Austria	nan	WangNature2025	307.628
Alh_267	Bur3	14.6548	14.6548	1	14.6548	1	0	0	0	0	1360	1390	48.5933	48.9888	12.2042	12.1406	Altheim	Burgweinting	Germany	Germany	nan	nan	44.2241
R10620	Alh_48	14.6477	14.6477	1	14.6477	1	0	0	0	0	1941	1489	54.1176	48.5933	19.5742	12.2042	Elbląg Heights, Weklice	Altheim	Poland	Germany	AntoniobioRxiv2022	nan	799.95
Alh_73	CSK006	14.6473	14.6473	1	14.6473	1	0	0	0	0	1486	1250	48.5933	48.1502	12.2042	16.4669	Altheim	Csokorgasse	Germany	Austria	nan	WangNature2025	319.588
R10636	Alh_217	14.6144	14.6144	1	14.6144	1	0	0	0	0	1875	1404	54.1176	48.5933	19.5742	12.2042	Elbląg Heights, Weklice	Altheim	Poland	Germany	AntoniobioRxiv2022	nan	799.95
Alh_133	Bur3	14.6091	14.6091	1	14.6091	1	0	0	0	0	1355	1390	48.5933	48.9888	12.2042	12.1406	Altheim	Burgweinting	Germany	Germany	nan	nan	44.2241
Alh_132	Bur3	14.5727	14.5727	1	14.5727	1	0	0	0	0	1360	1390	48.5933	48.9888	12.2042	12.1406	Altheim	Burgweinting	Germany	Germany	nan	nan	44.2241
Alh_216	MGS205	14.5334	14.5334	1	14.5334	1	0	0	0	0	1350	1250	48.5933	48.0802	12.2042	16.2821	Altheim	Mödling-An der Goldenen Stiege	Germany	Austria	nan	WangNature2025	307.628
Alh_249	ADN002	14.5205	14.5205	1	14.5205	1	0	0	0	0	1382	1150	48.5933	52.3597	12.2042	9.8695	Altheim	Lower Saxony, Anderten	Germany	Germany	nan	GretzingerNature2022	450.491
Alh_73	Btb193	14.5032	14.5032	1	14.5032	1	0	0	0	0	1486	1303	48.5933	49.9002	12.2042	8.5132	Altheim	Buettelborn	Germany	Germany	nan	nan	305.476
Wh61	Alh_33	14.4595	14.4595	1	14.4595	1	0	0	0	0	1420	1461	47.8448	48.5933	11.1579	12.2042	Weilheim	Altheim	Germany	Germany	nan	nan	113.897
Alh_231	MLE004	14.4081	14.4081	1	14.4081	1	0	0	0	0	1382	1400	48.5933	48.0765	12.2042	16.2919	Altheim	Mödling-Leinerinnen	Germany	Austria	nan	WangNature2025	308.43
Alh_232	ErgDF3	14.3505	14.3505	1	14.3505	1	0	0	0	0	1354	1250	48.5933	48.6917	12.2042	12.2013	Altheim	Ergoldsbach	Germany	Germany	nan	nan	10.9391
Alh_144	Bur5	14.3415	14.3415	1	14.3415	1	0	0	0	0	1407	1390	48.5933	48.9888	12.2042	12.1406	Altheim	Burgweinting	Germany	Germany	nan	nan	44.2241
Alh_73	Btb192b	14.3152	14.3152	1	14.3152	1	0	0	0	0	1486	1287	48.5933	49.9002	12.2042	8.5132	Altheim	Buettelborn	Germany	Germany	nan	nan	305.476
Alh_280	VVG2780	14.3044	14.3044	1	14.3044	1	0	0	0	0	1385	1600	48.5933	44.732	12.2042	21.234	Altheim	Viminacium; Vise Grobalja	Germany	Serbia	nan	nan	812.728
Alh_63	CSK082	14.2674	14.2674	1	14.2674	1	0	0	0	0	1473	1250	48.5933	48.1502	12.2042	16.4669	Altheim	Csokorgasse	Germany	Austria	nan	WangNature2025	319.588
R3660	Alh_133	14.2665	14.2665	1	14.2665	1	0	0	0	0	1456	1355	45.7678	48.5933	16.1236	12.2042	Scitarjevo	Altheim	Croatia	Germany	AntoniobioRxiv2022	nan	432.246
Alh_163	ErgDF1	14.2385	14.2385	1	14.2385	1	0	0	0	0	1306	1250	48.5933	48.6917	12.2042	12.2013	Altheim	Ergoldsbach	Germany	Germany	nan	nan	10.9391
Alh_149	ErgDF1	14.2385	14.2385	1	14.2385	1	0	0	0	0	1290	1250	48.5933	48.6917	12.2042	12.2013	Altheim	Ergoldsbach	Germany	Germany	nan	nan	10.9391
Alh_29	CSK082	14.2377	14.2377	1	14.2377	1	0	0	0	0	1503	1250	48.5933	48.1502	12.2042	16.4669	Altheim	Csokorgasse	Germany	Austria	nan	WangNature2025	319.588
Alh_132	ErgDF2	14.2221	14.2221	1	14.2221	1	0	0	0	0	1360	1251	48.5933	48.6917	12.2042	12.2013	Altheim	Ergoldsbach	Germany	Germany	nan	nan	10.9391
Alh_51	Wh61	14.1972	14.1972	1	14.1972	1	0	0	0	0	1482	1420	48.5933	47.8448	12.2042	11.1579	Altheim	Weilheim	Germany	Germany	nan	nan	113.897
Alh_263	Btb100	14.163	14.163	1	14.163	1	0	0	0	0	1385	1328	48.5933	49.9002	12.2042	8.5132	Altheim	Buettelborn	Germany	Germany	nan	nan	305.476
Alh_133	MGS192	14.1403	14.1403	1	14.1403	1	0	0	0	0	1355	1250	48.5933	48.0802	12.2042	16.2821	Altheim	Mödling-An der Goldenen Stiege	Germany	Austria	nan	WangNature2025	307.628
Alh_124	Bur5	14.0957	14.0957	1	14.0957	1	0	0	0	0	1380	1390	48.5933	48.9888	12.2042	12.1406	Altheim	Burgweinting	Germany	Germany	nan	nan	44.2241
Alh_117	MLE004	14.0862	14.0862	1	14.0862	1	0	0	0	0	1420	1400	48.5933	48.0765	12.2042	16.2919	Altheim	Mödling-Leinerinnen	Germany	Austria	nan	WangNature2025	308.43
Alh_147	STR486	14.043	14.043	1	14.043	1	0	0	0	0	1320	1430	48.5933	48.89	12.2042	12.57	Altheim	Straubing	Germany	Germany	nan	nan	42.5686
Alh_231	DRU011	13.9833	13.9833	1	13.9833	1	0	0	0	0	1382	1200	48.5933	52.8147	12.2042	8.19234	Altheim	Lower Saxony, Drantum	Germany	Germany	nan	nan	548.293
Alh_267	MGS187	13.9785	13.9785	1	13.9785	1	0	0	0	0	1360	1250	48.5933	48.0802	12.2042	16.2821	Altheim	Mödling-An der Goldenen Stiege	Germany	Austria	nan	WangNature2025	307.628
Alh_215	I35081	13.9529	13.9529	1	13.9529	1	0	0	0	0	1340	1190	48.5933	45.5027	12.2042	18.4758	Altheim	Čepinski Martinci	Germany	Croatia	nan	OlaldeNature2023	587.203
Alh_136	LAK006	13.9391	13.9391	1	13.9391	1	0	0	0	0	1365	1200	48.5933	52.4	12.2042	0.5	Altheim	England, Suffolk, Lakenheath	Germany	United Kingdom	nan	GretzingerNature2022	930.686
Alh_248	MGS048	13.9183	13.9183	1	13.9183	1	0	0	0	0	1358	1250	48.5933	48.0802	12.2042	16.2821	Altheim	Mödling-An der Goldenen Stiege	Germany	Austria	nan	WangNature2025	307.628
VK345	Alh_168	13.9172	13.9172	1	13.9172	1	0	0	0	0	1000	1395	56.7322	48.5933	16.722	12.2042	Oland	Altheim	Sweden	Germany	MargaryanWillerslevNature2020	nan	955.349
Alh_61	STR486	13.8966	13.8966	1	13.8966	1	0	0	0	0	1490	1430	48.5933	48.89	12.2042	12.57	Altheim	Straubing	Germany	Germany	nan	nan	42.5686
Alh_152	ErgDF1	13.866	13.866	1	13.866	1	0	0	0	0	1265	1250	48.5933	48.6917	12.2042	12.2013	Altheim	Ergoldsbach	Germany	Germany	nan	nan	10.9391
Alh_73	Btb81_1	13.8625	13.8625	1	13.8625	1	0	0	0	0	1486	1287	48.5933	49.9002	12.2042	8.5132	Altheim	Buettelborn	Germany	Germany	nan	nan	305.476
Alh_133	MGS326	13.859	13.859	1	13.859	1	0	0	0	0	1355	1250	48.5933	48.0802	12.2042	16.2821	Altheim	Mödling-An der Goldenen Stiege	Germany	Austria	nan	WangNature2025	307.628
Alh_246	HVN002	13.7822	13.7822	1	13.7822	1	0	0	0	0	1399	1700	48.5933	53.7386	12.2042	11.6318	Altheim	Häven	Germany	Germany	nan	nan	573.805
Alh_57	A181018	13.7376	13.7376	1	13.7376	1	0	0	0	0	1445	1500	48.5933	46.8589	12.2042	19.7189	Altheim	Danube-Tisza Interfluve, Kecskemét-Mindszenti-dűlő	Germany	Hungary	nan	GnecchiRusconeCell2022	595.513
Alh_152	MGS420	13.7318	13.7318	1	13.7318	1	0	0	0	0	1265	1250	48.5933	48.0802	12.2042	16.2821	Altheim	Mödling-An der Goldenen Stiege	Germany	Austria	nan	WangNature2025	307.628
R6769	Alh_265	13.7276	13.7276	1	13.7276	1	0	0	0	0	1863	1382	43.3267	48.5933	21.8962	12.2042	Jagodin Mala, Naissus	Altheim	Serbia	Germany	AntoniobioRxiv2022	nan	951.201
ARK-41	Alh_245	13.6774	13.6774	1	13.6774	1	0	0	0	0	1244	1395	47.5942	48.5933	21.0505	12.2042	Hajdú-Bihar County, Árkus-Homokbánya	Altheim	Hungary	Germany	MarotiTorokCurrBio2022	nan	667.862
ARK-41	Alh_245	13.6774	13.6774	1	13.6774	1	0	0	0	0	1244	1395	47.5942	48.5933	21.0505	12.2042	Hajdú-Bihar County, Árkus-Homokbánya	Altheim	Hungary	Germany	MarotiTorokCurrBio2022	nan	667.862
Alh_73	DRU004	13.6363	13.6363	1	13.6363	1	0	0	0	0	1486	1200	48.5933	52.8147	12.2042	8.19234	Altheim	Lower Saxony, Drantum	Germany	Germany	nan	nan	548.293
Alh_118	VVG2780	13.6294	13.6294	1	13.6294	1	0	0	0	0	1372	1600	48.5933	44.732	12.2042	21.234	Altheim	Viminacium; Vise Grobalja	Germany	Serbia	nan	nan	812.728
Alh_137	Wh6	13.6142	13.6142	1	13.6142	1	0	0	0	0	1280	1430	48.5933	47.8448	12.2042	11.1579	Altheim	Weilheim	Germany	Germany	nan	nan	113.897
Alh_356	PCA0059	13.6118	13.6118	1	13.6118	1	0	0	0	0	1420	1890	48.5933	52.59	12.2042	16.78	Altheim	Kowalewko (Greater Poland Province, Oborniki)	Germany	Poland	nan	StolarekGenomeBio2023	549.894
Alh_163	MLE004	13.5667	13.5667	1	13.5667	1	0	0	0	0	1306	1400	48.5933	48.0765	12.2042	16.2919	Altheim	Mödling-Leinerinnen	Germany	Austria	nan	WangNature2025	308.43
Alh_239	MLE004	13.5667	13.5667	1	13.5667	1	0	0	0	0	1366	1400	48.5933	48.0765	12.2042	16.2919	Altheim	Mödling-Leinerinnen	Germany	Austria	nan	WangNature2025	308.43
VK524	Alh_80	13.5606	13.5606	1	13.5606	1	0	0	0	0	1000	1452	66.26	48.5933	12.73	12.2042	Nor North, Nordland	Altheim	Norway	Germany	MargaryanWillerslevNature2020	nan	1967.66
Alh_63	I17273	13.4893	13.4893	1	13.4893	1	0	0	0	0	1473	1400	48.5933	54.5945	12.2042	-1.3094	Altheim	England, North Yorkshire, Stockton-on-Tees, Norton, Norton East Mill	Germany	United Kingdom	nan	GretzingerNature2022	1147.01
Alh_248	CSK082	13.4612	13.4612	1	13.4612	1	0	0	0	0	1358	1250	48.5933	48.1502	12.2042	16.4669	Altheim	Csokorgasse	Germany	Austria	nan	WangNature2025	319.588
Alh_161	I17269	13.4273	13.4273	1	13.4273	1	0	0	0	0	1382	1200	48.5933	54.5945	12.2042	-1.3094	Altheim	England, North Yorkshire, Stockton-on-Tees, Norton, Norton Bishops Mill	Germany	United Kingdom	nan	GretzingerNature2022	1147.01
Alh_161	I16751	13.4249	13.4249	1	13.4249	1	0	0	0	0	1382	1200	48.5933	47.7672	12.2042	20.0216	Altheim	Visonta Nagycsapás	Germany	Hungary	nan	GnecchiRusconeCell2022	588.286
Alh_61	MGS048	13.4178	13.4178	1	13.4178	1	0	0	0	0	1490	1250	48.5933	48.0802	12.2042	16.2821	Altheim	Mödling-An der Goldenen Stiege	Germany	Austria	nan	WangNature2025	307.628
Alh_133	MGS187	13.4099	13.4099	1	13.4099	1	0	0	0	0	1355	1250	48.5933	48.0802	12.2042	16.2821	Altheim	Mödling-An der Goldenen Stiege	Germany	Austria	nan	WangNature2025	307.628
Alh_154	MGS048	13.3621	13.3621	1	13.3621	1	0	0	0	0	1300	1250	48.5933	48.0802	12.2042	16.2821	Altheim	Mödling-An der Goldenen Stiege	Germany	Austria	nan	WangNature2025	307.628
Alh_153	MGS048	13.3418	13.3418	1	13.3418	1	0	0	0	0	1275	1250	48.5933	48.0802	12.2042	16.2821	Altheim	Mödling-An der Goldenen Stiege	Germany	Austria	nan	WangNature2025	307.628
Alh_121	ErgDF3	13.3353	13.3353	1	13.3353	1	0	0	0	0	1315	1250	48.5933	48.6917	12.2042	12.2013	Altheim	Ergoldsbach	Germany	Germany	nan	nan	10.9391
Alh_267	MGS326	13.2932	13.2932	1	13.2932	1	0	0	0	0	1360	1250	48.5933	48.0802	12.2042	16.2821	Altheim	Mödling-An der Goldenen Stiege	Germany	Austria	nan	WangNature2025	307.628
UKR125	Alh_356	13.2799	13.2799	1	13.2799	1	0	0	0	0	1600	1420	49.8562	48.5933	33.9812	12.2042	Shуshakу	Altheim	Ukraine	Germany	SaagSciAdv2025	nan	1586.84
Alh_82	MGS286	13.2506	13.2506	1	13.2506	1	0	0	0	0	1480	1250	48.5933	48.0802	12.2042	16.2821	Altheim	Mödling-An der Goldenen Stiege	Germany	Austria	nan	WangNature2025	307.628
Alh_144	CL145	13.2482	13.2482	1	13.2482	1	0	0	0	0	1407	1345	48.5933	45.0792	12.2042	7.5783	Altheim	Piedmont, Collegno	Germany	Italy	nan	AmorimNatureCommunications2018	526.256
Alh_144	CL151	13.2482	13.2482	1	13.2482	1	0	0	0	0	1407	1345	48.5933	45.0792	12.2042	7.5783	Altheim	Piedmont, Collegno	Germany	Italy	nan	AmorimNatureCommunications2018	526.256
Alh_51	ErgDF2	13.1997	13.1997	1	13.1997	1	0	0	0	0	1482	1251	48.5933	48.6917	12.2042	12.2013	Altheim	Ergoldsbach	Germany	Germany	nan	nan	10.9391
Alh_235	HVN002	13.1888	13.1888	1	13.1888	1	0	0	0	0	1367	1700	48.5933	53.7386	12.2042	11.6318	Altheim	Häven	Germany	Germany	nan	nan	573.805
Alh_134	CSK082	13.1765	13.1765	1	13.1765	1	0	0	0	0	1365	1250	48.5933	48.1502	12.2042	16.4669	Altheim	Csokorgasse	Germany	Austria	nan	WangNature2025	319.588
Alh_281	HVN002	13.1683	13.1683	1	13.1683	1	0	0	0	0	1410	1700	48.5933	53.7386	12.2042	11.6318	Altheim	Häven	Germany	Germany	nan	nan	573.805
Alh_63	CSK034	12.9991	12.9991	1	12.9991	1	0	0	0	0	1473	1250	48.5933	48.1502	12.2042	16.4669	Altheim	Csokorgasse	Germany	Austria	nan	WangNature2025	319.588
HACS-4	Alh_51	12.995	12.995	1	12.995	1	0	0	0	0	1500	1482	46.6609	48.5933	17.7133	12.2042	Hács - Béndekpuszta	Altheim	Hungary	Germany	VyasCurrBio2023	nan	466.34
Alh_137	MGS048	12.9938	12.9938	1	12.9938	1	0	0	0	0	1280	1250	48.5933	48.0802	12.2042	16.2821	Altheim	Mödling-An der Goldenen Stiege	Germany	Austria	nan	WangNature2025	307.628
Alh_117	Bal_149	12.9907	12.9907	1	12.9907	1	0	0	0	0	1420	1470	48.5933	46.7972	12.2042	17.7701	Altheim	Balatonszemes - Szemesi berek	Germany	Hungary	nan	Vyas_et_al_2023	462.916
MH1-9	Alh_74	12.9854	12.9854	1	12.9854	1	0	0	0	0	1000	1465	47.0722	48.5933	21.6799	12.2042	Hajdú-Bihar County, Magyarhomorog-Kónyadomb	Altheim	Hungary	Germany	MarotiTorokCurrBio2022	nan	728.767
Alh_72	MGS291	12.9487	12.9487	1	12.9487	1	0	0	0	0	1425	1250	48.5933	48.0802	12.2042	16.2821	Altheim	Mödling-An der Goldenen Stiege	Germany	Austria	nan	WangNature2025	307.628
Alh_154	Wh6	12.9421	12.9421	1	12.9421	1	0	0	0	0	1300	1430	48.5933	47.8448	12.2042	11.1579	Altheim	Weilheim	Germany	Germany	nan	nan	113.897
Alh_235	CSK014	12.9405	12.9405	1	12.9405	1	0	0	0	0	1367	1250	48.5933	48.1502	12.2042	16.4669	Altheim	Csokorgasse	Germany	Austria	nan	WangNature2025	319.588
Alh_246	CSK014	12.9405	12.9405	1	12.9405	1	0	0	0	0	1399	1250	48.5933	48.1502	12.2042	16.4669	Altheim	Csokorgasse	Germany	Austria	nan	WangNature2025	319.588
R2057	Alh_74	12.9292	12.9292	1	12.9292	1	0	0	0	0	1502	1465	49.1001	48.5933	6.17906	12.2042	Metz, Sablon	Altheim	France	Germany	AntoniobioRxiv2022	nan	445.677
Alh_80	I20264	12.9251	12.9251	1	12.9251	1	0	0	0	0	1452	1346	48.5933	37.34	12.2042	28.04	Altheim	Samantaş (Aegean, Muğla, Yatağan)	Germany	Turkey	nan	LazaridisAlpaslanRoodenbergScience2022	1791.01
Alh_161	MGS235	12.8822	12.8822	1	12.8822	1	0	0	0	0	1382	1250	48.5933	48.0802	12.2042	16.2821	Altheim	Mödling-An der Goldenen Stiege	Germany	Austria	nan	WangNature2025	307.628
Alh_215	MGS310	12.842	12.842	1	12.842	1	0	0	0	0	1340	1250	48.5933	48.0802	12.2042	16.2821	Altheim	Mödling-An der Goldenen Stiege	Germany	Austria	nan	WangNature2025	307.628
Alh_80	DUN002	12.8352	12.8352	1	12.8352	1	0	0	0	0	1452	1050	48.5933	53.5962	12.2042	7.64545	Altheim	Lower Saxony, Dunum	Germany	Germany	nan	GretzingerNature2022	641.378
R3685	Alh_80	12.822	12.822	1	12.822	1	0	0	0	0	1450	1452	43.6164	48.5933	16.8017	12.2042	Velić	Altheim	Croatia	Germany	AntoniobioRxiv2022	nan	657.281
ARK-6	Alh_245	12.8149	12.8149	1	12.8149	1	0	0	0	0	1200	1395	47.5942	48.5933	21.0505	12.2042	Hajdú-Bihar County, Árkus-Homokbánya	Altheim	Hungary	Germany	MarotiTorokCurrBio2022	nan	667.862
ARK-6	Alh_245	12.8149	12.8149	1	12.8149	1	0	0	0	0	1200	1395	47.5942	48.5933	21.0505	12.2042	Hajdú-Bihar County, Árkus-Homokbánya	Altheim	Hungary	Germany	MarotiTorokCurrBio2022	nan	667.862
Alh_215	MGS182	12.81	12.81	1	12.81	1	0	0	0	0	1340	1250	48.5933	48.0802	12.2042	16.2821	Altheim	Mödling-An der Goldenen Stiege	Germany	Austria	nan	WangNature2025	307.628
R2058	Alh_80	12.7907	12.7907	1	12.7907	1	0	0	0	0	1475	1452	49.1001	48.5933	6.17906	12.2042	Metz, Sablon	Altheim	France	Germany	AntoniobioRxiv2022	nan	445.677
Alh_143	LEO078	12.7813	12.7813	1	12.7813	1	0	0	0	0	1360	1250	48.5933	47.9347	12.2042	16.2215	Altheim	Leobersdorf	Germany	Austria	nan	WangNature2025	307.082
Alh_80	MGS133	12.7404	12.7404	1	12.7404	1	0	0	0	0	1452	1250	48.5933	48.0802	12.2042	16.2821	Altheim	Mödling-An der Goldenen Stiege	Germany	Austria	nan	WangNature2025	307.628
R3657	Alh_80	12.7372	12.7372	1	12.7372	1	0	0	0	0	1668	1452	45.5505	48.5933	18.678	12.2042	Osijek, Mursa	Altheim	Croatia	Germany	AntoniobioRxiv2022	nan	596.507
Alh_161	I15742	12.6904	12.6904	1	12.6904	1	0	0	0	0	1382	1232	48.5933	43.5308	12.2042	16.26	Altheim	Trogir	Germany	Croatia	nan	LazaridisAlpaslanRoodenbergScience2022	644.083
HACS-4	Alh_82	12.621	12.621	1	12.621	1	0	0	0	0	1500	1480	46.6609	48.5933	17.7133	12.2042	Hács - Béndekpuszta	Altheim	Hungary	Germany	VyasCurrBio2023	nan	466.34
Alh_145	CSK014	12.6196	12.6196	1	12.6196	1	0	0	0	0	1395	1250	48.5933	48.1502	12.2042	16.4669	Altheim	Csokorgasse	Germany	Austria	nan	WangNature2025	319.588
Alh_267	ErgDF1	12.6107	12.6107	1	12.6107	1	0	0	0	0	1360	1250	48.5933	48.6917	12.2042	12.2013	Altheim	Ergoldsbach	Germany	Germany	nan	nan	10.9391
Alh_72	Bur1	12.6048	12.6048	1	12.6048	1	0	0	0	0	1425	1390	48.5933	48.9888	12.2042	12.1406	Altheim	Burgweinting	Germany	Germany	nan	nan	44.2241
VK326	Alh_52	12.5988	12.5988	1	12.5988	1	0	0	0	0	1026	1420	55.33	48.5933	8.76	12.2042	Jutland, Ribe	Altheim	Denmark	Germany	MargaryanWillerslevNature2020	nan	785.811
Alh_158	CL151	12.5719	12.5719	1	12.5719	1	0	0	0	0	1395	1345	48.5933	45.0792	12.2042	7.5783	Altheim	Piedmont, Collegno	Germany	Italy	nan	AmorimNatureCommunications2018	526.256
Alh_141	MGS082	12.5436	12.5436	1	12.5436	1	0	0	0	0	1360	1250	48.5933	48.0802	12.2042	16.2821	Altheim	Mödling-An der Goldenen Stiege	Germany	Austria	nan	WangNature2025	307.628
Alh_225	CSK064	12.4907	12.4907	1	12.4907	1	0	0	0	0	1360	1250	48.5933	48.1502	12.2042	16.4669	Altheim	Csokorgasse	Germany	Austria	nan	WangNature2025	319.588
R3664	Alh_134	12.4837	12.4837	1	12.4837	1	0	0	0	0	1218	1365	45.4673	48.5933	13.5066	12.2042	Umag, Sipar	Altheim	Croatia	Germany	AntoniobioRxiv2022	nan	361.338
Alh_145	Bur1	12.48	12.48	1	12.48	1	0	0	0	0	1395	1390	48.5933	48.9888	12.2042	12.1406	Altheim	Burgweinting	Germany	Germany	nan	nan	44.2241
SH-103	Alh_190	12.4754	12.4754	1	12.4754	1	0	0	0	0	1000	1430	47.3053	48.5933	21.2141	12.2042	Hajdú-Bihar County, Sárrétudvari-Hízóföld	Altheim	Hungary	Germany	MarotiTorokCurrBio2022	nan	687.657
Alh_230	CSK062	12.4173	12.4173	1	12.4173	1	0	0	0	0	1345	1250	48.5933	48.1502	12.2042	16.4669	Altheim	Csokorgasse	Germany	Austria	nan	WangNature2025	319.588
Alh_130	LAK008	12.3906	12.3906	1	12.3906	1	0	0	0	0	1382	1200	48.5933	52.4	12.2042	0.5	Altheim	England, Suffolk, Lakenheath	Germany	United Kingdom	nan	GretzingerNature2022	930.686
Alh_239	VVG2726	12.3819	12.3819	1	12.3819	1	0	0	0	0	1366	1600	48.5933	44.732	12.2042	21.234	Altheim	Viminacium; Vise Grobalja	Germany	Serbia	nan	nan	812.728
Alh_356	A181021	12.3569	12.3569	1	12.3569	1	0	0	0	0	1420	1550	48.5933	47.8574	12.2042	21.3574	Altheim	Transtisza region, Hajdúnánás-Fürj-halom-dűlő 2. site, M3/40A	Germany	Hungary	nan	GnecchiRusconeCell2022	684.565
Alh_133	Arg1	12.3542	12.3542	1	12.3542	1	0	0	0	0	1355	1018	48.5933	44.7584	12.2042	28.9406	Altheim	Argamum	Germany	Romania	nan	nan	1346.39
Alh_243	A181025	12.2869	12.2869	1	12.2869	1	0	0	0	0	1395	1550	48.5933	47.8574	12.2042	21.3574	Altheim	Transtisza region, Hajdúnánás-Fürj-halom-dűlő 2. site, M3/40A	Germany	Hungary	nan	GnecchiRusconeCell2022	684.565
Alh_279	Wh61	12.2784	12.2784	1	12.2784	1	0	0	0	0	1375	1420	48.5933	47.8448	12.2042	11.1579	Altheim	Weilheim	Germany	Germany	nan	nan	113.897
Alh_161	I17277	12.2174	12.2174	1	12.2174	1	0	0	0	0	1382	1200	48.5933	54.6976	12.2042	-1.18104	Altheim	England, Durham, Hartlepool, Olive Street	Germany	United Kingdom	nan	GretzingerNature2022	1145.68
Alh_231	MGS096	12.1956	12.1956	1	12.1956	1	0	0	0	0	1382	1250	48.5933	48.0802	12.2042	16.2821	Altheim	Mödling-An der Goldenen Stiege	Germany	Austria	nan	WangNature2025	307.628
Alh_227	CSK064	12.1832	12.1832	1	12.1832	1	0	0	0	0	1360	1250	48.5933	48.1502	12.2042	16.4669	Altheim	Csokorgasse	Germany	Austria	nan	WangNature2025	319.588
Alh_231	MGS205	12.1562	12.1562	1	12.1562	1	0	0	0	0	1382	1250	48.5933	48.0802	12.2042	16.2821	Altheim	Mödling-An der Goldenen Stiege	Germany	Austria	nan	WangNature2025	307.628
ARK-24	Alh_245	12.1497	12.1497	1	12.1497	1	0	0	0	0	1224	1395	47.5942	48.5933	21.0505	12.2042	Hajdú-Bihar County, Árkus-Homokbánya	Altheim	Hungary	Germany	MarotiTorokCurrBio2022	nan	667.862
ARK-24	Alh_245	12.1497	12.1497	1	12.1497	1	0	0	0	0	1224	1395	47.5942	48.5933	21.0505	12.2042	Hajdú-Bihar County, Árkus-Homokbánya	Altheim	Hungary	Germany	MarotiTorokCurrBio2022	nan	667.862
Alh_245	I18174	12.0735	12.0735	1	12.0735	1	0	0	0	0	1395	1350	48.5933	47.2048	12.2042	20.3167	Altheim	Tiszapüspöki- Holt Tisza part 17/a	Germany	Hungary	nan	GnecchiRusconeCell2022	625.581
Alh_245	I18174	12.0735	12.0735	1	12.0735	1	0	0	0	0	1395	1350	48.5933	47.2048	12.2042	20.3167	Altheim	Tiszapüspöki- Holt Tisza part 17/a	Germany	Hungary	nan	GnecchiRusconeCell2022	625.581
Alh_267	Pfoe3	12.0702	12.0702	1	12.0702	1	0	0	0	0	1360	1605	48.5933	48.8106	12.2042	11.6883	Altheim	Pfoerring	Germany	Germany	nan	nan	45.0054
Alh_146	I20674	12.0698	12.0698	1	12.0698	1	0	0	0	0	1375	1450	48.5933	54.171	12.2042	-0.605739	Altheim	England, North Yorkshire, Vale of Pickering, West Heslerton	Germany	United Kingdom	nan	GretzingerNature2022	1083.89
VK362	Alh_236	12.0523	12.0523	1	12.0523	1	0	0	0	0	1000	1385	54.87	48.5933	10.72	12.2042	Langeland, Bogevej	Altheim	Denmark	Germany	MargaryanWillerslevNature2020	nan	705.797
Alh_74	Btb158	12.0461	12.0461	1	12.0461	1	0	0	0	0	1465	1457	48.5933	49.9002	12.2042	8.5132	Altheim	Buettelborn	Germany	Germany	nan	nan	305.476
Alh_190	CSK059	12.0348	12.0348	1	12.0348	1	0	0	0	0	1430	1250	48.5933	48.1502	12.2042	16.4669	Altheim	Csokorgasse	Germany	Austria	nan	WangNature2025	319.588
Alh_249	IND013	12.0291	12.0291	1	12.0291	1	0	0	0	0	1382	1350	48.5933	50.8461	12.2042	6.35782	Altheim	North Rhine-Westphalia, Alt-Inden	Germany	Germany	nan	GretzingerNature2022	490.218
Alh_72	Bal_146	12.0214	12.0214	1	12.0214	1	0	0	0	0	1425	1470	48.5933	46.806	12.2042	17.771	Altheim	Balatonszemes - Szemesi berek	Germany	Hungary	nan	VyasCurrBio2023	462.528
Alh_80	MGS276	11.9843	11.9843	1	0	0	0	0	0	0	1452	1250	48.5933	48.0802	12.2042	16.2821	Altheim	Mödling-An der Goldenen Stiege	Germany	Austria	nan	WangNature2025	307.628
Alh_158	COL_150	11.9729	11.9729	1	0	0	0	0	0	0	1395	1345	48.5933	45.0792	12.2042	7.5783	Altheim	Piedmont, Collegno	Germany	Italy	nan	TianPNAS2024	526.256
VK289	Alh_121	11.9435	11.9435	1	0	0	0	0	0	0	1100	1315	54.8	48.5933	10.69	12.2042	Langeland, Bodkergarden	Altheim	Denmark	Germany	MargaryanWillerslevNature2020	nan	698.407
Alh_152	ADN007	11.929	11.929	1	0	0	0	0	0	0	1265	1150	48.5933	52.3597	12.2042	9.8695	Altheim	Lower Saxony, Anderten	Germany	Germany	nan	GretzingerNature2022	450.491
Alh_236	VVG2726	11.9288	11.9288	1	0	0	0	0	0	0	1385	1600	48.5933	44.732	12.2042	21.234	Altheim	Viminacium; Vise Grobalja	Germany	Serbia	nan	nan	812.728
Alh_143	MGS130	11.914	11.914	1	0	0	0	0	0	0	1360	1250	48.5933	48.0802	12.2042	16.2821	Altheim	Mödling-An der Goldenen Stiege	Germany	Austria	nan	WangNature2025	307.628
Alh_141	MGS245	11.9081	11.9081	1	0	0	0	0	0	0	1360	1250	48.5933	48.0802	12.2042	16.2821	Altheim	Mödling-An der Goldenen Stiege	Germany	Austria	nan	WangNature2025	307.628
Alh_94	ADN008	11.8975	11.8975	1	0	0	0	0	0	0	1480	1150	48.5933	52.3597	12.2042	9.8695	Altheim	Lower Saxony, Anderten	Germany	Germany	nan	GretzingerNature2022	450.491
Alh_144	COL_150	11.8941	11.8941	1	0	0	0	0	0	0	1407	1345	48.5933	45.0792	12.2042	7.5783	Altheim	Piedmont, Collegno	Germany	Italy	nan	TianPNAS2024	526.256
TMH-388	Alh_29	11.8605	11.8605	1	0	0	0	0	0	0	1275	1503	47.7427	48.5933	20.7528	12.2042	Jász-Nagykun-Szolnok County, Tiszafüred-Majoros-halom	Altheim	Hungary	Germany	MarotiTorokCurrBio2022	nan	642.511
Alh_268	I20656	11.8446	11.8446	1	0	0	0	0	0	0	1457	1450	48.5933	54.171	12.2042	-0.605739	Altheim	England, North Yorkshire, Vale of Pickering, West Heslerton	Germany	United Kingdom	nan	GretzingerNature2022	1083.89
Alh_133	Mln24	11.8101	11.8101	1	0	0	0	0	0	0	1355	1253	48.5933	49.8546	12.2042	9.0864	Altheim	Moemlingen	Germany	Germany	nan	nan	266.903
Alh_268	Pfoe1	11.8061	11.8061	1	0	0	0	0	0	0	1457	1552	48.5933	48.8106	12.2042	11.6883	Altheim	Pfoerring	Germany	Germany	nan	nan	45.0054
Alh_262	Bur1	11.8023	11.8023	1	0	0	0	0	0	0	1413	1390	48.5933	48.9888	12.2042	12.1406	Altheim	Burgweinting	Germany	Germany	nan	nan	44.2241
Alh_249	ADN007	11.7784	11.7784	1	0	0	0	0	0	0	1382	1150	48.5933	52.3597	12.2042	9.8695	Altheim	Lower Saxony, Anderten	Germany	Germany	nan	GretzingerNature2022	450.491
SH-103	Alh_245	11.7326	11.7326	1	0	0	0	0	0	0	1000	1395	47.3053	48.5933	21.2141	12.2042	Hajdú-Bihar County, Sárrétudvari-Hízóföld	Altheim	Hungary	Germany	MarotiTorokCurrBio2022	nan	687.657
SH-103	Alh_245	11.7326	11.7326	1	0	0	0	0	0	0	1000	1395	47.3053	48.5933	21.2141	12.2042	Hajdú-Bihar County, Sárrétudvari-Hízóföld	Altheim	Hungary	Germany	MarotiTorokCurrBio2022	nan	687.657
Alh_82	MGS083	11.7299	11.7299	1	0	0	0	0	0	0	1480	1250	48.5933	48.0802	12.2042	16.2821	Altheim	Mödling-An der Goldenen Stiege	Germany	Austria	nan	WangNature2025	307.628
SH-143	Alh_129	11.6846	11.6846	1	0	0	0	0	0	0	1000	1430	47.3053	48.5933	21.2141	12.2042	Hajdú-Bihar County, Sárrétudvari-Hízóföld	Altheim	Hungary	Germany	MarotiTorokCurrBio2022	nan	687.657
VK371	Alh_161	11.6565	11.6565	1	0	0	0	0	0	0	1065	1382	55.5	48.5933	10.33	12.2042	Funen, Galgedil	Altheim	Denmark	Germany	MargaryanWillerslevNature2020	nan	779.095
Alh_119	Wh61	11.6468	11.6468	1	0	0	0	0	0	0	1360	1420	48.5933	47.8448	12.2042	11.1579	Altheim	Weilheim	Germany	Germany	nan	nan	113.897
Alh_245	LEO011	11.6374	11.6374	1	0	0	0	0	0	0	1395	1250	48.5933	47.9347	12.2042	16.2215	Altheim	Leobersdorf	Germany	Austria	nan	WangNature2025	307.082
Alh_245	LEO011	11.6374	11.6374	1	0	0	0	0	0	0	1395	1250	48.5933	47.9347	12.2042	16.2215	Altheim	Leobersdorf	Germany	Austria	nan	WangNature2025	307.082
Alh_52	Bal_146	11.6327	11.6327	1	0	0	0	0	0	0	1420	1470	48.5933	46.806	12.2042	17.771	Altheim	Balatonszemes - Szemesi berek	Germany	Hungary	nan	VyasCurrBio2023	462.528
R60	Alh_61	11.6232	11.6232	1	0	0	0	0	0	0	1045	1490	41.6877	48.5933	13.0865	12.2042	Villa Magna	Altheim	Italy	Germany	AntonioGaoMootsScience2019	nan	770.568
Alh_143	Pfoe3	11.5873	11.5873	1	0	0	0	0	0	0	1360	1605	48.5933	48.8106	12.2042	11.6883	Altheim	Pfoerring	Germany	Germany	nan	nan	45.0054
Alh_220	CSK064	11.5865	11.5865	1	0	0	0	0	0	0	1370	1250	48.5933	48.1502	12.2042	16.4669	Altheim	Csokorgasse	Germany	Austria	nan	WangNature2025	319.588
HH-102	Alh_240	11.5734	11.5734	1	0	0	0	0	0	0	1288	1370	46.5416	48.5933	19.128	12.2042	Bács-Kiskun County, Homokmégy-Halom	Altheim	Hungary	Germany	MarotiTorokCurrBio2022	nan	568.473
Alh_51	Bur2	11.5596	11.5596	1	0	0	0	0	0	0	1482	1390	48.5933	48.9888	12.2042	12.1406	Altheim	Burgweinting	Germany	Germany	nan	nan	44.2241
HH-102	Alh_217	11.517	11.517	1	0	0	0	0	0	0	1288	1404	46.5416	48.5933	19.128	12.2042	Bács-Kiskun County, Homokmégy-Halom	Altheim	Hungary	Germany	MarotiTorokCurrBio2022	nan	568.473
Alh_153	ADN007	11.5121	11.5121	1	0	0	0	0	0	0	1275	1150	48.5933	52.3597	12.2042	9.8695	Altheim	Lower Saxony, Anderten	Germany	Germany	nan	GretzingerNature2022	450.491
Alh_147	ADN007	11.5121	11.5121	1	0	0	0	0	0	0	1320	1150	48.5933	52.3597	12.2042	9.8695	Altheim	Lower Saxony, Anderten	Germany	Germany	nan	GretzingerNature2022	450.491
VK491	Alh_34	11.498	11.498	1	0	0	0	0	0	0	1200	1452	58.17	48.5933	22.25	12.2042	Saaremaa, Salme	Altheim	Estonia	Germany	MargaryanWillerslevNature2020	nan	1255.14
IBE-206	Alh_157	11.4971	11.4971	1	0	0	0	0	0	0	1000	1382	48.2165	48.5933	21.8107	12.2042	Szabolcs-Szatmár-Bereg County, Ibrány-Esbóhalom	Altheim	Hungary	Germany	MarotiTorokCurrBio2022	nan	712.023
Alh_132	Pfoe3	11.4952	11.4952	1	0	0	0	0	0	0	1360	1605	48.5933	48.8106	12.2042	11.6883	Altheim	Pfoerring	Germany	Germany	nan	nan	45.0054
Alh_149	ADN007	11.4623	11.4623	1	0	0	0	0	0	0	1290	1150	48.5933	52.3597	12.2042	9.8695	Altheim	Lower Saxony, Anderten	Germany	Germany	nan	GretzingerNature2022	450.491
R11872	Alh_231	11.4598	11.4598	1	0	0	0	0	0	0	1500	1382	51.109	48.5933	10.9956	12.2042	Sömmerda District, Hassleben	Altheim	Germany	Germany	AntoniobioRxiv2022	nan	292.985
Alh_52	Btb158	11.455	11.455	1	0	0	0	0	0	0	1420	1457	48.5933	49.9002	12.2042	8.5132	Altheim	Buettelborn	Germany	Germany	nan	nan	305.476
TMH-388	Alh_45	11.4124	11.4124	1	0	0	0	0	0	0	1275	1455	47.7427	48.5933	20.7528	12.2042	Jász-Nagykun-Szolnok County, Tiszafüred-Majoros-halom	Altheim	Hungary	Germany	MarotiTorokCurrBio2022	nan	642.511
TMH-388	Alh_80	11.4124	11.4124	1	0	0	0	0	0	0	1275	1452	47.7427	48.5933	20.7528	12.2042	Jász-Nagykun-Szolnok County, Tiszafüred-Majoros-halom	Altheim	Hungary	Germany	MarotiTorokCurrBio2022	nan	642.511
Alh_55	Pfoe1	11.3808	11.3808	1	0	0	0	0	0	0	1505	1552	48.5933	48.8106	12.2042	11.6883	Altheim	Pfoerring	Germany	Germany	nan	nan	45.0054
Alh_98	MGS263	11.3726	11.3726	1	0	0	0	0	0	0	1505	1250	48.5933	48.0802	12.2042	16.2821	Altheim	Mödling-An der Goldenen Stiege	Germany	Austria	nan	WangNature2025	307.628
R11116	Alh_120	11.3587	11.3587	1	0	0	0	0	0	0	1750	1362	41.7621	48.5933	12.2491	12.2042	Isola Sacra	Altheim	Italy	Germany	AntoniobioRxiv2022	nan	759.201
Alh_279	ADN010	11.2963	11.2963	1	0	0	0	0	0	0	1375	1150	48.5933	52.3597	12.2042	9.8695	Altheim	Lower Saxony, Anderten	Germany	Germany	nan	GretzingerNature2022	450.491
Alh_231	MGS020	11.2616	11.2616	1	0	0	0	0	0	0	1382	1250	48.5933	48.0802	12.2042	16.2821	Altheim	Mödling-An der Goldenen Stiege	Germany	Austria	nan	WangNature2025	307.628
Alh_121	OAI011	11.2256	11.2256	1	0	0	0	0	0	0	1315	1200	48.5933	52.2	12.2042	0.1	Altheim	England, Cambridgeshire, Oakington	Germany	United Kingdom	nan	GretzingerNature2022	948.016
SED005	Alh_130	11.194	11.194	1	0	0	0	0	0	0	1200	1382	52.9	48.5933	0.5	12.2042	England, Norfolk, Sedgeford	Altheim	United Kingdom	Germany	GretzingerNature2022	nan	953.274
Alh_34	MLE001	11.1717	11.1717	1	0	0	0	0	0	0	1452	1400	48.5933	48.0765	12.2042	16.2919	Altheim	Mödling-Leinerinnen	Germany	Austria	nan	WangNature2025	308.43
Alh_229	MGS205	11.1563	11.1563	1	0	0	0	0	0	0	1445	1250	48.5933	48.0802	12.2042	16.2821	Altheim	Mödling-An der Goldenen Stiege	Germany	Austria	nan	WangNature2025	307.628
Alh_34	I15543	11.1357	11.1357	1	0	0	0	0	0	0	1452	1050	48.5933	43.645	12.2042	22.265	Altheim	Ravna village (Timacum Minus), Kuline Necropolis	Germany	Serbia	nan	OlaldeNature2023	951.257
Alh_158	I35081	11.1325	11.1325	1	0	0	0	0	0	0	1395	1190	48.5933	45.5027	12.2042	18.4758	Altheim	Čepinski Martinci	Germany	Croatia	nan	OlaldeNature2023	587.203
OLV071	Alh_124	11.1212	11.1212	1	0	0	0	0	0	0	950	1380	50.8151	48.5933	5.18628	12.2042	Sint-Truiden	Altheim	Belgium	Germany	SassoPNAS2024	nan	563.015
Alh_144	MGS420	11.1205	11.1205	1	0	0	0	0	0	0	1407	1250	48.5933	48.0802	12.2042	16.2821	Altheim	Mödling-An der Goldenen Stiege	Germany	Austria	nan	WangNature2025	307.628
Alh_133	CSK006	11.1202	11.1202	1	0	0	0	0	0	0	1355	1250	48.5933	48.1502	12.2042	16.4669	Altheim	Csokorgasse	Germany	Austria	nan	WangNature2025	319.588
Alh_51	Mln24	11.1032	11.1032	1	0	0	0	0	0	0	1482	1253	48.5933	49.8546	12.2042	9.0864	Altheim	Moemlingen	Germany	Germany	nan	nan	266.903
Mln24	Alh_33	11.0949	11.0949	1	0	0	0	0	0	0	1253	1461	49.8546	48.5933	9.0864	12.2042	Moemlingen	Altheim	Germany	Germany	nan	nan	266.903
Alh_129	LAK005	11.0875	11.0875	1	0	0	0	0	0	0	1430	1200	48.5933	52.4	12.2042	0.5	Altheim	England, Suffolk, Lakenheath	Germany	United Kingdom	nan	GretzingerNature2022	930.686
Alh_132	CSK082	11.0845	11.0845	1	0	0	0	0	0	0	1360	1250	48.5933	48.1502	12.2042	16.4669	Altheim	Csokorgasse	Germany	Austria	nan	WangNature2025	319.588
Alh_215	MGS192	11.0819	11.0819	1	0	0	0	0	0	0	1340	1250	48.5933	48.0802	12.2042	16.2821	Altheim	Mödling-An der Goldenen Stiege	Germany	Austria	nan	WangNature2025	307.628
Alh_45	Bur1	11.081	11.081	1	0	0	0	0	0	0	1455	1390	48.5933	48.9888	12.2042	12.1406	Altheim	Burgweinting	Germany	Germany	nan	nan	44.2241
Alh_150	Bal_149	11.0566	11.0566	1	0	0	0	0	0	0	1394	1470	48.5933	46.7972	12.2042	17.7701	Altheim	Balatonszemes - Szemesi berek	Germany	Hungary	nan	Vyas_et_al_2023	462.916
R6688	Alh_132	11.0539	11.0539	1	0	0	0	0	0	0	1625	1360	45.1299	48.5933	20.0698	12.2042	Beška, Brest necropolis	Altheim	Serbia	Germany	AntoniobioRxiv2022	nan	712.171
VK147	Alh_80	11.047	11.047	1	0	0	0	0	0	0	1010	1452	51.76	48.5933	-1.26	12.2042	England, Oxford, St John's College Oxford	Altheim	United Kingdom	Germany	MargaryanWillerslevNature2020	nan	1022.41
Alh_84	MGS193	11.0283	11.0283	1	0	0	0	0	0	0	1510	1250	48.5933	48.0802	12.2042	16.2821	Altheim	Mödling-An der Goldenen Stiege	Germany	Austria	nan	WangNature2025	307.628
ARK-50	Alh_245	11.0206	11.0206	1	0	0	0	0	0	0	1217	1395	47.5942	48.5933	21.0505	12.2042	Hajdú-Bihar County, Árkus-Homokbánya	Altheim	Hungary	Germany	MarotiTorokCurrBio2022	nan	667.862
ARK-50	Alh_245	11.0206	11.0206	1	0	0	0	0	0	0	1217	1395	47.5942	48.5933	21.0505	12.2042	Hajdú-Bihar County, Árkus-Homokbánya	Altheim	Hungary	Germany	MarotiTorokCurrBio2022	nan	667.862
Btb399b	Alh_34	10.9862	10.9862	1	0	0	0	0	0	0	1338	1452	49.9002	48.5933	8.5132	12.2042	Buettelborn	Altheim	Germany	Germany	nan	nan	305.476
R10474	Alh_356	10.9836	10.9836	1	0	0	0	0	0	0	1609	1420	46.0569	48.5933	14.5058	12.2042	Ljubljana, Gosposvetska Road, Emona	Altheim	Slovenia	Germany	AntoniobioRxiv2022	nan	331.312
Alh_262	CSK082	10.9764	10.9764	1	0	0	0	0	0	0	1413	1250	48.5933	48.1502	12.2042	16.4669	Altheim	Csokorgasse	Germany	Austria	nan	WangNature2025	319.588
Alh_226	Btb281_1	10.9593	10.9593	1	0	0	0	0	0	0	1385	1328	48.5933	49.9002	12.2042	8.5132	Altheim	Buettelborn	Germany	Germany	nan	nan	305.476
R10474	Alh_265	10.9451	10.9451	1	0	0	0	0	0	0	1609	1382	46.0569	48.5933	14.5058	12.2042	Ljubljana, Gosposvetska Road, Emona	Altheim	Slovenia	Germany	AntoniobioRxiv2022	nan	331.312
Alh_232	CSK006	10.9258	10.9258	1	0	0	0	0	0	0	1354	1250	48.5933	48.1502	12.2042	16.4669	Altheim	Csokorgasse	Germany	Austria	nan	WangNature2025	319.588
Alh_245	MGS275	10.9067	10.9067	1	0	0	0	0	0	0	1395	1250	48.5933	48.0802	12.2042	16.2821	Altheim	Mödling-An der Goldenen Stiege	Germany	Austria	nan	WangNature2025	307.628
Alh_245	MGS275	10.9067	10.9067	1	0	0	0	0	0	0	1395	1250	48.5933	48.0802	12.2042	16.2821	Altheim	Mödling-An der Goldenen Stiege	Germany	Austria	nan	WangNature2025	307.628
Alh_227	Btb281_1	10.9051	10.9051	1	0	0	0	0	0	0	1360	1328	48.5933	49.9002	12.2042	8.5132	Altheim	Buettelborn	Germany	Germany	nan	nan	305.476
Alh_80	I11590	10.8759	10.8759	1	0	0	0	0	0	0	1452	1450	48.5933	54.171	12.2042	-0.605739	Altheim	England, North Yorkshire, Vale of Pickering, West Heslerton	Germany	United Kingdom	nan	nan	1083.89
VK84	Alh_239	10.8628	10.8628	1	0	0	0	0	0	0	1075	1366	55.95	48.5933	10.2	12.2042	Jutland, Hesselbjerg	Altheim	Denmark	Germany	MargaryanWillerslevNature2020	nan	829.85
HACS-4	Alh_29	10.8573	10.8573	1	0	0	0	0	0	0	1500	1503	46.6609	48.5933	17.7133	12.2042	Hács - Béndekpuszta	Altheim	Hungary	Germany	VyasCurrBio2023	nan	466.34
OBT-56	Alh_144	10.8462	10.8462	1	0	0	0	0	0	0	1200	1407	46.6501	48.5933	20.7199	12.2042	Békés County, Orosháza-BónumTéglagyár	Altheim	Hungary	Germany	MarotiTorokCurrBio2022	nan	675.161
VK266	Alh_51	10.8333	10.8333	1	0	0	0	0	0	0	1000	1482	57.18	48.5933	13.93	12.2042	Karda	Altheim	Sweden	Germany	MargaryanWillerslevNature2020	nan	962.506
Alh_129	DRU002	10.8298	10.8298	1	0	0	0	0	0	0	1430	1200	48.5933	52.8147	12.2042	8.19234	Altheim	Lower Saxony, Drantum	Germany	Germany	nan	nan	548.293
SEO-3	Alh_245	10.8097	10.8097	1	0	0	0	0	0	0	1000	1395	46.4031	48.5933	20.2039	12.2042	Csongrád-Csanád County, Szeged-Öthalom	Altheim	Hungary	Germany	MarotiTorokCurrBio2022	nan	649.676
SEO-3	Alh_245	10.8097	10.8097	1	0	0	0	0	0	0	1000	1395	46.4031	48.5933	20.2039	12.2042	Csongrád-Csanád County, Szeged-Öthalom	Altheim	Hungary	Germany	MarotiTorokCurrBio2022	nan	649.676
Alh_215	MGS303	10.7742	10.7742	1	0	0	0	0	0	0	1340	1250	48.5933	48.0802	12.2042	16.2821	Altheim	Mödling-An der Goldenen Stiege	Germany	Austria	nan	WangNature2025	307.628
ALT-412	Alh_57	10.7739	10.7739	1	0	0	0	0	0	0	1150	1445	47.5069	48.5933	20.124	12.2042	Jász-Nagykun-Szolnok County, Alattyán-Tulát	Altheim	Hungary	Germany	MarotiTorokCurrBio2022	nan	602.377
Alh_215	Bur1	10.7525	10.7525	1	0	0	0	0	0	0	1340	1390	48.5933	48.9888	12.2042	12.1406	Altheim	Burgweinting	Germany	Germany	nan	nan	44.2241
Alh_144	ErgDF3	10.749	10.749	1	0	0	0	0	0	0	1407	1250	48.5933	48.6917	12.2042	12.2013	Altheim	Ergoldsbach	Germany	Germany	nan	nan	10.9391
Alh_232	LEO078	10.7429	10.7429	1	0	0	0	0	0	0	1354	1250	48.5933	47.9347	12.2042	16.2215	Altheim	Leobersdorf	Germany	Austria	nan	WangNature2025	307.082
Alh_267	MGS192	10.7417	10.7417	1	0	0	0	0	0	0	1360	1250	48.5933	48.0802	12.2042	16.2821	Altheim	Mödling-An der Goldenen Stiege	Germany	Austria	nan	WangNature2025	307.628
Alh_151	I11585	10.7285	10.7285	1	0	0	0	0	0	0	1368	1450	48.5933	54.171	12.2042	-0.605739	Altheim	England, North Yorkshire, Vale of Pickering, West Heslerton	Germany	United Kingdom	nan	nan	1083.89
Alh_98	I20661	10.7151	10.7151	1	0	0	0	0	0	0	1505	1450	48.5933	54.171	12.2042	-0.605739	Altheim	England, North Yorkshire, Vale of Pickering, West Heslerton	Germany	United Kingdom	nan	GretzingerNature2022	1083.89
Alh_63	MGS130	10.7121	10.7121	1	0	0	0	0	0	0	1473	1250	48.5933	48.0802	12.2042	16.2821	Altheim	Mödling-An der Goldenen Stiege	Germany	Austria	nan	WangNature2025	307.628
Alh_219	I26751	10.6591	10.6591	1	0	0	0	0	0	0	1370	1700	48.5933	45.5558	12.2042	18.718	Altheim	Ban Jelačić Square, Osijek	Germany	Croatia	nan	OlaldeNature2023	598.655
Alh_129	DRU006	10.6545	10.6545	1	0	0	0	0	0	0	1430	1200	48.5933	52.8147	12.2042	8.19234	Altheim	Lower Saxony, Drantum	Germany	Germany	nan	GretzingerNature2022	548.293
Alh_215	CL63	10.6542	10.6542	1	0	0	0	0	0	0	1340	1345	48.5933	45.0792	12.2042	7.5783	Altheim	Piedmont, Collegno	Germany	Italy	nan	AmorimNatureCommunications2018	526.256
R6688	Alh_266	10.6327	10.6327	1	0	0	0	0	0	0	1625	1355	45.1299	48.5933	20.0698	12.2042	Beška, Brest necropolis	Altheim	Serbia	Germany	AntoniobioRxiv2022	nan	712.171
R6688	Alh_156	10.6327	10.6327	1	0	0	0	0	0	0	1625	1355	45.1299	48.5933	20.0698	12.2042	Beška, Brest necropolis	Altheim	Serbia	Germany	AntoniobioRxiv2022	nan	712.171
TMH-509	Alh_45	10.62	10.62	1	0	0	0	0	0	0	1150	1455	47.7427	48.5933	20.7528	12.2042	Jász-Nagykun-Szolnok County, Tiszafüred-Majoros-halom	Altheim	Hungary	Germany	MarotiTorokCurrBio2022	nan	642.511
Alh_129	Btb100	10.6066	10.6066	1	0	0	0	0	0	0	1430	1328	48.5933	49.9002	12.2042	8.5132	Altheim	Buettelborn	Germany	Germany	nan	nan	305.476
Alh_231	I20650	10.5881	10.5881	1	0	0	0	0	0	0	1382	1450	48.5933	54.171	12.2042	-0.605739	Altheim	England, North Yorkshire, Vale of Pickering, West Heslerton	Germany	United Kingdom	nan	GretzingerNature2022	1083.89
Alh_215	Btb161_1	10.5771	10.5771	1	0	0	0	0	0	0	1340	1328	48.5933	49.9002	12.2042	8.5132	Altheim	Buettelborn	Germany	Germany	nan	nan	305.476
Alh_74	ADN002	10.5739	10.5739	1	0	0	0	0	0	0	1465	1150	48.5933	52.3597	12.2042	9.8695	Altheim	Lower Saxony, Anderten	Germany	Germany	nan	GretzingerNature2022	450.491
SED016	Alh_73	10.5673	10.5673	1	0	0	0	0	0	0	1200	1486	52.9	48.5933	0.5	12.2042	England, Norfolk, Sedgeford	Altheim	United Kingdom	Germany	GretzingerNature2022	nan	953.274
Alh_235	ADN015	10.5668	10.5668	1	0	0	0	0	0	0	1367	1150	48.5933	52.3597	12.2042	9.8695	Altheim	Lower Saxony, Anderten	Germany	Germany	nan	GretzingerNature2022	450.491
ELY001	Alh_63	10.5609	10.5609	1	0	0	0	0	0	0	1200	1473	52.4	48.5933	0.3	12.2042	England, Cambridgeshire, Ely	Altheim	United Kingdom	Germany	GretzingerNature2022	nan	943.292
Alh_141	MGS193	10.5433	10.5433	1	0	0	0	0	0	0	1360	1250	48.5933	48.0802	12.2042	16.2821	Altheim	Mödling-An der Goldenen Stiege	Germany	Austria	nan	WangNature2025	307.628
Alh_132	MGS020	10.5331	10.5331	1	0	0	0	0	0	0	1360	1250	48.5933	48.0802	12.2042	16.2821	Altheim	Mödling-An der Goldenen Stiege	Germany	Austria	nan	WangNature2025	307.628
Alh_133	LAK011	10.5314	10.5314	1	0	0	0	0	0	0	1355	1200	48.5933	52.4	12.2042	0.5	Altheim	England, Suffolk, Lakenheath	Germany	United Kingdom	nan	GretzingerNature2022	930.686
Alh_215	I20799	10.5306	10.5306	1	0	0	0	0	0	0	1340	1200	48.5933	47.3532	12.2042	21.5116	Altheim	Derecske-Hosszú lapos	Germany	Hungary	nan	GnecchiRusconeCell2022	707.999
Bur2	Alh_29	10.5175	10.5175	1	0	0	0	0	0	0	1390	1503	48.9888	48.5933	12.1406	12.2042	Burgweinting	Altheim	Germany	Germany	nan	nan	44.2241
Bur3	Alh_29	10.5175	10.5175	1	0	0	0	0	0	0	1390	1503	48.9888	48.5933	12.1406	12.2042	Burgweinting	Altheim	Germany	Germany	nan	nan	44.2241
PLE-38	Alh_265	10.5148	10.5148	1	0	0	0	0	0	0	1003	1382	47.3682	48.5933	21.1207	12.2042	Hajdú-Bihar County, Püspökladány-Eperjesvölgy	Altheim	Hungary	Germany	MarotiTorokCurrBio2022	nan	679.019
Alh_215	MGS187	10.5058	10.5058	1	0	0	0	0	0	0	1340	1250	48.5933	48.0802	12.2042	16.2821	Altheim	Mödling-An der Goldenen Stiege	Germany	Austria	nan	WangNature2025	307.628
EV8	Alh_48	10.5057	10.5057	1	0	0	0	0	0	0	1307	1489	50.0428	48.5933	8.04211	12.2042	Eltville	Altheim	Germany	Germany	nan	nan	342.792
Alh_159	SZ13	10.4816	10.4816	1	0	0	0	0	0	0	1390	1462	48.5933	46.2833	12.2042	17.85	Altheim	Szólád	Germany	Hungary	nan	AmorimNatureCommunications2018	497.126
Alh_52	MGS345	10.4601	10.4601	1	0	0	0	0	0	0	1420	1250	48.5933	48.0802	12.2042	16.2821	Altheim	Mödling-An der Goldenen Stiege	Germany	Austria	nan	WangNature2025	307.628
Alh_281	I26747	10.4263	10.4263	1	0	0	0	0	0	0	1410	1227	48.5933	45.6953	12.2042	18.5644	Altheim	Jagodnjak – Krčevine – Selska Bara, Beli Manastir	Germany	Croatia	nan	OlaldeNature2023	579.818
DA119	Alh_84	10.411	10.411	1	0	0	0	0	0	0	1600	1510	49.0778	48.5933	20.3172	12.2042	..	Altheim	Slovakia	Germany	DamgaardNature2018	nan	597.737
Alh_124	CSK076	10.4085	10.4085	1	0	0	0	0	0	0	1380	1250	48.5933	48.1502	12.2042	16.4669	Altheim	Csokorgasse	Germany	Austria	nan	WangNature2025	319.588
Alh_163	Btb108	10.3872	10.3872	1	0	0	0	0	0	0	1306	1332	48.5933	49.9002	12.2042	8.5132	Altheim	Buettelborn	Germany	Germany	nan	nan	305.476
Alh_149	MGS414	10.3843	10.3843	1	0	0	0	0	0	0	1290	1250	48.5933	48.0802	12.2042	16.2821	Altheim	Mödling-An der Goldenen Stiege	Germany	Austria	nan	WangNature2025	307.628
Alh_143	MGS193	10.3675	10.3675	1	0	0	0	0	0	0	1360	1250	48.5933	48.0802	12.2042	16.2821	Altheim	Mödling-An der Goldenen Stiege	Germany	Austria	nan	WangNature2025	307.628
BARD-T1	Alh_63	10.3554	10.3554	1	0	0	0	0	0	0	1350	1473	45.077	48.5933	6.7	12.2042	Bardonecchia	Altheim	Italy	Germany	VyasCurrBio2023	nan	573.426
MDM002	Alh_249	10.3502	10.3502	1	0	0	0	0	0	0	1458	1382	53.1843	48.5933	5.44431	12.2042	Friesland, Midlum	Altheim	Netherlands	Germany	GretzingerNature2022	nan	697.327
R11560	Alh_263	10.3159	10.3159	1	0	0	0	0	0	0	1598	1385	48.7327	48.5933	7.0526	12.2042	Sarrebourg, Marxberg Necropolis	Altheim	France	Germany	AntoniobioRxiv2022	nan	379.733
Alh_94	I27295	10.2808	10.2808	1	0	0	0	0	0	0	1480	1450	48.5933	44.7546	12.2042	20.2621	Altheim	Kormadin, Jakovo	Germany	Serbia	nan	OlaldeNature2023	749.201
Alh_268	CSK050	10.2633	10.2633	1	0	0	0	0	0	0	1457	1250	48.5933	48.1502	12.2042	16.4669	Altheim	Csokorgasse	Germany	Austria	nan	WangNature2025	319.588
Alh_268	CSK046	10.2633	10.2633	1	0	0	0	0	0	0	1457	1250	48.5933	48.1502	12.2042	16.4669	Altheim	Csokorgasse	Germany	Austria	nan	WangNature2025	319.588
VK498	Alh_153	10.261	10.261	1	0	0	0	0	0	0	1200	1275	58.17	48.5933	22.25	12.2042	Saaremaa, Salme	Altheim	Estonia	Germany	MargaryanWillerslevNature2020	nan	1255.14
Alh_279	ADN009	10.2522	10.2522	1	0	0	0	0	0	0	1375	1150	48.5933	52.3597	12.2042	9.8695	Altheim	Lower Saxony, Anderten	Germany	Germany	nan	GretzingerNature2022	450.491
Alh_281	I16508	10.2424	10.2424	1	0	0	0	0	0	0	1410	1276	48.5933	52.0624	12.2042	-0.81617	Altheim	England, Buckinghamshire, Wolverton	Germany	United Kingdom	nan	GretzingerNature2022	1002.44
Alh_45	DUN002	10.2338	10.2338	1	0	0	0	0	0	0	1455	1050	48.5933	53.5962	12.2042	7.64545	Altheim	Lower Saxony, Dunum	Germany	Germany	nan	GretzingerNature2022	641.378
VK520	Alh_151	10.2282	10.2282	1	0	0	0	0	0	0	1000	1368	69.65	48.5933	18.13	12.2042	Nor North, Troms	Altheim	Norway	Germany	MargaryanWillerslevNature2020	nan	2367.34
Alh_73	Mln43	10.2087	10.2087	1	0	0	0	0	0	0	1486	1258	48.5933	49.8546	12.2042	9.0864	Altheim	Moemlingen	Germany	Germany	nan	nan	266.903
Alh_145	SZ13	10.2018	10.2018	1	0	0	0	0	0	0	1395	1462	48.5933	46.2833	12.2042	17.85	Altheim	Szólád	Germany	Hungary	nan	AmorimNatureCommunications2018	497.126
VK522	Alh_82	10.2013	10.2013	1	0	0	0	0	0	0	1550	1480	56.535	48.5933	16.605	12.2042	Oland	Altheim	Sweden	Germany	MargaryanWillerslevNature2020	nan	932.276
ELY003	Alh_94	10.1951	10.1951	1	0	0	0	0	0	0	1200	1480	52.4	48.5933	0.3	12.2042	England, Cambridgeshire, Ely	Altheim	United Kingdom	Germany	GretzingerNature2022	nan	943.292
VK522	Alh_131	10.1883	10.1883	1	0	0	0	0	0	0	1550	1340	56.535	48.5933	16.605	12.2042	Oland	Altheim	Sweden	Germany	MargaryanWillerslevNature2020	nan	932.276
R10836	Alh_131	10.1804	10.1804	1	0	0	0	0	0	0	1475	1340	54.8985	48.5933	23.9036	12.2042	Kaunas City, Marvelė Necropolis	Altheim	Lithuania	Germany	AntoniobioRxiv2022	nan	1067.62
R6688	Alh_238	10.1759	10.1759	1	0	0	0	0	0	0	1625	1369	45.1299	48.5933	20.0698	12.2042	Beška, Brest necropolis	Altheim	Serbia	Germany	AntoniobioRxiv2022	nan	712.171
Alh_235	Pfoe3	10.1741	10.1741	1	0	0	0	0	0	0	1367	1605	48.5933	48.8106	12.2042	11.6883	Altheim	Pfoerring	Germany	Germany	nan	nan	45.0054
Alh_267	EV2	10.1734	10.1734	1	0	0	0	0	0	0	1360	1390	48.5933	50.0428	12.2042	8.04211	Altheim	Eltville	Germany	Germany	nan	nan	342.792
Alh_131	MGS162	10.1665	10.1665	1	0	0	0	0	0	0	1340	1250	48.5933	48.0802	12.2042	16.2821	Altheim	Mödling-An der Goldenen Stiege	Germany	Austria	nan	WangNature2025	307.628
Alh_133	MGS421	10.1634	10.1634	1	0	0	0	0	0	0	1355	1250	48.5933	48.0802	12.2042	16.2821	Altheim	Mödling-An der Goldenen Stiege	Germany	Austria	nan	WangNature2025	307.628
Alh_279	MGS482	10.1379	10.1379	1	0	0	0	0	0	0	1375	1250	48.5933	48.0802	12.2042	16.2821	Altheim	Mödling-An der Goldenen Stiege	Germany	Austria	nan	WangNature2025	307.628
OLV067	Alh_116	10.134	10.134	1	0	0	0	0	0	0	950	1417	50.8151	48.5933	5.18628	12.2042	Sint-Truiden	Altheim	Belgium	Germany	SassoPNAS2024	nan	563.015
UKR123	Alh_141	10.1264	10.1264	1	0	0	0	0	0	0	1600	1360	49.8562	48.5933	33.9812	12.2042	Shуshakу	Altheim	Ukraine	Germany	SaagSciAdv2025	nan	1586.84
Alh_159	SZ22	10.1219	10.1219	1	0	0	0	0	0	0	1390	1442	48.5933	46.2833	12.2042	17.85	Altheim	Szólád	Germany	Hungary	nan	AmorimNatureCommunications2018	497.126
OLV067	Alh_132	10.1176	10.1176	1	0	0	0	0	0	0	950	1360	50.8151	48.5933	5.18628	12.2042	Sint-Truiden	Altheim	Belgium	Germany	SassoPNAS2024	nan	563.015
Alh_94	EV7	10.1135	10.1135	1	0	0	0	0	0	0	1480	1295	48.5933	50.0428	12.2042	8.04211	Altheim	Eltville	Germany	Germany	nan	nan	342.792
Alh_45	I20660	10.112	10.112	1	0	0	0	0	0	0	1455	1450	48.5933	54.171	12.2042	-0.605739	Altheim	England, North Yorkshire, Vale of Pickering, West Heslerton	Germany	United Kingdom	nan	GretzingerNature2022	1083.89
Alh_29	MGS205	10.1072	10.1072	1	0	0	0	0	0	0	1503	1250	48.5933	48.0802	12.2042	16.2821	Altheim	Mödling-An der Goldenen Stiege	Germany	Austria	nan	WangNature2025	307.628
Alh_240	MGS313	10.0999	10.0999	1	0	0	0	0	0	0	1370	1250	48.5933	48.0802	12.2042	16.2821	Altheim	Mödling-An der Goldenen Stiege	Germany	Austria	nan	WangNature2025	307.628
Alh_219	MGS313	10.0999	10.0999	1	0	0	0	0	0	0	1370	1250	48.5933	48.0802	12.2042	16.2821	Altheim	Mödling-An der Goldenen Stiege	Germany	Austria	nan	WangNature2025	307.628
Alh_123	MGS313	10.0999	10.0999	1	0	0	0	0	0	0	1375	1250	48.5933	48.0802	12.2042	16.2821	Altheim	Mödling-An der Goldenen Stiege	Germany	Austria	nan	WangNature2025	307.628
KOS002	Alh_63	10.0988	10.0988	1	0	0	0	0	0	0	1206	1473	51.1174	48.5933	2.65742	12.2042	Koksijde	Altheim	Belgium	Germany	SassoPNAS2024	nan	741.001
Alh_51	CL83	10.0985	10.0985	1	0	0	0	0	0	0	1482	1345	48.5933	45.0792	12.2042	7.5783	Altheim	Piedmont, Collegno	Germany	Italy	nan	AmorimNatureCommunications2018	526.256
Alh_51	CL84	10.0924	10.0924	1	0	0	0	0	0	0	1482	1345	48.5933	45.0792	12.2042	7.5783	Altheim	Piedmont, Collegno	Germany	Italy	nan	AmorimNatureCommunications2018	526.256
SZ11	Alh_98	10.0874	10.0874	1	0	0	0	0	0	0	1442	1505	46.2833	48.5933	17.85	12.2042	Szólád	Altheim	Hungary	Germany	AmorimNatureCommunications2018	nan	497.126
Alh_235	Mln2	10.0838	10.0838	1	0	0	0	0	0	0	1367	1258	48.5933	49.8546	12.2042	9.0864	Altheim	Moemlingen	Germany	Germany	nan	nan	266.903
R31	Alh_124	10.0785	10.0785	1	0	0	0	0	0	0	1538	1380	41.906	48.5933	12.4742	12.2042	Mausoleo di Augusto	Altheim	Italy	Germany	AntonioGaoMootsScience2019	nan	743.507
R10659	Alh_264	10.0764	10.0764	1	0	0	0	0	0	0	1863	1382	48.3099	48.5933	16.3238	12.2042	Pannonia province, Klosterneuburg	Altheim	Austria	Germany	AntoniobioRxiv2022	nan	306.321
Alh_133	MGS034	10.0511	10.0511	1	0	0	0	0	0	0	1355	1250	48.5933	48.0802	12.2042	16.2821	Altheim	Mödling-An der Goldenen Stiege	Germany	Austria	nan	WangNature2025	307.628
Alh_268	MGS073	10.048	10.048	1	0	0	0	0	0	0	1457	1250	48.5933	48.0802	12.2042	16.2821	Altheim	Mödling-An der Goldenen Stiege	Germany	Austria	nan	WangNature2025	307.628
VK323	Alh_129	10.0445	10.0445	1	0	0	0	0	0	0	1000	1430	55.33	48.5933	8.76	12.2042	Jutland, Ribe	Altheim	Denmark	Germany	MargaryanWillerslevNature2020	nan	785.811
VK420	Alh_241	10.0441	10.0441	1	0	0	0	0	0	0	1050	1370	60.8	48.5933	11.1	12.2042	Nor South, Hedmark	Altheim	Norway	Germany	MargaryanWillerslevNature2020	nan	1360.62
Alh_242	HAD009	10.0424	10.0424	1	0	0	0	0	0	0	1387	1200	48.5933	52.2	12.2042	0.2	Altheim	England, Cambridgeshire, Hatherdene	Germany	United Kingdom	nan	GretzingerNature2022	941.605
Alh_231	VIM7	10.0424	10.0424	1	0	0	0	0	0	0	1382	1475	48.5933	44.732	12.2042	21.234	Altheim	Viminacium; Vise Grobalja	Germany	Serbia	nan	nan	812.728
OAI002	Alh_94	10.0339	10.0339	1	0	0	0	0	0	0	1200	1480	52.2	48.5933	0.1	12.2042	England, Cambridgeshire, Oakington	Altheim	United Kingdom	Germany	GretzingerNature2022	nan	948.016
Alh_161	MGS199	9.9997	9.9997	1	0	0	0	0	0	0	1382	1250	48.5933	48.0802	12.2042	16.2821	Altheim	Mödling-An der Goldenen Stiege	Germany	Austria	nan	WangNature2025	307.628
Alh_136	VIM5	9.9952	9.9952	1	0	0	0	0	0	0	1365	1600	48.5933	44.732	12.2042	21.234	Altheim	Viminacium; Pirivoj	Germany	Serbia	nan	nan	812.728
Alh_281	POH003	9.988	9.988	1	0	0	0	0	0	0	1410	1200	48.5933	51.3	12.2042	0.2	Altheim	England, Kent, Polhill	Germany	United Kingdom	nan	GretzingerNature2022	911.414
Alh_80	LAK015	9.9758	9.9758	1	0	0	0	0	0	0	1452	1200	48.5933	52.4	12.2042	0.5	Altheim	England, Suffolk, Lakenheath	Germany	United Kingdom	nan	GretzingerNature2022	930.686
Alh_265	CSK014	9.9754	9.9754	1	0	0	0	0	0	0	1382	1250	48.5933	48.1502	12.2042	16.4669	Altheim	Csokorgasse	Germany	Austria	nan	WangNature2025	319.588
Alh_281	HAD009	9.9519	9.9519	1	0	0	0	0	0	0	1410	1200	48.5933	52.2	12.2042	0.2	Altheim	England, Cambridgeshire, Hatherdene	Germany	United Kingdom	nan	GretzingerNature2022	941.605
UKR123	Alh_236	9.9507	9.9507	1	0	0	0	0	0	0	1600	1385	49.8562	48.5933	33.9812	12.2042	Shуshakу	Altheim	Ukraine	Germany	SaagSciAdv2025	nan	1586.84
Alh_238	CSK075	9.9484	9.9484	1	0	0	0	0	0	0	1369	1250	48.5933	48.1502	12.2042	16.4669	Altheim	Csokorgasse	Germany	Austria	nan	WangNature2025	319.588
Alh_61	MGS205	9.9382	9.9382	1	0	0	0	0	0	0	1490	1250	48.5933	48.0802	12.2042	16.2821	Altheim	Mödling-An der Goldenen Stiege	Germany	Austria	nan	WangNature2025	307.628
Alh_129	EAS006	9.9373	9.9373	1	0	0	0	0	0	0	1430	1200	48.5933	51.2	12.2042	1.3	Altheim	England, Kent, Eastry	Germany	United Kingdom	nan	GretzingerNature2022	834.404
UKR128	Alh_237	9.93479	9.93479	1	0	0	0	0	0	0	1655	1395	49.8562	48.5933	33.9812	12.2042	Shуshakу	Altheim	Ukraine	Germany	SaagSciAdv2025	nan	1586.84
EAS002	Alh_129	9.9274	9.9274	1	0	0	0	0	0	0	1200	1430	51.2	48.5933	1.3	12.2042	England, Kent, Eastry	Altheim	United Kingdom	Germany	GretzingerNature2022	nan	834.404
EAS001	Alh_129	9.922	9.922	1	0	0	0	0	0	0	1200	1430	51.2	48.5933	1.3	12.2042	England, Kent, Eastry	Altheim	United Kingdom	Germany	GretzingerNature2022	nan	834.404
Alh_52	Bur3	9.91421	9.91421	1	0	0	0	0	0	0	1420	1390	48.5933	48.9888	12.2042	12.1406	Altheim	Burgweinting	Germany	Germany	nan	nan	44.2241
Alh_98	GRO014	9.9123	9.9123	1	0	0	0	0	0	0	1505	1075	48.5933	53.2173	12.2042	6.56552	Altheim	Groningen	Germany	Netherlands	nan	GretzingerNature2022	649.127
Alh_216	I26751	9.9055	9.9055	1	0	0	0	0	0	0	1350	1700	48.5933	45.5558	12.2042	18.718	Altheim	Ban Jelačić Square, Osijek	Germany	Croatia	nan	OlaldeNature2023	598.655
Alh_247	HNF019	9.89621	9.89621	1	0	0	0	0	0	0	1399	1550	48.5933	47.843	12.2042	21.4243	Altheim	nan	Germany	nan	nan	GnecchiRusconePNAS2025	689.774
Alh_265	MGS370	9.8957	9.8957	1	0	0	0	0	0	0	1382	1250	48.5933	48.0802	12.2042	16.2821	Altheim	Mödling-An der Goldenen Stiege	Germany	Austria	nan	WangNature2025	307.628
Alh_57	CSK053	9.8932	9.8932	1	0	0	0	0	0	0	1445	1250	48.5933	48.1502	12.2042	16.4669	Altheim	Csokorgasse	Germany	Austria	nan	WangNature2025	319.588
Alh_265	MGS165	9.8883	9.8883	1	0	0	0	0	0	0	1382	1250	48.5933	48.0802	12.2042	16.2821	Altheim	Mödling-An der Goldenen Stiege	Germany	Austria	nan	WangNature2025	307.628
SED008	Alh_34	9.8773	9.8773	1	0	0	0	0	0	0	1200	1452	52.9	48.5933	0.5	12.2042	England, Norfolk, Sedgeford	Altheim	United Kingdom	Germany	GretzingerNature2022	nan	953.274
Alh_246	HNF019	9.87401	9.87401	1	0	0	0	0	0	0	1399	1550	48.5933	47.843	12.2042	21.4243	Altheim	nan	Germany	nan	nan	GnecchiRusconePNAS2025	689.774
Alh_239	CSK028	9.867	9.867	1	0	0	0	0	0	0	1366	1250	48.5933	48.1502	12.2042	16.4669	Altheim	Csokorgasse	Germany	Austria	nan	WangNature2025	319.588
Alh_98	MGS464	9.85421	9.85421	1	0	0	0	0	0	0	1505	1250	48.5933	48.0802	12.2042	16.2821	Altheim	Mödling-An der Goldenen Stiege	Germany	Austria	nan	WangNature2025	307.628
R10618	Alh_265	9.85219	9.85219	1	0	0	0	0	0	0	1789	1382	54.1176	48.5933	19.5742	12.2042	ElblągHeights,Weklice	Altheim	Poland	Germany	AntoniobioRxiv2022	nan	799.95
BARD-T1	Alh_29	9.8485	9.8485	1	0	0	0	0	0	0	1350	1503	45.077	48.5933	6.7	12.2042	Bardonecchia	Altheim	Italy	Germany	VyasCurrBio2023	nan	573.426
Alh_281	ErgDF2	9.8457	9.8457	1	0	0	0	0	0	0	1410	1251	48.5933	48.6917	12.2042	12.2013	Altheim	Ergoldsbach	Germany	Germany	nan	nan	10.9391
Alh_121	HID001	9.8435	9.8435	1	0	0	0	0	0	0	1315	1550	48.5933	52.2804	12.2042	9.71249	Altheim	Lower Saxony, Hiddestorf	Germany	Germany	nan	GretzingerNature2022	446.645
Alh_159	MGS009	9.8371	9.8371	1	0	0	0	0	0	0	1390	1250	48.5933	48.0802	12.2042	16.2821	Altheim	Mödling-An der Goldenen Stiege	Germany	Austria	nan	WangNature2025	307.628
OBH-52	Alh_228	9.83239	9.83239	1	0	0	0	0	0	0	1200	1360	46.5999	48.5933	20.7384	12.2042	Békés County, Orosháza-Béketsz, Homokbánya	Altheim	Hungary	Germany	MarotiTorokCurrBio2022	nan	678.56
ELY002	Alh_80	9.8299	9.8299	1	0	0	0	0	0	0	1200	1452	52.4	48.5933	0.3	12.2042	England, Cambridgeshire, Ely	Altheim	United Kingdom	Germany	GretzingerNature2022	nan	943.292
SED008	Alh_57	9.8224	9.8224	1	0	0	0	0	0	0	1200	1445	52.9	48.5933	0.5	12.2042	England, Norfolk, Sedgeford	Altheim	United Kingdom	Germany	GretzingerNature2022	nan	953.274
Alh_124	VIM5	9.8138	9.8138	1	0	0	0	0	0	0	1380	1600	48.5933	44.732	12.2042	21.234	Altheim	Viminacium; Pirivoj	Germany	Serbia	nan	nan	812.728
Alh_129	Mln24	9.8126	9.8126	1	0	0	0	0	0	0	1430	1253	48.5933	49.8546	12.2042	9.0864	Altheim	Moemlingen	Germany	Germany	nan	nan	266.903
EAS002	Alh_48	9.8091	9.8091	1	0	0	0	0	0	0	1200	1489	51.2	48.5933	1.3	12.2042	England, Kent, Eastry	Altheim	United Kingdom	Germany	GretzingerNature2022	nan	834.404
Alh_145	SZ22	9.8089	9.8089	1	0	0	0	0	0	0	1395	1442	48.5933	46.2833	12.2042	17.85	Altheim	Szólád	Germany	Hungary	nan	AmorimNatureCommunications2018	497.126
KOS002	Alh_29	9.8042	9.8042	1	0	0	0	0	0	0	1206	1503	51.1174	48.5933	2.65742	12.2042	Koksijde	Altheim	Belgium	Germany	SassoPNAS2024	nan	741.001
Alh_80	I20798	9.7982	9.7982	1	0	0	0	0	0	0	1452	1200	48.5933	47.3532	12.2042	21.5116	Altheim	Derecske-Hosszú lapos	Germany	Hungary	nan	GnecchiRusconeCell2022	707.999
Alh_159	MGS055	9.7883	9.7883	1	0	0	0	0	0	0	1390	1250	48.5933	48.0802	12.2042	16.2821	Altheim	Mödling-An der Goldenen Stiege	Germany	Austria	nan	WangNature2025	307.628
Alh_133	I20658	9.7882	9.7882	1	0	0	0	0	0	0	1355	1450	48.5933	54.171	12.2042	-0.605739	Altheim	England, North Yorkshire, Vale of Pickering, West Heslerton	Germany	United Kingdom	nan	GretzingerNature2022	1083.89
Alh_98	Bal_111	9.76111	9.76111	1	0	0	0	0	0	0	1505	1470	48.5933	46.806	12.2042	17.771	Altheim	Balatonszemes - Szemesi berek	Germany	Hungary	nan	VyasCurrBio2023	462.528
Alh_94	HAD011	9.7481	9.7481	1	0	0	0	0	0	0	1480	1200	48.5933	52.2	12.2042	0.2	Altheim	England, Cambridgeshire, Hatherdene	Germany	United Kingdom	nan	GretzingerNature2022	941.605
Alh_265	SZ9	9.7407	9.7407	1	0	0	0	0	0	0	1382	1442	48.5933	46.2833	12.2042	17.85	Altheim	Szólád	Germany	Hungary	nan	AmorimNatureCommunications2018	497.126
Alh_156	MGS125	9.7401	9.7401	1	0	0	0	0	0	0	1355	1250	48.5933	48.0802	12.2042	16.2821	Altheim	Mödling-An der Goldenen Stiege	Germany	Austria	nan	WangNature2025	307.628
VK289	Alh_281	9.73219	9.73219	1	0	0	0	0	0	0	1100	1410	54.8	48.5933	10.69	12.2042	Langeland, Bodkergarden	Altheim	Denmark	Germany	MargaryanWillerslevNature2020	nan	698.407
Alh_129	ADN011	9.7316	9.7316	1	0	0	0	0	0	0	1430	1150	48.5933	52.3597	12.2042	9.8695	Altheim	Lower Saxony, Anderten	Germany	Germany	nan	GretzingerNature2022	450.491
Alh_144	I17277	9.72149	9.72149	1	0	0	0	0	0	0	1407	1200	48.5933	54.6976	12.2042	-1.18104	Altheim	England, Durham, Hartlepool, Olive Street	Germany	United Kingdom	nan	GretzingerNature2022	1145.68
R10636	Alh_51	9.71562	9.71562	1	0	0	0	0	0	0	1875	1482	54.1176	48.5933	19.5742	12.2042	Elbląg Heights, Weklice	Altheim	Poland	Germany	AntoniobioRxiv2022	nan	799.95
VPB-310	Alh_152	9.7046	9.7046	1	0	0	0	0	0	0	1008	1265	46.8003	48.5933	17.3095	12.2042	Somogy County, Vörs-Papkert-B	Altheim	Hungary	Germany	MarotiTorokCurrBio2022	nan	431.84
Alh_45	MLE004	9.7029	9.7029	1	0	0	0	0	0	0	1455	1400	48.5933	48.0765	12.2042	16.2919	Altheim	Mödling-Leinerinnen	Germany	Austria	nan	WangNature2025	308.43
VPB-310	Alh_154	9.70271	9.70271	1	0	0	0	0	0	0	1008	1300	46.8003	48.5933	17.3095	12.2042	Somogy County, Vörs-Papkert-B	Altheim	Hungary	Germany	MarotiTorokCurrBio2022	nan	431.84
Alh_161	MGS323	9.702	9.702	1	0	0	0	0	0	0	1382	1250	48.5933	48.0802	12.2042	16.2821	Altheim	Mödling-An der Goldenen Stiege	Germany	Austria	nan	WangNature2025	307.628
Alh_245	C1370	9.69961	9.69961	1	0	0	0	0	0	0	1395	1318	48.5933	43.79	12.2042	82.64	Altheim	Xinjiang, Yili Region, Nileke County, Jirentaigoukou	Germany	China	nan	KumarFuScience2022	5267.8
Alh_29	SZ13	9.6973	9.6973	1	0	0	0	0	0	0	1503	1462	48.5933	46.2833	12.2042	17.85	Altheim	Szólád	Germany	Hungary	nan	AmorimNatureCommunications2018	497.126
Alh_29	SZ7	9.6973	9.6973	1	0	0	0	0	0	0	1503	1442	48.5933	46.2833	12.2042	17.85	Altheim	Szólád	Germany	Hungary	nan	AmorimNatureCommunications2018	497.126
Alh_130	SZ9	9.6928	9.6928	1	0	0	0	0	0	0	1382	1442	48.5933	46.2833	12.2042	17.85	Altheim	Szólád	Germany	Hungary	nan	AmorimNatureCommunications2018	497.126
Alh_225	EV5	9.6923	9.6923	1	0	0	0	0	0	0	1360	1260	48.5933	50.0428	12.2042	8.04211	Altheim	Eltville	Germany	Germany	nan	nan	342.792
Alh_267	MLE004	9.6861	9.6861	1	0	0	0	0	0	0	1360	1400	48.5933	48.0765	12.2042	16.2919	Altheim	Mödling-Leinerinnen	Germany	Austria	nan	WangNature2025	308.43
SED009	Alh_121	9.6844	9.6844	1	0	0	0	0	0	0	1200	1315	52.9	48.5933	0.5	12.2042	England, Norfolk, Sedgeford	Altheim	United Kingdom	Germany	GretzingerNature2022	nan	953.274
Alh_226	MGS274	9.6833	9.6833	1	0	0	0	0	0	0	1385	1250	48.5933	48.0802	12.2042	16.2821	Altheim	Mödling-An der Goldenen Stiege	Germany	Austria	nan	WangNature2025	307.628
R31	Alh_74	9.664	9.664	1	0	0	0	0	0	0	1538	1465	41.906	48.5933	12.4742	12.2042	Mausoleo di Augusto	Altheim	Italy	Germany	AntonioGaoMootsScience2019	nan	743.507
Alh_152	ErgDF2	9.6616	9.6616	1	0	0	0	0	0	0	1265	1251	48.5933	48.6917	12.2042	12.2013	Altheim	Ergoldsbach	Germany	Germany	nan	nan	10.9391
Alh_147	STRAZ_I_76	9.6486	9.6486	1	0	0	0	0	0	0	1320	1585	48.5933	48.892	12.2042	12.572	Altheim	Straubing-Azlburg	Germany	Germany	nan	nan	42.8335
Alh_129	ADN013	9.637	9.637	1	0	0	0	0	0	0	1430	1150	48.5933	52.3597	12.2042	9.8695	Altheim	Lower Saxony, Anderten	Germany	Germany	nan	GretzingerNature2022	450.491
Alh_133	DUN010	9.6252	9.6252	1	0	0	0	0	0	0	1355	1050	48.5933	53.5962	12.2042	7.64545	Altheim	Lower Saxony, Dunum	Germany	Germany	nan	nan	641.378
Alh_80	GRO012	9.6186	9.6186	1	0	0	0	0	0	0	1452	1050	48.5933	53.2173	12.2042	6.56552	Altheim	Groningen	Germany	Netherlands	nan	GretzingerNature2022	649.127
Alh_121	HAD014	9.6092	9.6092	1	0	0	0	0	0	0	1315	1200	48.5933	52.2	12.2042	0.2	Altheim	England, Cambridgeshire, Hatherdene	Germany	United Kingdom	nan	GretzingerNature2022	941.605
Alh_225	CSK058	9.6083	9.6083	1	0	0	0	0	0	0	1360	1250	48.5933	48.1502	12.2042	16.4669	Altheim	Csokorgasse	Germany	Austria	nan	WangNature2025	319.588
Alh_48	MLE002	9.60649	9.60649	1	0	0	0	0	0	0	1489	1400	48.5933	48.0765	12.2042	16.2919	Altheim	Mödling-Leinerinnen	Germany	Austria	nan	WangNature2025	308.43
VPB-310	Alh_267	9.59009	9.59009	1	0	0	0	0	0	0	1008	1360	46.8003	48.5933	17.3095	12.2042	Somogy County, Vörs-Papkert-B	Altheim	Hungary	Germany	MarotiTorokCurrBio2022	nan	431.84
Alh_265	MGS205	9.5874	9.5874	1	0	0	0	0	0	0	1382	1250	48.5933	48.0802	12.2042	16.2821	Altheim	Mödling-An der Goldenen Stiege	Germany	Austria	nan	WangNature2025	307.628
Alh_154	I14533	9.5847	9.5847	1	0	0	0	0	0	0	1300	1350	48.5933	50.7891	12.2042	0.082351	Altheim	England, Sussex, Bishopstone, Rookery Hill	Germany	United Kingdom	nan	nan	906.913
Alh_267	MGS421	9.5835	9.5835	1	0	0	0	0	0	0	1360	1250	48.5933	48.0802	12.2042	16.2821	Altheim	Mödling-An der Goldenen Stiege	Germany	Austria	nan	WangNature2025	307.628
Alh_129	SRS004	9.58019	9.58019	1	0	0	0	0	0	0	1430	1150	48.5933	53.5377	12.2042	7.94468	Altheim	Lower Saxony, Schortens	Germany	Germany	nan	GretzingerNature2022	625.608
snb019	Alh_136	9.5784	9.5784	1	0	0	0	0	0	0	1475	1365	56.55	48.5933	16.63	12.2042	Sandby Borg	Altheim	Sweden	Germany	RodriguezVarelaCell2023	nan	934.373
Alh_153	STRAZ_I_76	9.5688	9.5688	1	0	0	0	0	0	0	1275	1585	48.5933	48.892	12.2042	12.572	Altheim	Straubing-Azlburg	Germany	Germany	nan	nan	42.8335
Alh_137	STRAZ_I_76	9.5688	9.5688	1	0	0	0	0	0	0	1280	1585	48.5933	48.892	12.2042	12.572	Altheim	Straubing-Azlburg	Germany	Germany	nan	nan	42.8335
R10838	Alh_121	9.5613	9.5613	1	0	0	0	0	0	0	1475	1315	54.8985	48.5933	23.9036	12.2042	Kaunas City, Marvelė Necropolis	Altheim	Lithuania	Germany	AntoniobioRxiv2022	nan	1067.62
VK551	Alh_84	9.5575	9.5575	1	0	0	0	0	0	0	1200	1510	58.17	48.5933	22.25	12.2042	Saaremaa, Salme	Altheim	Estonia	Germany	MargaryanWillerslevNature2020	nan	1255.14
OAI003	Alh_132	9.5554	9.5554	1	0	0	0	0	0	0	1200	1360	52.2	48.5933	0.1	12.2042	England, Cambridgeshire, Oakington	Altheim	United Kingdom	Germany	GretzingerNature2022	nan	948.016
Alh_155	MGS010	9.5383	9.5383	1	0	0	0	0	0	0	1362	1250	48.5933	48.0802	12.2042	16.2821	Altheim	Mödling-An der Goldenen Stiege	Germany	Austria	nan	WangNature2025	307.628
Alh_129	DRU017	9.5242	9.5242	1	0	0	0	0	0	0	1430	1200	48.5933	52.8147	12.2042	8.19234	Altheim	Lower Saxony, Drantum	Germany	Germany	nan	GretzingerNature2022	548.293
Alh_163	Btb112	9.5185	9.5185	1	0	0	0	0	0	0	1306	1404	48.5933	49.9002	12.2042	8.5132	Altheim	Buettelborn	Germany	Germany	nan	nan	305.476
Alh_215	ErgDF4	9.51461	9.51461	1	0	0	0	0	0	0	1340	1250	48.5933	48.6917	12.2042	12.2013	Altheim	Ergoldsbach	Germany	Germany	nan	nan	10.9391
KDA-485	Alh_242	9.514	9.514	1	0	0	0	0	0	0	1270	1387	46.38	48.5933	20.0894	12.2042	Csongrád-Csanád County, Kiskundorozsma-Daruhalom-dűlő	Altheim	Hungary	Germany	MarotiTorokCurrBio2022	nan	642.796
PV-12	Alh_245	9.5019	9.5019	1	0	0	0	0	0	0	1200	1395	46.3044	48.5933	20.858	12.2042	Csongrád-Csanád County, Pitvaros-Víztározó	Altheim	Hungary	Germany	MarotiTorokCurrBio2022	nan	700.001
PV-12	Alh_245	9.5019	9.5019	1	0	0	0	0	0	0	1200	1395	46.3044	48.5933	20.858	12.2042	Csongrád-Csanád County, Pitvaros-Víztározó	Altheim	Hungary	Germany	MarotiTorokCurrBio2022	nan	700.001
VK166	Alh_151	9.4983	9.4983	1	0	0	0	0	0	0	1010	1368	51.76	48.5933	-1.26	12.2042	England, Oxford, St John's College Oxford	Altheim	United Kingdom	Germany	MargaryanWillerslevNature2020	nan	1022.41
VPB-310	Alh_133	9.49739	9.49739	1	0	0	0	0	0	0	1008	1355	46.8003	48.5933	17.3095	12.2042	Somogy County, Vörs-Papkert-B	Altheim	Hungary	Germany	MarotiTorokCurrBio2022	nan	431.84
R10636	Alh_33	9.49641	9.49641	1	0	0	0	0	0	0	1875	1461	54.1176	48.5933	19.5742	12.2042	Elbląg Heights, Weklice	Altheim	Poland	Germany	AntoniobioRxiv2022	nan	799.95
Alh_121	Bur2	9.4926	9.4926	1	0	0	0	0	0	0	1315	1390	48.5933	48.9888	12.2042	12.1406	Altheim	Burgweinting	Germany	Germany	nan	nan	44.2241
VK371	Alh_94	9.4884	9.4884	1	0	0	0	0	0	0	1065	1480	55.5	48.5933	10.33	12.2042	Funen, Galgedil	Altheim	Denmark	Germany	MargaryanWillerslevNature2020	nan	779.095
Alh_163	STRAZ_I_76	9.4836	9.4836	1	0	0	0	0	0	0	1306	1585	48.5933	48.892	12.2042	12.572	Altheim	Straubing-Azlburg	Germany	Germany	nan	nan	42.8335
HMSZ-50	Alh_57	9.4825	9.4825	1	0	0	0	0	0	0	1021	1445	46.5416	48.5933	19.128	12.2042	Bács-Kiskun County, Homokmégy-Székes	Altheim	Hungary	Germany	MarotiTorokCurrBio2022	nan	568.473
snb019	Alh_131	9.4808	9.4808	1	0	0	0	0	0	0	1475	1340	56.55	48.5933	16.63	12.2042	Sandby Borg	Altheim	Sweden	Germany	RodriguezVarelaCell2023	nan	934.373
KD-29	Alh_228	9.47469	9.47469	1	0	0	0	0	0	0	1241	1360	47.404	48.5933	21.3905	12.2042	Hajdú-Bihar County, Kaba-Dögös	Altheim	Hungary	Germany	MarotiTorokCurrBio2022	nan	697.732
Alh_143	MGS192	9.471	9.471	1	0	0	0	0	0	0	1360	1250	48.5933	48.0802	12.2042	16.2821	Altheim	Mödling-An der Goldenen Stiege	Germany	Austria	nan	WangNature2025	307.628
VK390	Alh_217	9.4709	9.4709	1	0	0	0	0	0	0	1450	1404	59.22	48.5933	9.59	12.2042	Nor South, Telemark	Altheim	Norway	Germany	MargaryanWillerslevNature2020	nan	1194.95
MM-83	Alh_245	9.4619	9.4619	1	0	0	0	0	0	0	1325	1395	46.2167	48.5933	20.5167	12.2042	Csongrád-Csanád County, Makó-Mikócsa-halom	Altheim	Hungary	Germany	MarotiTorokCurrBio2022	nan	680.327
MM-83	Alh_245	9.4619	9.4619	1	0	0	0	0	0	0	1325	1395	46.2167	48.5933	20.5167	12.2042	Csongrád-Csanád County, Makó-Mikócsa-halom	Altheim	Hungary	Germany	MarotiTorokCurrBio2022	nan	680.327
Alh_84	MGS265	9.4615	9.4615	1	0	0	0	0	0	0	1510	1250	48.5933	48.0802	12.2042	16.2821	Altheim	Mödling-An der Goldenen Stiege	Germany	Austria	nan	WangNature2025	307.628
Alh_225	HVN002	9.4592	9.4592	1	0	0	0	0	0	0	1360	1700	48.5933	53.7386	12.2042	11.6318	Altheim	Häven	Germany	Germany	nan	nan	573.805
snb019	Alh_133	9.4584	9.4584	1	0	0	0	0	0	0	1475	1355	56.55	48.5933	16.63	12.2042	Sandby Borg	Altheim	Sweden	Germany	RodriguezVarelaCell2023	nan	934.373
snb019	Alh_267	9.457	9.457	1	0	0	0	0	0	0	1475	1360	56.55	48.5933	16.63	12.2042	Sandby Borg	Altheim	Sweden	Germany	RodriguezVarelaCell2023	nan	934.373
Alh_145	MGS009	9.4563	9.4563	1	0	0	0	0	0	0	1395	1250	48.5933	48.0802	12.2042	16.2821	Altheim	Mödling-An der Goldenen Stiege	Germany	Austria	nan	WangNature2025	307.628
Alh_242	I20680	9.45441	9.45441	1	0	0	0	0	0	0	1387	1450	48.5933	54.171	12.2042	-0.605739	Altheim	England, North Yorkshire, Vale of Pickering, West Heslerton	Germany	United Kingdom	nan	GretzingerNature2022	1083.89
Alh_163	Wh59	9.43741	9.43741	1	0	0	0	0	0	0	1306	1435	48.5933	47.8448	12.2042	11.1579	Altheim	Weilheim	Germany	Germany	nan	nan	113.897
Alh_163	Wh4	9.43741	9.43741	1	0	0	0	0	0	0	1306	1445	48.5933	47.8448	12.2042	11.1579	Altheim	Weilheim	Germany	Germany	nan	nan	113.897
Alh_45	HID004	9.43459	9.43459	1	0	0	0	0	0	0	1455	1550	48.5933	52.2804	12.2042	9.71249	Altheim	Lower Saxony, Hiddestorf	Germany	Germany	nan	GretzingerNature2022	446.645
Alh_145	MGS055	9.4327	9.4327	1	0	0	0	0	0	0	1395	1250	48.5933	48.0802	12.2042	16.2821	Altheim	Mödling-An der Goldenen Stiege	Germany	Austria	nan	WangNature2025	307.628
VK289	Alh_265	9.4246	9.4246	1	0	0	0	0	0	0	1100	1382	54.8	48.5933	10.69	12.2042	Langeland, Bodkergarden	Altheim	Denmark	Germany	MargaryanWillerslevNature2020	nan	698.407
Alh_73	I17277	9.4156	9.4156	1	0	0	0	0	0	0	1486	1200	48.5933	54.6976	12.2042	-1.18104	Altheim	England, Durham, Hartlepool, Olive Street	Germany	United Kingdom	nan	GretzingerNature2022	1145.68
Alh_232	MGS148	9.40909	9.40909	1	0	0	0	0	0	0	1354	1250	48.5933	48.0802	12.2042	16.2821	Altheim	Mödling-An der Goldenen Stiege	Germany	Austria	nan	WangNature2025	307.628
Alh_26	MGS100	9.3954	9.3954	1	0	0	0	0	0	0	1325	1250	48.5933	48.0802	12.2042	16.2821	Altheim	Mödling-An der Goldenen Stiege	Germany	Austria	nan	WangNature2025	307.628
Alh_265	Hacs_20	9.39051	9.39051	1	0	0	0	0	0	0	1382	1490	48.5933	46.655	12.2042	17.701	Altheim	Hács - Béndekpuszta	Germany	Hungary	nan	Vyas_et_al_2023	465.842
HACS-21	Alh_229	9.3872	9.3872	1	0	0	0	0	0	0	1500	1445	46.6609	48.5933	17.7133	12.2042	Hács - Béndekpuszta	Altheim	Hungary	Germany	VyasCurrBio2023	nan	466.34
VPB-310	Alh_147	9.3846	9.3846	1	0	0	0	0	0	0	1008	1320	46.8003	48.5933	17.3095	12.2042	Somogy County, Vörs-Papkert-B	Altheim	Hungary	Germany	MarotiTorokCurrBio2022	nan	431.84
Alh_154	STRAZ_I_76	9.382	9.382	1	0	0	0	0	0	0	1300	1585	48.5933	48.892	12.2042	12.572	Altheim	Straubing-Azlburg	Germany	Germany	nan	nan	42.8335
Alh_215	Bur5	9.3812	9.3812	1	0	0	0	0	0	0	1340	1390	48.5933	48.9888	12.2042	12.1406	Altheim	Burgweinting	Germany	Germany	nan	nan	44.2241
R10666	Alh_232	9.3769	9.3769	1	0	0	0	0	0	0	1241	1354	48.1654	48.5933	14.0366	12.2042	Upper Austria, Wels, Ovilava	Altheim	Austria	Germany	AntoniobioRxiv2022	nan	143.833
Alh_226	CSK064	9.3664	9.3664	1	0	0	0	0	0	0	1385	1250	48.5933	48.1502	12.2042	16.4669	Altheim	Csokorgasse	Germany	Austria	nan	WangNature2025	319.588
Alh_94	FVD008	9.36381	9.36381	1	0	0	0	0	0	0	1480	1500	48.5933	46.725	12.2042	17.577	Altheim	Fonyód - Mérnöki telep	Germany	Hungary	nan	VyasCurrBio2023	453.758
Alh_131	STRAZ_I_76	9.3608	9.3608	1	0	0	0	0	0	0	1340	1585	48.5933	48.892	12.2042	12.572	Altheim	Straubing-Azlburg	Germany	Germany	nan	nan	42.8335
VK134	Alh_52	9.3455	9.3455	1	0	0	0	0	0	0	1000	1420	55.5	48.5933	10.33	12.2042	Funen, Galgedil	Altheim	Denmark	Germany	MargaryanWillerslevNature2020	nan	779.095
VK328	Alh_61	9.339	9.339	1	0	0	0	0	0	0	1104	1490	55.33	48.5933	8.76	12.2042	Jutland, Ribe	Altheim	Denmark	Germany	MargaryanWillerslevNature2020	nan	785.811
Alh_219	MGS148	9.3369	9.3369	1	0	0	0	0	0	0	1370	1250	48.5933	48.0802	12.2042	16.2821	Altheim	Mödling-An der Goldenen Stiege	Germany	Austria	nan	WangNature2025	307.628
Alh_240	MGS148	9.3369	9.3369	1	0	0	0	0	0	0	1370	1250	48.5933	48.0802	12.2042	16.2821	Altheim	Mödling-An der Goldenen Stiege	Germany	Austria	nan	WangNature2025	307.628
Alh_356	Btb161_1	9.3318	9.3318	1	0	0	0	0	0	0	1420	1328	48.5933	49.9002	12.2042	8.5132	Altheim	Buettelborn	Germany	Germany	nan	nan	305.476
Alh_129	ADN002	9.3306	9.3306	1	0	0	0	0	0	0	1430	1150	48.5933	52.3597	12.2042	9.8695	Altheim	Lower Saxony, Anderten	Germany	Germany	nan	GretzingerNature2022	450.491
Alh_235	POH003	9.3306	9.3306	1	0	0	0	0	0	0	1367	1200	48.5933	51.3	12.2042	0.2	Altheim	England, Kent, Polhill	Germany	United Kingdom	nan	GretzingerNature2022	911.414
Alh_161	MGS414	9.327	9.327	1	0	0	0	0	0	0	1382	1250	48.5933	48.0802	12.2042	16.2821	Altheim	Mödling-An der Goldenen Stiege	Germany	Austria	nan	WangNature2025	307.628
Alh_84	DRU001	9.3255	9.3255	1	0	0	0	0	0	0	1510	1200	48.5933	52.8147	12.2042	8.19234	Altheim	Lower Saxony, Drantum	Germany	Germany	nan	GretzingerNature2022	548.293
VK288	Alh_356	9.32131	9.32131	1	0	0	0	0	0	0	1000	1420	54.87	48.5933	10.72	12.2042	Langeland, Bogevej	Altheim	Denmark	Germany	MargaryanWillerslevNature2020	nan	705.797
Alh_265	ErgDF3	9.3112	9.3112	1	0	0	0	0	0	0	1382	1250	48.5933	48.6917	12.2042	12.2013	Altheim	Ergoldsbach	Germany	Germany	nan	nan	10.9391
Alh_63	MGS205	9.3111	9.3111	1	0	0	0	0	0	0	1473	1250	48.5933	48.0802	12.2042	16.2821	Altheim	Mödling-An der Goldenen Stiege	Germany	Austria	nan	WangNature2025	307.628
CSB-3	Alh_226	9.3094	9.3094	1	0	0	0	0	0	0	1550	1385	46.7085	48.5933	20.2464	12.2042	Csongrád-Csanád County, Csongrád-Berzsenyiutca	Altheim	Hungary	Germany	MarotiTorokCurrBio2022	nan	639.126
Alh_267	MGS188	9.30871	9.30871	1	0	0	0	0	0	0	1360	1250	48.5933	48.0802	12.2042	16.2821	Altheim	Mödling-An der Goldenen Stiege	Germany	Austria	nan	WangNature2025	307.628
Alh_150	DUN010	9.3031	9.3031	1	0	0	0	0	0	0	1394	1050	48.5933	53.5962	12.2042	7.64545	Altheim	Lower Saxony, Dunum	Germany	Germany	nan	nan	641.378
Alh_159	Btb184	9.2864	9.2864	1	0	0	0	0	0	0	1390	1296	48.5933	49.9002	12.2042	8.5132	Altheim	Buettelborn	Germany	Germany	nan	nan	305.476
Alh_265	HID001	9.2777	9.2777	1	0	0	0	0	0	0	1382	1550	48.5933	52.2804	12.2042	9.71249	Altheim	Lower Saxony, Hiddestorf	Germany	Germany	nan	GretzingerNature2022	446.645
Alh_124	IND013	9.2737	9.2737	1	0	0	0	0	0	0	1380	1350	48.5933	50.8461	12.2042	6.35782	Altheim	North Rhine-Westphalia, Alt-Inden	Germany	Germany	nan	GretzingerNature2022	490.218
Alh_134	LEO012	9.2704	9.2704	1	0	0	0	0	0	0	1365	1250	48.5933	47.9347	12.2042	16.2215	Altheim	Leobersdorf	Germany	Austria	nan	WangNature2025	307.082
Alh_158	I20644	9.2678	9.2678	1	0	0	0	0	0	0	1395	1450	48.5933	54.171	12.2042	-0.605739	Altheim	England, North Yorkshire, Vale of Pickering, West Heslerton	Germany	United Kingdom	nan	GretzingerNature2022	1083.89
VK332	Alh_73	9.2674	9.2674	1	0	0	0	0	0	0	1085	1486	56.4153	48.5933	16.4326	12.2042	Oland	Altheim	Sweden	Germany	MargaryanWillerslevNature2020	nan	916.09
Alh_149	STRAZ_I_76	9.2672	9.2672	1	0	0	0	0	0	0	1290	1585	48.5933	48.892	12.2042	12.572	Altheim	Straubing-Azlburg	Germany	Germany	nan	nan	42.8335
VK296	Alh_63	9.2643	9.2643	1	0	0	0	0	0	0	1230	1473	55.15	48.5933	11.87	12.2042	Sealand, Hundstrup Mose	Altheim	Denmark	Germany	MargaryanWillerslevNature2020	nan	729.884
Alh_267	STRAZ_I_76	9.2617	9.2617	1	0	0	0	0	0	0	1360	1585	48.5933	48.892	12.2042	12.572	Altheim	Straubing-Azlburg	Germany	Germany	nan	nan	42.8335
Alh_264	MGS298	9.2605	9.2605	1	0	0	0	0	0	0	1382	1250	48.5933	48.0802	12.2042	16.2821	Altheim	Mödling-An der Goldenen Stiege	Germany	Austria	nan	WangNature2025	307.628
Alh_132	MGS188	9.259	9.259	1	0	0	0	0	0	0	1360	1250	48.5933	48.0802	12.2042	16.2821	Altheim	Mödling-An der Goldenen Stiege	Germany	Austria	nan	WangNature2025	307.628
Alh_129	I17273	9.2514	9.2514	1	0	0	0	0	0	0	1430	1400	48.5933	54.5945	12.2042	-1.3094	Altheim	England, North Yorkshire, Stockton-on-Tees, Norton, Norton East Mill	Germany	United Kingdom	nan	GretzingerNature2022	1147.01
VPB-310	Alh_137	9.2497	9.2497	1	0	0	0	0	0	0	1008	1280	46.8003	48.5933	17.3095	12.2042	Somogy County, Vörs-Papkert-B	Altheim	Hungary	Germany	MarotiTorokCurrBio2022	nan	431.84
Alh_245	TGH012	9.2453	9.2453	1	0	0	0	0	0	0	1395	1450	48.5933	47.384	12.2042	20.5082	Altheim	nan	Germany	nan	nan	GnecchiRusconePNAS2025	633.895
Alh_245	TGH012	9.2453	9.2453	1	0	0	0	0	0	0	1395	1450	48.5933	47.384	12.2042	20.5082	Altheim	nan	Germany	nan	nan	GnecchiRusconePNAS2025	633.895
Alh_236	FVD011	9.24461	9.24461	1	0	0	0	0	0	0	1385	1500	48.5933	46.725	12.2042	17.577	Altheim	Fonyód - Mérnöki telep	Germany	Hungary	nan	VyasCurrBio2023	453.758
Alh_158	SZ23	9.2434	9.2434	1	0	0	0	0	0	0	1395	1442	48.5933	46.2833	12.2042	17.85	Altheim	Szólád	Germany	Hungary	nan	AmorimNatureCommunications2018	497.126
OAI003	Alh_131	9.2263	9.2263	1	0	0	0	0	0	0	1200	1340	52.2	48.5933	0.1	12.2042	England, Cambridgeshire, Oakington	Altheim	United Kingdom	Germany	GretzingerNature2022	nan	948.016
Alh_190	DRU001	9.2086	9.2086	1	0	0	0	0	0	0	1430	1200	48.5933	52.8147	12.2042	8.19234	Altheim	Lower Saxony, Drantum	Germany	Germany	nan	GretzingerNature2022	548.293
TMH-199	Alh_82	9.2069	9.2069	1	0	0	0	0	0	0	1223	1480	47.7427	48.5933	20.7528	12.2042	Jász-Nagykun-Szolnok County, Tiszafüred-Majoros-halom	Altheim	Hungary	Germany	MarotiTorokCurrBio2022	nan	642.511
HMSZ-5	Alh_266	9.2037	9.2037	1	0	0	0	0	0	0	1016	1355	46.5416	48.5933	19.128	12.2042	Bács-Kiskun County, Homokmégy-Székes	Altheim	Hungary	Germany	MarotiTorokCurrBio2022	nan	568.473
Alh_52	Bur2	9.1962	9.1962	1	0	0	0	0	0	0	1420	1390	48.5933	48.9888	12.2042	12.1406	Altheim	Burgweinting	Germany	Germany	nan	nan	44.2241
Alh_244	MGS148	9.1916	9.1916	1	0	0	0	0	0	0	1355	1250	48.5933	48.0802	12.2042	16.2821	Altheim	Mödling-An der Goldenen Stiege	Germany	Austria	nan	WangNature2025	307.628
VK294	Alh_52	9.17929	9.17929	1	0	0	0	0	0	0	1075	1420	55.56	48.5933	11.25	12.2042	Sealand, Bakkendrup	Altheim	Denmark	Germany	MargaryanWillerslevNature2020	nan	777.904
OBT-106	Alh_245	9.1747	9.1747	1	0	0	0	0	0	0	1250	1395	46.6501	48.5933	20.7199	12.2042	Békés County, Orosháza-BónumTéglagyár	Altheim	Hungary	Germany	MarotiTorokCurrBio2022	nan	675.161
OBT-106	Alh_245	9.1747	9.1747	1	0	0	0	0	0	0	1250	1395	46.6501	48.5933	20.7199	12.2042	Békés County, Orosháza-BónumTéglagyár	Altheim	Hungary	Germany	MarotiTorokCurrBio2022	nan	675.161
snb010	Alh_48	9.1716	9.1716	1	0	0	0	0	0	0	1475	1489	56.55	48.5933	16.63	12.2042	Sandby Borg	Altheim	Sweden	Germany	RodriguezVarelaCell2023	nan	934.373
Alh_158	DRU001	9.1705	9.1705	1	0	0	0	0	0	0	1395	1200	48.5933	52.8147	12.2042	8.19234	Altheim	Lower Saxony, Drantum	Germany	Germany	nan	GretzingerNature2022	548.293
VK289	Alh_34	9.1537	9.1537	1	0	0	0	0	0	0	1100	1452	54.8	48.5933	10.69	12.2042	Langeland, Bodkergarden	Altheim	Denmark	Germany	MargaryanWillerslevNature2020	nan	698.407
Alh_33	HID002	9.15121	9.15121	1	0	0	0	0	0	0	1461	1550	48.5933	52.2804	12.2042	9.71249	Altheim	Lower Saxony, Hiddestorf	Germany	Germany	nan	GretzingerNature2022	446.645
Alh_82	HNF052	9.1444	9.1444	1	0	0	0	0	0	0	1480	1550	48.5933	47.843	12.2042	21.4243	Altheim	nan	Germany	nan	nan	GnecchiRusconePNAS2025	689.774
VK296	Alh_29	9.143	9.143	1	0	0	0	0	0	0	1230	1503	55.15	48.5933	11.87	12.2042	Sealand, Hundstrup Mose	Altheim	Denmark	Germany	MargaryanWillerslevNature2020	nan	729.884
Alh_280	I28447	9.1427	9.1427	1	0	0	0	0	0	0	1385	1575	48.5933	45.4885	12.2042	16.3694	Altheim	Pogorelec, Sisak	Germany	Croatia	nan	OlaldeNature2023	468.194
Alh_141	MLE004	9.1401	9.1401	1	0	0	0	0	0	0	1360	1400	48.5933	48.0765	12.2042	16.2919	Altheim	Mödling-Leinerinnen	Germany	Austria	nan	WangNature2025	308.43
Alh_122	Bur5	9.1333	9.1333	1	0	0	0	0	0	0	1360	1390	48.5933	48.9888	12.2042	12.1406	Altheim	Burgweinting	Germany	Germany	nan	nan	44.2241
Alh_225	MGS186	9.1313	9.1313	1	0	0	0	0	0	0	1360	1250	48.5933	48.0802	12.2042	16.2821	Altheim	Mödling-An der Goldenen Stiege	Germany	Austria	nan	WangNature2025	307.628
Alh_117	DUN010	9.1244	9.1244	1	0	0	0	0	0	0	1420	1050	48.5933	53.5962	12.2042	7.64545	Altheim	Lower Saxony, Dunum	Germany	Germany	nan	nan	641.378
Alh_133	SZ7	9.1198	9.1198	1	0	0	0	0	0	0	1355	1442	48.5933	46.2833	12.2042	17.85	Altheim	Szólád	Germany	Hungary	nan	AmorimNatureCommunications2018	497.126
HC-168	Alh_52	9.1139	9.1139	1	0	0	0	0	0	0	1285	1420	46.4936	48.5933	19.1687	12.2042	Bács-Kiskun County, Hajós-Cifrahegy	Altheim	Hungary	Germany	MarotiTorokCurrBio2022	nan	573.636
Alh_247	POH003	9.1115	9.1115	1	0	0	0	0	0	0	1399	1200	48.5933	51.3	12.2042	0.2	Altheim	England, Kent, Polhill	Germany	United Kingdom	nan	GretzingerNature2022	911.414
OAI003	Alh_117	9.10931	9.10931	1	0	0	0	0	0	0	1200	1420	52.2	48.5933	0.1	12.2042	England, Cambridgeshire, Oakington	Altheim	United Kingdom	Germany	GretzingerNature2022	nan	948.016
Alh_123	MGS148	9.10929	9.10929	1	0	0	0	0	0	0	1375	1250	48.5933	48.0802	12.2042	16.2821	Altheim	Mödling-An der Goldenen Stiege	Germany	Austria	nan	WangNature2025	307.628
Alh_120	SZ18	9.0905	9.0905	1	0	0	0	0	0	0	1362	1442	48.5933	46.2833	12.2042	17.85	Altheim	Szólád	Germany	Hungary	nan	AmorimNatureCommunications2018	497.126
VK335	Alh_129	9.0805	9.0805	1	0	0	0	0	0	0	1000	1430	56.7279	48.5933	16.7192	12.2042	Oland	Altheim	Sweden	Germany	MargaryanWillerslevNature2020	nan	954.847
Alh_265	I16113	9.0758	9.0758	1	0	0	0	0	0	0	1382	1462	48.5933	50.5336	12.2042	13.6176	Altheim	NW Bohemia, Most, Konobrže	Germany	Czech Republic	nan	PattersonNature2021	238.788
AGY-92	Alh_245	9.0736	9.0736	1	0	0	0	0	0	0	1009	1395	46.4775	48.5933	20.347	12.2042	Csongrád-Csanád County, Algyő258.kútkörzet	Altheim	Hungary	Germany	MarotiTorokCurrBio2022	nan	656.262
AGY-92	Alh_245	9.0736	9.0736	1	0	0	0	0	0	0	1009	1395	46.4775	48.5933	20.347	12.2042	Csongrád-Csanád County, Algyő258.kútkörzet	Altheim	Hungary	Germany	MarotiTorokCurrBio2022	nan	656.262
KOS017	Alh_158	9.0727	9.0727	1	0	0	0	0	0	0	1237	1395	51.1174	48.5933	2.65742	12.2042	Koksijde	Altheim	Belgium	Germany	SassoPNAS2024	nan	741.001
Alh_279	PCA0102	9.0692	9.0692	1	0	0	0	0	0	0	1375	1650	48.5933	50.72	12.2042	23.89	Altheim	Masłomęcz (Lublin Province, Hrubieszów County, Hrubieszów)	Germany	Poland	nan	StolarekGenomeBio2023	875.239
Alh_245	MGS264	9.0686	9.0686	1	0	0	0	0	0	0	1395	1250	48.5933	48.0802	12.2042	16.2821	Altheim	Mödling-An der Goldenen Stiege	Germany	Austria	nan	WangNature2025	307.628
Alh_245	MGS264	9.0686	9.0686	1	0	0	0	0	0	0	1395	1250	48.5933	48.0802	12.2042	16.2821	Altheim	Mödling-An der Goldenen Stiege	Germany	Austria	nan	WangNature2025	307.628
Alh_247	MGS205	9.06769	9.06769	1	0	0	0	0	0	0	1399	1250	48.5933	48.0802	12.2042	16.2821	Altheim	Mödling-An der Goldenen Stiege	Germany	Austria	nan	WangNature2025	307.628
Alh_245	MGS392	9.0656	9.0656	1	0	0	0	0	0	0	1395	1250	48.5933	48.0802	12.2042	16.2821	Altheim	Mödling-An der Goldenen Stiege	Germany	Austria	nan	WangNature2025	307.628
Alh_245	MGS392	9.0656	9.0656	1	0	0	0	0	0	0	1395	1250	48.5933	48.0802	12.2042	16.2821	Altheim	Mödling-An der Goldenen Stiege	Germany	Austria	nan	WangNature2025	307.628
Alh_129	EV2	9.0564	9.0564	1	0	0	0	0	0	0	1430	1390	48.5933	50.0428	12.2042	8.04211	Altheim	Eltville	Germany	Germany	nan	nan	342.792
Alh_149	DRU015	9.0533	9.0533	1	0	0	0	0	0	0	1290	1200	48.5933	52.8147	12.2042	8.19234	Altheim	Lower Saxony, Drantum	Germany	Germany	nan	GretzingerNature2022	548.293
Alh_33	MGS288	9.0526	9.0526	1	0	0	0	0	0	0	1461	1250	48.5933	48.0802	12.2042	16.2821	Altheim	Mödling-An der Goldenen Stiege	Germany	Austria	nan	WangNature2025	307.628
Alh_52	ErgDF3	9.05039	9.05039	1	0	0	0	0	0	0	1420	1250	48.5933	48.6917	12.2042	12.2013	Altheim	Ergoldsbach	Germany	Germany	nan	nan	10.9391
Alh_52	ErgDF2	9.05039	9.05039	1	0	0	0	0	0	0	1420	1251	48.5933	48.6917	12.2042	12.2013	Altheim	Ergoldsbach	Germany	Germany	nan	nan	10.9391
Alh_149	I17272	9.0492	9.0492	1	0	0	0	0	0	0	1290	1400	48.5933	54.5945	12.2042	-1.3094	Altheim	England, North Yorkshire, Stockton-on-Tees, Norton, Norton East Mill	Germany	United Kingdom	nan	GretzingerNature2022	1147.01
Alh_129	I16508	9.04801	9.04801	1	0	0	0	0	0	0	1430	1276	48.5933	52.0624	12.2042	-0.81617	Altheim	England, Buckinghamshire, Wolverton	Germany	United Kingdom	nan	GretzingerNature2022	1002.44
Alh_121	I20671	9.04649	9.04649	1	0	0	0	0	0	0	1315	1450	48.5933	54.171	12.2042	-0.605739	Altheim	England, North Yorkshire, Vale of Pickering, West Heslerton	Germany	United Kingdom	nan	GretzingerNature2022	1083.89
Alh_232	MGS075	9.0384	9.0384	1	0	0	0	0	0	0	1354	1250	48.5933	48.0802	12.2042	16.2821	Altheim	Mödling-An der Goldenen Stiege	Germany	Austria	nan	WangNature2025	307.628
Alh_123	MGS075	9.03391	9.03391	1	0	0	0	0	0	0	1375	1250	48.5933	48.0802	12.2042	16.2821	Altheim	Mödling-An der Goldenen Stiege	Germany	Austria	nan	WangNature2025	307.628
Alh_219	MGS075	9.03181	9.03181	1	0	0	0	0	0	0	1370	1250	48.5933	48.0802	12.2042	16.2821	Altheim	Mödling-An der Goldenen Stiege	Germany	Austria	nan	WangNature2025	307.628
Alh_240	MGS075	9.03181	9.03181	1	0	0	0	0	0	0	1370	1250	48.5933	48.0802	12.2042	16.2821	Altheim	Mödling-An der Goldenen Stiege	Germany	Austria	nan	WangNature2025	307.628
Alh_124	CSK014	9.0302	9.0302	1	0	0	0	0	0	0	1380	1250	48.5933	48.1502	12.2042	16.4669	Altheim	Csokorgasse	Germany	Austria	nan	WangNature2025	319.588
R2040	Alh_117	9.0236	9.0236	1	0	0	0	0	0	0	1625	1420	45.4647	48.5933	16.3777	12.2042	Sisak Pogorelec, western necropolis	Altheim	Croatia	Germany	AntoniobioRxiv2022	nan	470.624
OAI003	Alh_267	9.02289	9.02289	1	0	0	0	0	0	0	1200	1360	52.2	48.5933	0.1	12.2042	England, Cambridgeshire, Oakington	Altheim	United Kingdom	Germany	GretzingerNature2022	nan	948.016
Alh_226	MGS098	9.0206	9.0206	1	0	0	0	0	0	0	1385	1250	48.5933	48.0802	12.2042	16.2821	Altheim	Mödling-An der Goldenen Stiege	Germany	Austria	nan	WangNature2025	307.628
JHT-30	Alh_233	9.0127	9.0127	1	0	0	0	0	0	0	1121	1345	47.5153	48.5933	20.1427	12.2042	Jász-Nagykun-Szolnok County, Jánoshida-Tótkérpuszta	Altheim	Hungary	Germany	MarotiTorokCurrBio2022	nan	603.511
Alh_94	POH005	9.0092	9.0092	1	0	0	0	0	0	0	1480	1200	48.5933	51.3	12.2042	0.2	Altheim	England, Kent, Polhill	Germany	United Kingdom	nan	GretzingerNature2022	911.414
Alh_267	MGS048	9.0027	9.0027	1	0	0	0	0	0	0	1360	1250	48.5933	48.0802	12.2042	16.2821	Altheim	Mödling-An der Goldenen Stiege	Germany	Austria	nan	WangNature2025	307.628
Alh_63	DRU003	8.9946	8.9946	1	0	0	0	0	0	0	1473	1200	48.5933	52.8147	12.2042	8.19234	Altheim	Lower Saxony, Drantum	Germany	Germany	nan	GretzingerNature2022	548.293
Alh_237	EV5	8.9928	8.9928	1	0	0	0	0	0	0	1395	1260	48.5933	50.0428	12.2042	8.04211	Altheim	Eltville	Germany	Germany	nan	nan	342.792
Alh_248	ErgDF2	8.9898	8.9898	1	0	0	0	0	0	0	1358	1251	48.5933	48.6917	12.2042	12.2013	Altheim	Ergoldsbach	Germany	Germany	nan	nan	10.9391
VK505	Alh_143	8.9891	8.9891	1	0	0	0	0	0	0	1200	1360	58.17	48.5933	22.25	12.2042	Saaremaa, Salme	Altheim	Estonia	Germany	MargaryanWillerslevNature2020	nan	1255.14
VK512	Alh_145	8.9878	8.9878	1	0	0	0	0	0	0	1200	1395	58.17	48.5933	22.25	12.2042	Saaremaa, Salme	Altheim	Estonia	Germany	MargaryanWillerslevNature2020	nan	1255.14
Alh_249	I17272	8.9808	8.9808	1	0	0	0	0	0	0	1382	1400	48.5933	54.5945	12.2042	-1.3094	Altheim	England, North Yorkshire, Stockton-on-Tees, Norton, Norton East Mill	Germany	United Kingdom	nan	GretzingerNature2022	1147.01
Alh_356	CL93	8.9661	8.9661	1	0	0	0	0	0	0	1420	1345	48.5933	45.0792	12.2042	7.5783	Altheim	Piedmont, Collegno	Germany	Italy	nan	AmorimNatureCommunications2018	526.256
OAI001	Alh_282	8.9648	8.9648	1	0	0	0	0	0	0	1200	1325	52.2	48.5933	0.1	12.2042	England, Cambridgeshire, Oakington	Altheim	United Kingdom	Germany	GretzingerNature2022	nan	948.016
VK521	Alh_72	8.9625	8.9625	1	0	0	0	0	0	0	1650	1425	55.6359	48.5933	12.2414	12.2042	Sealand, Brondsager Torsiinre	Altheim	Denmark	Germany	MargaryanWillerslevNature2020	nan	783.621
Alh_119	DRU001	8.9608	8.9608	1	0	0	0	0	0	0	1360	1200	48.5933	52.8147	12.2042	8.19234	Altheim	Lower Saxony, Drantum	Germany	Germany	nan	GretzingerNature2022	548.293
Alh_155	MGS165	8.953	8.953	1	0	0	0	0	0	0	1362	1250	48.5933	48.0802	12.2042	16.2821	Altheim	Mödling-An der Goldenen Stiege	Germany	Austria	nan	WangNature2025	307.628
Alh_151	MGS027	8.9515	8.9515	1	0	0	0	0	0	0	1368	1250	48.5933	48.0802	12.2042	16.2821	Altheim	Mödling-An der Goldenen Stiege	Germany	Austria	nan	WangNature2025	307.628
Alh_152	MGS139	8.949	8.949	1	0	0	0	0	0	0	1265	1250	48.5933	48.0802	12.2042	16.2821	Altheim	Mödling-An der Goldenen Stiege	Germany	Austria	nan	WangNature2025	307.628
rtp001	Alh_152	8.945	8.945	1	0	0	0	0	0	0	1475	1265	62.5	48.5933	16.3	12.2042	Romback	Altheim	Sweden	Germany	RodriguezVarelaCell2023	nan	1568.91
rtp001	Alh_163	8.9446	8.9446	1	0	0	0	0	0	0	1475	1306	62.5	48.5933	16.3	12.2042	Romback	Altheim	Sweden	Germany	RodriguezVarelaCell2023	nan	1568.91
AN-286	Alh_248	8.9375	8.9375	1	0	0	0	0	0	0	1305	1358	46.2461	48.5933	20.6278	12.2042	Csongrád-Csanád County, Apátfalva-Nagyútdűlő	Altheim	Hungary	Germany	MarotiTorokCurrBio2022	nan	686.639
Alh_82	CSK071	8.9363	8.9363	1	0	0	0	0	0	0	1480	1250	48.5933	48.1502	12.2042	16.4669	Altheim	Csokorgasse	Germany	Austria	nan	WangNature2025	319.588
Alh_74	CSK006	8.9357	8.9357	1	0	0	0	0	0	0	1465	1250	48.5933	48.1502	12.2042	16.4669	Altheim	Csokorgasse	Germany	Austria	nan	WangNature2025	319.588
Alh_248	FVD011	8.93271	8.93271	1	0	0	0	0	0	0	1358	1500	48.5933	46.725	12.2042	17.577	Altheim	Fonyód - Mérnöki telep	Germany	Hungary	nan	VyasCurrBio2023	453.758
R10474	Alh_84	8.9268	8.9268	1	0	0	0	0	0	0	1609	1510	46.0569	48.5933	14.5058	12.2042	Ljubljana, Gosposvetska Road, Emona	Altheim	Slovenia	Germany	AntoniobioRxiv2022	nan	331.312
ELY001	Alh_29	8.9192	8.9192	1	0	0	0	0	0	0	1200	1503	52.4	48.5933	0.3	12.2042	England, Cambridgeshire, Ely	Altheim	United Kingdom	Germany	GretzingerNature2022	nan	943.292
Alh_57	TGB005	8.9172	8.9172	1	0	0	0	0	0	0	1445	1450	48.5933	47.384	12.2042	20.5082	Altheim	nan	Germany	nan	nan	GnecchiRusconePNAS2025	633.895
Alh_145	CSK018	8.891	8.891	1	0	0	0	0	0	0	1395	1250	48.5933	48.1502	12.2042	16.4669	Altheim	Csokorgasse	Germany	Austria	nan	WangNature2025	319.588
Alh_159	CSK018	8.891	8.891	1	0	0	0	0	0	0	1390	1250	48.5933	48.1502	12.2042	16.4669	Altheim	Csokorgasse	Germany	Austria	nan	WangNature2025	319.588
OAI003	Alh_52	8.8822	8.8822	1	0	0	0	0	0	0	1200	1420	52.2	48.5933	0.1	12.2042	England, Cambridgeshire, Oakington	Altheim	United Kingdom	Germany	GretzingerNature2022	nan	948.016
Alh_239	Bur2	8.8808	8.8808	1	0	0	0	0	0	0	1366	1390	48.5933	48.9888	12.2042	12.1406	Altheim	Burgweinting	Germany	Germany	nan	nan	44.2241
SO-5	Alh_241	8.88	8.88	1	0	0	0	0	0	0	1000	1370	47.3053	48.5933	21.2141	12.2042	Hajdú-Bihar County, Sárrétudvari-Őrhalom	Altheim	Hungary	Germany	MarotiTorokCurrBio2022	nan	687.657
Alh_356	CSK082	8.8715	8.8715	1	0	0	0	0	0	0	1420	1250	48.5933	48.1502	12.2042	16.4669	Altheim	Csokorgasse	Germany	Austria	nan	WangNature2025	319.588
STRAZ_I_11	Alh_48	8.8712	8.8712	1	0	0	0	0	0	0	1635	1489	48.892	48.5933	12.572	12.2042	Straubing-Azlburg	Altheim	Germany	Germany	nan	nan	42.8335
Alh_51	MGS193	8.8554	8.8554	1	0	0	0	0	0	0	1482	1250	48.5933	48.0802	12.2042	16.2821	Altheim	Mödling-An der Goldenen Stiege	Germany	Austria	nan	WangNature2025	307.628
Alh_156	MGS148	8.8477	8.8477	1	0	0	0	0	0	0	1355	1250	48.5933	48.0802	12.2042	16.2821	Altheim	Mödling-An der Goldenen Stiege	Germany	Austria	nan	WangNature2025	307.628
Alh_248	DRU013	8.8475	8.8475	1	0	0	0	0	0	0	1358	1200	48.5933	52.8147	12.2042	8.19234	Altheim	Lower Saxony, Drantum	Germany	Germany	nan	GretzingerNature2022	548.293
Alh_82	SZ42	8.8451	8.8451	1	0	0	0	0	0	0	1480	1442	48.5933	46.2833	12.2042	17.85	Altheim	Szólád	Germany	Hungary	nan	AmorimNatureCommunications2018	497.126
Alh_133	MGS457	8.8319	8.8319	1	0	0	0	0	0	0	1355	1250	48.5933	48.0802	12.2042	16.2821	Altheim	Mödling-An der Goldenen Stiege	Germany	Austria	nan	WangNature2025	307.628
VK418	Alh_121	8.83031	8.83031	1	0	0	0	0	0	0	1600	1315	67.94	48.5933	14.98	12.2042	Nor North, Nordland	Altheim	Norway	Germany	MargaryanWillerslevNature2020	nan	2160.41
Alh_155	MGS030	8.8285	8.8285	1	0	0	0	0	0	0	1362	1250	48.5933	48.0802	12.2042	16.2821	Altheim	Mödling-An der Goldenen Stiege	Germany	Austria	nan	WangNature2025	307.628
KOS011	Alh_130	8.8247	8.8247	1	0	0	0	0	0	0	1199	1382	51.1174	48.5933	2.65742	12.2042	Koksijde	Altheim	Belgium	Germany	SassoPNAS2024	nan	741.001
Alh_161	SZ23	8.8218	8.8218	1	0	0	0	0	0	0	1382	1442	48.5933	46.2833	12.2042	17.85	Altheim	Szólád	Germany	Hungary	nan	AmorimNatureCommunications2018	497.126
Alh_234	CSK026	8.8192	8.8192	1	0	0	0	0	0	0	1360	1250	48.5933	48.1502	12.2042	16.4669	Altheim	Csokorgasse	Germany	Austria	nan	WangNature2025	319.588
Alh_121	DRU001	8.8139	8.8139	1	0	0	0	0	0	0	1315	1200	48.5933	52.8147	12.2042	8.19234	Altheim	Lower Saxony, Drantum	Germany	Germany	nan	GretzingerNature2022	548.293
Alh_267	Bur2	8.8114	8.8114	1	0	0	0	0	0	0	1360	1390	48.5933	48.9888	12.2042	12.1406	Altheim	Burgweinting	Germany	Germany	nan	nan	44.2241
Alh_151	MGS107	8.8101	8.8101	1	0	0	0	0	0	0	1368	1250	48.5933	48.0802	12.2042	16.2821	Altheim	Mödling-An der Goldenen Stiege	Germany	Austria	nan	WangNature2025	307.628
Alh_48	SED014	8.80619	8.80619	1	0	0	0	0	0	0	1489	1200	48.5933	52.9	12.2042	0.5	Altheim	England, Norfolk, Sedgeford	Germany	United Kingdom	nan	nan	953.274
VK420	Alh_80	8.7991	8.7991	1	0	0	0	0	0	0	1050	1452	60.8	48.5933	11.1	12.2042	Nor South, Hedmark	Altheim	Norway	Germany	MargaryanWillerslevNature2020	nan	1360.62
Alh_45	Wh59	8.79691	8.79691	1	0	0	0	0	0	0	1455	1435	48.5933	47.8448	12.2042	11.1579	Altheim	Weilheim	Germany	Germany	nan	nan	113.897
R10626	Alh_231	8.7962	8.7962	1	0	0	0	0	0	0	1875	1382	54.1176	48.5933	19.5742	12.2042	Elbląg Heights, Weklice	Altheim	Poland	Germany	AntoniobioRxiv2022	nan	799.95
Alh_34	GRO013	8.7878	8.7878	1	0	0	0	0	0	0	1452	1075	48.5933	53.2173	12.2042	6.56552	Altheim	Groningen	Germany	Netherlands	nan	GretzingerNature2022	649.127
VK296	Alh_262	8.7837	8.7837	1	0	0	0	0	0	0	1230	1413	55.15	48.5933	11.87	12.2042	Sealand, Hundstrup Mose	Altheim	Denmark	Germany	MargaryanWillerslevNature2020	nan	729.884
Alh_115	MGS148	8.778	8.778	1	0	0	0	0	0	0	1355	1250	48.5933	48.0802	12.2042	16.2821	Altheim	Mödling-An der Goldenen Stiege	Germany	Austria	nan	WangNature2025	307.628
Alh_126	MGS148	8.778	8.778	1	0	0	0	0	0	0	1360	1250	48.5933	48.0802	12.2042	16.2821	Altheim	Mödling-An der Goldenen Stiege	Germany	Austria	nan	WangNature2025	307.628
Alh_114	MGS148	8.778	8.778	1	0	0	0	0	0	0	1355	1250	48.5933	48.0802	12.2042	16.2821	Altheim	Mödling-An der Goldenen Stiege	Germany	Austria	nan	WangNature2025	307.628
Alh_115	Btb161_1	8.7778	8.7778	1	0	0	0	0	0	0	1355	1328	48.5933	49.9002	12.2042	8.5132	Altheim	Buettelborn	Germany	Germany	nan	nan	305.476
Alh_120	Btb161_1	8.7778	8.7778	1	0	0	0	0	0	0	1362	1328	48.5933	49.9002	12.2042	8.5132	Altheim	Buettelborn	Germany	Germany	nan	nan	305.476
Alh_120	MGS148	8.7756	8.7756	1	0	0	0	0	0	0	1362	1250	48.5933	48.0802	12.2042	16.2821	Altheim	Mödling-An der Goldenen Stiege	Germany	Austria	nan	WangNature2025	307.628
Alh_216	MGS148	8.7747	8.7747	1	0	0	0	0	0	0	1350	1250	48.5933	48.0802	12.2042	16.2821	Altheim	Mödling-An der Goldenen Stiege	Germany	Austria	nan	WangNature2025	307.628
Alh_52	Wh10	8.7723	8.7723	1	0	0	0	0	0	0	1420	1430	48.5933	47.8448	12.2042	11.1579	Altheim	Weilheim	Germany	Germany	nan	nan	113.897
Alh_265	Pfoe1	8.7696	8.7696	1	0	0	0	0	0	0	1382	1552	48.5933	48.8106	12.2042	11.6883	Altheim	Pfoerring	Germany	Germany	nan	nan	45.0054
Alh_150	CSK006	8.7612	8.7612	1	0	0	0	0	0	0	1394	1250	48.5933	48.1502	12.2042	16.4669	Altheim	Csokorgasse	Germany	Austria	nan	WangNature2025	319.588
Alh_55	COL_112	8.7546	8.7546	1	0	0	0	0	0	0	1505	1345	48.5933	45.0792	12.2042	7.5783	Altheim	Piedmont, Collegno	Germany	Italy	nan	TianPNAS2024	526.256
Alh_150	Btb112	8.7525	8.7525	1	0	0	0	0	0	0	1394	1404	48.5933	49.9002	12.2042	8.5132	Altheim	Buettelborn	Germany	Germany	nan	nan	305.476
Alh_236	OAI012	8.7497	8.7497	1	0	0	0	0	0	0	1385	1200	48.5933	52.2	12.2042	0.1	Altheim	England, Cambridgeshire, Oakington	Germany	United Kingdom	nan	GretzingerNature2022	948.016
R2204	Alh_236	8.7488	8.7488	1	0	0	0	0	0	0	1800	1385	48.3175	48.5933	16.9829	12.2042	Malacky district, Zohor	Altheim	Slovakia	Germany	AntoniobioRxiv2022	nan	354.731
VK328	Alh_45	8.74871	8.74871	1	0	0	0	0	0	0	1104	1455	55.33	48.5933	8.76	12.2042	Jutland, Ribe	Altheim	Denmark	Germany	MargaryanWillerslevNature2020	nan	785.811
Alh_265	Wh16	8.7484	8.7484	1	0	0	0	0	0	0	1382	1455	48.5933	47.8448	12.2042	11.1579	Altheim	Weilheim	Germany	Germany	nan	nan	113.897
VK328	Alh_52	8.7469	8.7469	1	0	0	0	0	0	0	1104	1420	55.33	48.5933	8.76	12.2042	Jutland, Ribe	Altheim	Denmark	Germany	MargaryanWillerslevNature2020	nan	785.811
Alh_238	MGS148	8.7446	8.7446	1	0	0	0	0	0	0	1369	1250	48.5933	48.0802	12.2042	16.2821	Altheim	Mödling-An der Goldenen Stiege	Germany	Austria	nan	WangNature2025	307.628
Alh_144	MGS255	8.7424	8.7424	1	0	0	0	0	0	0	1407	1250	48.5933	48.0802	12.2042	16.2821	Altheim	Mödling-An der Goldenen Stiege	Germany	Austria	nan	WangNature2025	307.628
Alh_233	I27298	8.7349	8.7349	1	0	0	0	0	0	0	1345	1450	48.5933	44.7546	12.2042	20.2621	Altheim	Kormadin, Jakovo	Germany	Serbia	nan	OlaldeNature2023	749.201
Alh_51	CSK037	8.726	8.726	1	0	0	0	0	0	0	1482	1250	48.5933	48.1502	12.2042	16.4669	Altheim	Csokorgasse	Germany	Austria	nan	WangNature2025	319.588
Alh_249	I16509	8.7256	8.7256	1	0	0	0	0	0	0	1382	1311	48.5933	52.0624	12.2042	-0.81617	Altheim	England, Buckinghamshire, Wolverton	Germany	United Kingdom	nan	GretzingerNature2022	1002.44
Alh_122	I20674	8.725	8.725	1	0	0	0	0	0	0	1360	1450	48.5933	54.171	12.2042	-0.605739	Altheim	England, North Yorkshire, Vale of Pickering, West Heslerton	Germany	United Kingdom	nan	GretzingerNature2022	1083.89
Alh_153	I20674	8.725	8.725	1	0	0	0	0	0	0	1275	1450	48.5933	54.171	12.2042	-0.605739	Altheim	England, North Yorkshire, Vale of Pickering, West Heslerton	Germany	United Kingdom	nan	GretzingerNature2022	1083.89
Alh_94	CL92	8.7248	8.7248	1	0	0	0	0	0	0	1480	1345	48.5933	45.0792	12.2042	7.5783	Altheim	Piedmont, Collegno	Germany	Italy	nan	AmorimNatureCommunications2018	526.256
Alh_154	I20674	8.7221	8.7221	1	0	0	0	0	0	0	1300	1450	48.5933	54.171	12.2042	-0.605739	Altheim	England, North Yorkshire, Vale of Pickering, West Heslerton	Germany	United Kingdom	nan	GretzingerNature2022	1083.89
Alh_263	I28448	8.7199	8.7199	1	0	0	0	0	0	0	1385	1575	48.5933	45.4885	12.2042	16.3694	Altheim	Pogorelec, Sisak	Germany	Croatia	nan	OlaldeNature2023	468.194
OAI003	Alh_116	8.7165	8.7165	1	0	0	0	0	0	0	1200	1417	52.2	48.5933	0.1	12.2042	England, Cambridgeshire, Oakington	Altheim	United Kingdom	Germany	GretzingerNature2022	nan	948.016
Alh_132	MGS034	8.7133	8.7133	1	0	0	0	0	0	0	1360	1250	48.5933	48.0802	12.2042	16.2821	Altheim	Mödling-An der Goldenen Stiege	Germany	Austria	nan	WangNature2025	307.628
Alh_132	MGS420	8.7133	8.7133	1	0	0	0	0	0	0	1360	1250	48.5933	48.0802	12.2042	16.2821	Altheim	Mödling-An der Goldenen Stiege	Germany	Austria	nan	WangNature2025	307.628
VK363	Alh_239	8.7071	8.7071	1	0	0	0	0	0	0	1000	1366	54.87	48.5933	10.72	12.2042	Langeland, Bogevej	Altheim	Denmark	Germany	MargaryanWillerslevNature2020	nan	705.797
Alh_98	MGS459	8.7034	8.7034	1	0	0	0	0	0	0	1505	1250	48.5933	48.0802	12.2042	16.2821	Altheim	Mödling-An der Goldenen Stiege	Germany	Austria	nan	WangNature2025	307.628
Alh_241	I15743	8.7028	8.7028	1	0	0	0	0	0	0	1370	1029	48.5933	43.5308	12.2042	16.26	Altheim	Trogir	Germany	Croatia	nan	LazaridisAlpaslanRoodenbergScience2022	644.083
Alh_235	MGS187	8.6976	8.6976	1	0	0	0	0	0	0	1367	1250	48.5933	48.0802	12.2042	16.2821	Altheim	Mödling-An der Goldenen Stiege	Germany	Austria	nan	WangNature2025	307.628
VK294	Alh_61	8.6843	8.6843	1	0	0	0	0	0	0	1075	1490	55.56	48.5933	11.25	12.2042	Sealand, Bakkendrup	Altheim	Denmark	Germany	MargaryanWillerslevNature2020	nan	777.904
VK294	Alh_117	8.683	8.683	1	0	0	0	0	0	0	1075	1420	55.56	48.5933	11.25	12.2042	Sealand, Bakkendrup	Altheim	Denmark	Germany	MargaryanWillerslevNature2020	nan	777.904
Alh_190	Bal_150	8.6787	8.6787	1	0	0	0	0	0	0	1430	1470	48.5933	46.806	12.2042	17.771	Altheim	Balatonszemes - Szemesi berek	Germany	Hungary	nan	VyasCurrBio2023	462.528
Alh_238	MGS075	8.67831	8.67831	1	0	0	0	0	0	0	1369	1250	48.5933	48.0802	12.2042	16.2821	Altheim	Mödling-An der Goldenen Stiege	Germany	Austria	nan	WangNature2025	307.628
Alh_155	MGS162	8.6699	8.6699	1	0	0	0	0	0	0	1362	1250	48.5933	48.0802	12.2042	16.2821	Altheim	Mödling-An der Goldenen Stiege	Germany	Austria	nan	WangNature2025	307.628
KOS028	Alh_29	8.6694	8.6694	1	0	0	0	0	0	0	1228	1503	51.1174	48.5933	2.65742	12.2042	Koksijde	Altheim	Belgium	Germany	SassoPNAS2024	nan	741.001
Alh_158	MGS059	8.6691	8.6691	1	0	0	0	0	0	0	1395	1250	48.5933	48.0802	12.2042	16.2821	Altheim	Mödling-An der Goldenen Stiege	Germany	Austria	nan	WangNature2025	307.628
Alh_34	MGS385	8.669	8.669	1	0	0	0	0	0	0	1452	1250	48.5933	48.0802	12.2042	16.2821	Altheim	Mödling-An der Goldenen Stiege	Germany	Austria	nan	WangNature2025	307.628
R3545	Alh_72	8.6667	8.6667	1	0	0	0	0	0	0	1466	1425	43.6076	48.5933	16.7143	12.2042	Gardun, Tilurium	Altheim	Croatia	Germany	AntoniobioRxiv2022	nan	654.503
Alh_231	MGS073	8.6572	8.6572	1	0	0	0	0	0	0	1382	1250	48.5933	48.0802	12.2042	16.2821	Altheim	Mödling-An der Goldenen Stiege	Germany	Austria	nan	WangNature2025	307.628
Alh_141	A181019	8.6568	8.6568	1	0	0	0	0	0	0	1360	1500	48.5933	46.8589	12.2042	19.7189	Altheim	Danube-Tisza Interfluve, Kecskemét-Mindszenti-dűlő	Germany	Hungary	nan	GnecchiRusconeCell2022	595.513
Alh_163	MGS085	8.6526	8.6526	1	0	0	0	0	0	0	1306	1250	48.5933	48.0802	12.2042	16.2821	Altheim	Mödling-An der Goldenen Stiege	Germany	Austria	nan	WangNature2025	307.628
OLV067	Alh_117	8.65	8.65	1	0	0	0	0	0	0	950	1420	50.8151	48.5933	5.18628	12.2042	Sint-Truiden	Altheim	Belgium	Germany	SassoPNAS2024	nan	563.015
Alh_267	DRU003	8.64711	8.64711	1	0	0	0	0	0	0	1360	1200	48.5933	52.8147	12.2042	8.19234	Altheim	Lower Saxony, Drantum	Germany	Germany	nan	GretzingerNature2022	548.293
Alh_122	LAK015	8.6466	8.6466	1	0	0	0	0	0	0	1360	1200	48.5933	52.4	12.2042	0.5	Altheim	England, Suffolk, Lakenheath	Germany	United Kingdom	nan	GretzingerNature2022	930.686
Alh_131	STR486	8.64429	8.64429	1	0	0	0	0	0	0	1340	1430	48.5933	48.89	12.2042	12.57	Altheim	Straubing	Germany	Germany	nan	nan	42.5686
Alh_94	CSK036	8.6437	8.6437	1	0	0	0	0	0	0	1480	1250	48.5933	48.1502	12.2042	16.4669	Altheim	Csokorgasse	Germany	Austria	nan	WangNature2025	319.588
Alh_225	I14534	8.6426	8.6426	1	0	0	0	0	0	0	1360	1350	48.5933	50.7891	12.2042	0.082351	Altheim	England, Sussex, Bishopstone, Rookery Hill	Germany	United Kingdom	nan	GretzingerNature2022	906.913
Alh_146	LAK015	8.6416	8.6416	1	0	0	0	0	0	0	1375	1200	48.5933	52.4	12.2042	0.5	Altheim	England, Suffolk, Lakenheath	Germany	United Kingdom	nan	GretzingerNature2022	930.686
Alh_279	Bal_150	8.6358	8.6358	1	0	0	0	0	0	0	1375	1470	48.5933	46.806	12.2042	17.771	Altheim	Balatonszemes - Szemesi berek	Germany	Hungary	nan	VyasCurrBio2023	462.528
Alh_225	I11589	8.6341	8.6341	1	0	0	0	0	0	0	1360	1450	48.5933	54.171	12.2042	-0.605739	Altheim	England, North Yorkshire, Vale of Pickering, West Heslerton	Germany	United Kingdom	nan	GretzingerNature2022	1083.89
VK143	Alh_144	8.6324	8.6324	1	0	0	0	0	0	0	1010	1407	51.76	48.5933	-1.26	12.2042	England, Oxford, St John's College Oxford	Altheim	United Kingdom	Germany	MargaryanWillerslevNature2020	nan	1022.41
VK514	Alh_238	8.6323	8.6323	1	0	0	0	0	0	0	1200	1369	67.91	48.5933	15.13	12.2042	Nor North, Nordland	Altheim	Norway	Germany	MargaryanWillerslevNature2020	nan	2157.71
Alh_143	Wh59	8.62889	8.62889	1	0	0	0	0	0	0	1360	1435	48.5933	47.8448	12.2042	11.1579	Altheim	Weilheim	Germany	Germany	nan	nan	113.897
Alh_154	Mat1	8.6273	8.6273	1	0	0	0	0	0	0	1300	1233	48.5933	48.0873	12.2042	10.5474	Altheim	Mattsies	Germany	Germany	nan	nan	135.096
VK178	Alh_144	8.6252	8.6252	1	0	0	0	0	0	0	1010	1407	51.76	48.5933	-1.26	12.2042	England, Oxford, St John's College Oxford	Altheim	United Kingdom	Germany	MargaryanWillerslevNature2020	nan	1022.41
Alh_279	MGS226	8.6225	8.6225	1	0	0	0	0	0	0	1375	1250	48.5933	48.0802	12.2042	16.2821	Altheim	Mödling-An der Goldenen Stiege	Germany	Austria	nan	WangNature2025	307.628
Alh_45	ErgDF3	8.6201	8.6201	1	0	0	0	0	0	0	1455	1250	48.5933	48.6917	12.2042	12.2013	Altheim	Ergoldsbach	Germany	Germany	nan	nan	10.9391
Alh_144	Mln43	8.6196	8.6196	1	0	0	0	0	0	0	1407	1258	48.5933	49.8546	12.2042	9.0864	Altheim	Moemlingen	Germany	Germany	nan	nan	266.903
UKR129	Alh_267	8.618	8.618	1	0	0	0	0	0	0	1627	1360	49.8562	48.5933	33.9812	12.2042	Shуshakу	Altheim	Ukraine	Germany	SaagSciAdv2025	nan	1586.84
Alh_232	MGS048	8.6099	8.6099	1	0	0	0	0	0	0	1354	1250	48.5933	48.0802	12.2042	16.2821	Altheim	Mödling-An der Goldenen Stiege	Germany	Austria	nan	WangNature2025	307.628
Alh_57	PCA0100	8.6082	8.6082	1	0	0	0	0	0	0	1445	1757	48.5933	50.72	12.2042	23.89	Altheim	Masłomęcz (Lublin Province, Hrubieszów County, Hrubieszów)	Germany	Poland	nan	StolarekGenomeBio2023	875.239
Alh_152	Bal_149	8.6033	8.6033	1	0	0	0	0	0	0	1265	1470	48.5933	46.7972	12.2042	17.7701	Altheim	Balatonszemes - Szemesi berek	Germany	Hungary	nan	Vyas_et_al_2023	462.916
WBK33	Alh_82	8.60001	8.60001	1	0	0	0	0	0	0	1941	1480	50.78	48.5933	-2.2	12.2042	Winterbourne Kingston	Altheim	England	Germany	CassidyNature2025	nan	1065.62
Alh_61	EAS006	8.5994	8.5994	1	0	0	0	0	0	0	1490	1200	48.5933	51.2	12.2042	1.3	Altheim	England, Kent, Eastry	Germany	United Kingdom	nan	GretzingerNature2022	834.404
Alh_155	MGS012	8.5974	8.5974	1	0	0	0	0	0	0	1362	1250	48.5933	48.0802	12.2042	16.2821	Altheim	Mödling-An der Goldenen Stiege	Germany	Austria	nan	WangNature2025	307.628
Alh_231	MGS293	8.5961	8.5961	1	0	0	0	0	0	0	1382	1250	48.5933	48.0802	12.2042	16.2821	Altheim	Mödling-An der Goldenen Stiege	Germany	Austria	nan	WangNature2025	307.628
Alh_231	MGS462	8.5961	8.5961	1	0	0	0	0	0	0	1382	1250	48.5933	48.0802	12.2042	16.2821	Altheim	Mödling-An der Goldenen Stiege	Germany	Austria	nan	WangNature2025	307.628
R3665	Alh_357	8.5933	8.5933	1	0	0	0	0	0	0	1780	1465	43.525	48.5933	16.2528	12.2042	Trogir, Dragulin	Altheim	Croatia	Germany	AntoniobioRxiv2022	nan	644.384
R10618	Alh_84	8.59251	8.59251	1	0	0	0	0	0	0	1789	1510	54.1176	48.5933	19.5742	12.2042	ElblągHeights,Weklice	Altheim	Poland	Germany	AntoniobioRxiv2022	nan	799.95
Alh_248	MGS067	8.5904	8.5904	1	0	0	0	0	0	0	1358	1250	48.5933	48.0802	12.2042	16.2821	Altheim	Mödling-An der Goldenen Stiege	Germany	Austria	nan	WangNature2025	307.628
Alh_248	MGS190	8.5891	8.5891	1	0	0	0	0	0	0	1358	1250	48.5933	48.0802	12.2042	16.2821	Altheim	Mödling-An der Goldenen Stiege	Germany	Austria	nan	WangNature2025	307.628
Alh_248	MGS036	8.5866	8.5866	1	0	0	0	0	0	0	1358	1250	48.5933	48.0802	12.2042	16.2821	Altheim	Mödling-An der Goldenen Stiege	Germany	Austria	nan	WangNature2025	307.628
Alh_124	I20668	8.5848	8.5848	1	0	0	0	0	0	0	1380	1450	48.5933	54.171	12.2042	-0.605739	Altheim	England, North Yorkshire, Vale of Pickering, West Heslerton	Germany	United Kingdom	nan	GretzingerNature2022	1083.89
VK285	Alh_129	8.581	8.581	1	0	0	0	0	0	0	1000	1430	54.85	48.5933	10.78	12.2042	Langeland, Kaagarden	Altheim	Denmark	Germany	MargaryanWillerslevNature2020	nan	703.009
Alh_132	MGS392	8.5796	8.5796	1	0	0	0	0	0	0	1360	1250	48.5933	48.0802	12.2042	16.2821	Altheim	Mödling-An der Goldenen Stiege	Germany	Austria	nan	WangNature2025	307.628
Alh_267	MGS392	8.5796	8.5796	1	0	0	0	0	0	0	1360	1250	48.5933	48.0802	12.2042	16.2821	Altheim	Mödling-An der Goldenen Stiege	Germany	Austria	nan	WangNature2025	307.628
Alh_51	ErgDF1	8.57841	8.57841	1	0	0	0	0	0	0	1482	1250	48.5933	48.6917	12.2042	12.2013	Altheim	Ergoldsbach	Germany	Germany	nan	nan	10.9391
Alh_133	MGS080	8.5763	8.5763	1	0	0	0	0	0	0	1355	1250	48.5933	48.0802	12.2042	16.2821	Altheim	Mödling-An der Goldenen Stiege	Germany	Austria	nan	WangNature2025	307.628
Alh_228	PCA0094	8.5733	8.5733	1	0	0	0	0	0	0	1360	1650	48.5933	50.72	12.2042	23.89	Altheim	Masłomęcz (Lublin Province, Hrubieszów County, Hrubieszów)	Germany	Poland	nan	StolarekGenomeBio2023	875.239
Alh_238	PCA0094	8.5733	8.5733	1	0	0	0	0	0	0	1369	1650	48.5933	50.72	12.2042	23.89	Altheim	Masłomęcz (Lublin Province, Hrubieszów County, Hrubieszów)	Germany	Poland	nan	StolarekGenomeBio2023	875.239
Alh_279	DRU001	8.5727	8.5727	1	0	0	0	0	0	0	1375	1200	48.5933	52.8147	12.2042	8.19234	Altheim	Lower Saxony, Drantum	Germany	Germany	nan	GretzingerNature2022	548.293
Alh_150	Bal_146	8.5661	8.5661	1	0	0	0	0	0	0	1394	1470	48.5933	46.806	12.2042	17.771	Altheim	Balatonszemes - Szemesi berek	Germany	Hungary	nan	VyasCurrBio2023	462.528
Alh_73	LEO078	8.564	8.564	1	0	0	0	0	0	0	1486	1250	48.5933	47.9347	12.2042	16.2215	Altheim	Leobersdorf	Germany	Austria	nan	WangNature2025	307.082
Alh_356	MGS370	8.5633	8.5633	1	0	0	0	0	0	0	1420	1250	48.5933	48.0802	12.2042	16.2821	Altheim	Mödling-An der Goldenen Stiege	Germany	Austria	nan	WangNature2025	307.628
Alh_74	OAI013	8.5631	8.5631	1	0	0	0	0	0	0	1465	1200	48.5933	52.2	12.2042	0.1	Altheim	England, Cambridgeshire, Oakington	Germany	United Kingdom	nan	GretzingerNature2022	948.016
R1556	Alh_144	8.56199	8.56199	1	0	0	0	0	0	0	1825	1407	43.7237	48.5933	12.6347	12.2042	Urbino, Bivio della Croce dei Missionari	Altheim	Italy	Germany	AntoniobioRxiv2022	nan	542.299
Alh_55	Bur5	8.5618	8.5618	1	0	0	0	0	0	0	1505	1390	48.5933	48.9888	12.2042	12.1406	Altheim	Burgweinting	Germany	Germany	nan	nan	44.2241
Alh_72	LAK007	8.5609	8.5609	1	0	0	0	0	0	0	1425	1200	48.5933	52.4	12.2042	0.5	Altheim	England, Suffolk, Lakenheath	Germany	United Kingdom	nan	GretzingerNature2022	930.686
Alh_98	I16113	8.5583	8.5583	1	0	0	0	0	0	0	1505	1462	48.5933	50.5336	12.2042	13.6176	Altheim	NW Bohemia, Most, Konobrže	Germany	Czech Republic	nan	PattersonNature2021	238.788
R2204	Alh_141	8.5562	8.5562	1	0	0	0	0	0	0	1800	1360	48.3175	48.5933	16.9829	12.2042	Malacky district, Zohor	Altheim	Slovakia	Germany	AntoniobioRxiv2022	nan	354.731
Alh_233	LAK014	8.5509	8.5509	1	0	0	0	0	0	0	1345	1200	48.5933	52.4	12.2042	0.5	Altheim	England, Suffolk, Lakenheath	Germany	United Kingdom	nan	GretzingerNature2022	930.686
Alh_126	MGS075	8.55039	8.55039	1	0	0	0	0	0	0	1360	1250	48.5933	48.0802	12.2042	16.2821	Altheim	Mödling-An der Goldenen Stiege	Germany	Austria	nan	WangNature2025	307.628
Alh_164	MGS148	8.55039	8.55039	1	0	0	0	0	0	0	1360	1250	48.5933	48.0802	12.2042	16.2821	Altheim	Mödling-An der Goldenen Stiege	Germany	Austria	nan	WangNature2025	307.628
Alh_216	MGS075	8.55039	8.55039	1	0	0	0	0	0	0	1350	1250	48.5933	48.0802	12.2042	16.2821	Altheim	Mödling-An der Goldenen Stiege	Germany	Austria	nan	WangNature2025	307.628
lau001	Alh_121	8.5499	8.5499	1	0	0	0	0	0	0	1350	1315	57.3	48.5933	18.6	12.2042	Gannor	Altheim	Sweden	Germany	RodriguezVarelaCell2023	nan	1058.9
W117	Alh_33	8.5403	8.5403	1	0	0	0	0	0	0	1408	1461	50.3984	48.5933	8.8133	12.2042	Woelfersheim	Altheim	Germany	Germany	nan	nan	317.19
Alh_215	STRAZ_II_27	8.5348	8.5348	1	0	0	0	0	0	0	1340	1585	48.5933	48.892	12.2042	12.572	Altheim	Straubing-Azlburg	Germany	Germany	nan	nan	42.8335
VK514	Alh_132	8.53449	8.53449	1	0	0	0	0	0	0	1200	1360	67.91	48.5933	15.13	12.2042	Nor North, Nordland	Altheim	Norway	Germany	MargaryanWillerslevNature2020	nan	2157.71
VK514	Alh_266	8.53449	8.53449	1	0	0	0	0	0	0	1200	1355	67.91	48.5933	15.13	12.2042	Nor North, Nordland	Altheim	Norway	Germany	MargaryanWillerslevNature2020	nan	2157.71
ALT-596	Alh_82	8.5344	8.5344	1	0	0	0	0	0	0	1150	1480	47.5069	48.5933	20.124	12.2042	Jász-Nagykun-Szolnok County, Alattyán-Tulát	Altheim	Hungary	Germany	MarotiTorokCurrBio2022	nan	602.377
HACS-4	Alh_131	8.5329	8.5329	1	0	0	0	0	0	0	1500	1340	46.6609	48.5933	17.7133	12.2042	Hács - Béndekpuszta	Altheim	Hungary	Germany	VyasCurrBio2023	nan	466.34
Alh_242	MGS174	8.5246	8.5246	1	0	0	0	0	0	0	1387	1250	48.5933	48.0802	12.2042	16.2821	Altheim	Mödling-An der Goldenen Stiege	Germany	Austria	nan	WangNature2025	307.628
VK364	Alh_124	8.5207	8.5207	1	0	0	0	0	0	0	1000	1380	54.87	48.5933	10.72	12.2042	Langeland, Bogevej	Altheim	Denmark	Germany	MargaryanWillerslevNature2020	nan	705.797
Alh_115	MGS075	8.5206	8.5206	1	0	0	0	0	0	0	1355	1250	48.5933	48.0802	12.2042	16.2821	Altheim	Mödling-An der Goldenen Stiege	Germany	Austria	nan	WangNature2025	307.628
Alh_82	Bur1	8.5188	8.5188	1	0	0	0	0	0	0	1480	1390	48.5933	48.9888	12.2042	12.1406	Altheim	Burgweinting	Germany	Germany	nan	nan	44.2241
Alh_143	I26747	8.5183	8.5183	1	0	0	0	0	0	0	1360	1227	48.5933	45.6953	12.2042	18.5644	Altheim	Jagodnjak – Krčevine – Selska Bara, Beli Manastir	Germany	Croatia	nan	OlaldeNature2023	579.818
Alh_150	VVG2697	8.51649	8.51649	1	0	0	0	0	0	0	1394	1600	48.5933	44.732	12.2042	21.234	Altheim	Viminacium; Vise Grobalja	Germany	Serbia	nan	nan	812.728
Alh_120	MGS075	8.5163	8.5163	1	0	0	0	0	0	0	1362	1250	48.5933	48.0802	12.2042	16.2821	Altheim	Mödling-An der Goldenen Stiege	Germany	Austria	nan	WangNature2025	307.628
Alh_129	I20641	8.51109	8.51109	1	0	0	0	0	0	0	1430	1450	48.5933	54.171	12.2042	-0.605739	Altheim	England, North Yorkshire, Vale of Pickering, West Heslerton	Germany	United Kingdom	nan	GretzingerNature2022	1083.89
Alh_147	I11586	8.5048	8.5048	1	0	0	0	0	0	0	1320	1450	48.5933	54.171	12.2042	-0.605739	Altheim	England, North Yorkshire, Vale of Pickering, West Heslerton	Germany	United Kingdom	nan	nan	1083.89
Alh_279	MGS225	8.5023	8.5023	1	0	0	0	0	0	0	1375	1250	48.5933	48.0802	12.2042	16.2821	Altheim	Mödling-An der Goldenen Stiege	Germany	Austria	nan	WangNature2025	307.628
Alh_84	I26747	8.5008	8.5008	1	0	0	0	0	0	0	1510	1227	48.5933	45.6953	12.2042	18.5644	Altheim	Jagodnjak – Krčevine – Selska Bara, Beli Manastir	Germany	Croatia	nan	OlaldeNature2023	579.818
Alh_52	Mln18	8.4986	8.4986	1	0	0	0	0	0	0	1420	1265	48.5933	49.8546	12.2042	9.0864	Altheim	Moemlingen	Germany	Germany	nan	nan	266.903
Alh_45	ErgDF1	8.49789	8.49789	1	0	0	0	0	0	0	1455	1250	48.5933	48.6917	12.2042	12.2013	Altheim	Ergoldsbach	Germany	Germany	nan	nan	10.9391
Alh_248	ErgDF1	8.4958	8.4958	1	0	0	0	0	0	0	1358	1250	48.5933	48.6917	12.2042	12.2013	Altheim	Ergoldsbach	Germany	Germany	nan	nan	10.9391
Alh_248	ErgDF3	8.4958	8.4958	1	0	0	0	0	0	0	1358	1250	48.5933	48.6917	12.2042	12.2013	Altheim	Ergoldsbach	Germany	Germany	nan	nan	10.9391
Alh_133	MGS188	8.4944	8.4944	1	0	0	0	0	0	0	1355	1250	48.5933	48.0802	12.2042	16.2821	Altheim	Mödling-An der Goldenen Stiege	Germany	Austria	nan	WangNature2025	307.628
Alh_356	CL145	8.4922	8.4922	1	0	0	0	0	0	0	1420	1345	48.5933	45.0792	12.2042	7.5783	Altheim	Piedmont, Collegno	Germany	Italy	nan	AmorimNatureCommunications2018	526.256
Alh_161	MLE004	8.49171	8.49171	1	0	0	0	0	0	0	1382	1400	48.5933	48.0765	12.2042	16.2919	Altheim	Mödling-Leinerinnen	Germany	Austria	nan	WangNature2025	308.43
Alh_164	MGS075	8.4878	8.4878	1	0	0	0	0	0	0	1360	1250	48.5933	48.0802	12.2042	16.2821	Altheim	Mödling-An der Goldenen Stiege	Germany	Austria	nan	WangNature2025	307.628
Alh_114	MGS075	8.4878	8.4878	1	0	0	0	0	0	0	1355	1250	48.5933	48.0802	12.2042	16.2821	Altheim	Mödling-An der Goldenen Stiege	Germany	Austria	nan	WangNature2025	307.628
Alh_156	MGS313	8.4878	8.4878	1	0	0	0	0	0	0	1355	1250	48.5933	48.0802	12.2042	16.2821	Altheim	Mödling-An der Goldenen Stiege	Germany	Austria	nan	WangNature2025	307.628
Alh_117	Mln28a	8.48749	8.48749	1	0	0	0	0	0	0	1420	1250	48.5933	49.8546	12.2042	9.0864	Altheim	Moemlingen	Germany	Germany	nan	nan	266.903
Alh_264	I28448	8.4868	8.4868	1	0	0	0	0	0	0	1382	1575	48.5933	45.4885	12.2042	16.3694	Altheim	Pogorelec, Sisak	Germany	Croatia	nan	OlaldeNature2023	468.194
VK394	Alh_120	8.4836	8.4836	1	0	0	0	0	0	0	1000	1362	61.15	48.5933	11.34	12.2042	Nor South, Hedmark	Altheim	Norway	Germany	MargaryanWillerslevNature2020	nan	1398.87
VK522	Alh_134	8.48199	8.48199	1	0	0	0	0	0	0	1550	1365	56.535	48.5933	16.605	12.2042	Oland	Altheim	Sweden	Germany	MargaryanWillerslevNature2020	nan	932.276
STRAZ_II_13	Alh_26	8.4804	8.4804	1	0	0	0	0	0	0	1585	1325	48.892	48.5933	12.572	12.2042	Straubing-Azlburg	Altheim	Germany	Germany	nan	nan	42.8335
Alh_156	MGS075	8.47811	8.47811	1	0	0	0	0	0	0	1355	1250	48.5933	48.0802	12.2042	16.2821	Altheim	Mödling-An der Goldenen Stiege	Germany	Austria	nan	WangNature2025	307.628
Btb46	Alh_63	8.4764	8.4764	1	0	0	0	0	0	0	1328	1473	49.9002	48.5933	8.5132	12.2042	Buettelborn	Altheim	Germany	Germany	nan	nan	305.476
WBK14	Alh_77	8.4763	8.4763	1	0	0	0	0	0	0	1962	1492	50.78	48.5933	-2.2	12.2042	Winterbourne Kingston (DBD 11)	Altheim	England	Germany	CassidyNature2025	nan	1065.62
Alh_244	MGS075	8.47199	8.47199	1	0	0	0	0	0	0	1355	1250	48.5933	48.0802	12.2042	16.2821	Altheim	Mödling-An der Goldenen Stiege	Germany	Austria	nan	WangNature2025	307.628
VK506	Alh_82	8.4706	8.4706	1	0	0	0	0	0	0	1237	1480	58.17	48.5933	22.25	12.2042	Saaremaa, Salme	Altheim	Estonia	Germany	MargaryanWillerslevNature2020	nan	1255.14
Alh_248	Bal_149	8.467	8.467	1	0	0	0	0	0	0	1358	1470	48.5933	46.7972	12.2042	17.7701	Altheim	Balatonszemes - Szemesi berek	Germany	Hungary	nan	Vyas_et_al_2023	462.916
Alh_159	MGS020	8.46281	8.46281	1	0	0	0	0	0	0	1390	1250	48.5933	48.0802	12.2042	16.2821	Altheim	Mödling-An der Goldenen Stiege	Germany	Austria	nan	WangNature2025	307.628
R11109	Alh_157	8.4592	8.4592	1	0	0	0	0	0	0	1750	1382	41.7621	48.5933	12.2491	12.2042	Isola Sacra	Altheim	Italy	Germany	AntoniobioRxiv2022	nan	759.201
Alh_52	I20678	8.4581	8.4581	1	0	0	0	0	0	0	1420	1450	48.5933	54.171	12.2042	-0.605739	Altheim	England, North Yorkshire, Vale of Pickering, West Heslerton	Germany	United Kingdom	nan	GretzingerNature2022	1083.89
R2204	Alh_82	8.4573	8.4573	1	0	0	0	0	0	0	1800	1480	48.3175	48.5933	16.9829	12.2042	Malacky district, Zohor	Altheim	Slovakia	Germany	AntoniobioRxiv2022	nan	354.731
snb012	Alh_72	8.457	8.457	1	0	0	0	0	0	0	1475	1425	56.55	48.5933	16.63	12.2042	Sandby Borg	Altheim	Sweden	Germany	RodriguezVarelaCell2023	nan	934.373
VK495	Alh_117	8.4568	8.4568	1	0	0	0	0	0	0	1200	1420	58.17	48.5933	22.25	12.2042	Saaremaa, Salme	Altheim	Estonia	Germany	MargaryanWillerslevNature2020	nan	1255.14
Alh_121	MGS030	8.45511	8.45511	1	0	0	0	0	0	0	1315	1250	48.5933	48.0802	12.2042	16.2821	Altheim	Mödling-An der Goldenen Stiege	Germany	Austria	nan	WangNature2025	307.628
Alh_84	MGS192	8.4418	8.4418	1	0	0	0	0	0	0	1510	1250	48.5933	48.0802	12.2042	16.2821	Altheim	Mödling-An der Goldenen Stiege	Germany	Austria	nan	WangNature2025	307.628
VK417	Alh_159	8.4412	8.4412	1	0	0	0	0	0	0	1100	1390	60.36	48.5933	10.57	12.2042	Nor South, Oppland	Altheim	Norway	Germany	MargaryanWillerslevNature2020	nan	1313.95
Alh_265	MGS474	8.4408	8.4408	1	0	0	0	0	0	0	1382	1250	48.5933	48.0802	12.2042	16.2821	Altheim	Mödling-An der Goldenen Stiege	Germany	Austria	nan	WangNature2025	307.628
Alh_215	PCA0060	8.4395	8.4395	1	0	0	0	0	0	0	1340	1835	48.5933	52.59	12.2042	16.78	Altheim	Kowalewko (Greater Poland Province, Oborniki)	Germany	Poland	nan	StolarekGenomeBio2023	549.894
Alh_226	MGS192	8.4371	8.4371	1	0	0	0	0	0	0	1385	1250	48.5933	48.0802	12.2042	16.2821	Altheim	Mödling-An der Goldenen Stiege	Germany	Austria	nan	WangNature2025	307.628
VK510	Alh_33	8.4362	8.4362	1	0	0	0	0	0	0	1200	1461	58.17	48.5933	22.25	12.2042	Saaremaa, Salme	Altheim	Estonia	Germany	MargaryanWillerslevNature2020	nan	1255.14
Alh_217	I20649	8.4352	8.4352	1	0	0	0	0	0	0	1404	1450	48.5933	54.171	12.2042	-0.605739	Altheim	England, North Yorkshire, Vale of Pickering, West Heslerton	Germany	United Kingdom	nan	GretzingerNature2022	1083.89
KOS028	Alh_80	8.432	8.432	1	0	0	0	0	0	0	1228	1452	51.1174	48.5933	2.65742	12.2042	Koksijde	Altheim	Belgium	Germany	SassoPNAS2024	nan	741.001
HACS-4	Alh_238	8.4243	8.4243	1	0	0	0	0	0	0	1500	1369	46.6609	48.5933	17.7133	12.2042	Hács - Béndekpuszta	Altheim	Hungary	Germany	VyasCurrBio2023	nan	466.34
Alh_244	MGS137	8.4206	8.4206	1	0	0	0	0	0	0	1355	1250	48.5933	48.0802	12.2042	16.2821	Altheim	Mödling-An der Goldenen Stiege	Germany	Austria	nan	WangNature2025	307.628
Alh_133	MGS144	8.4203	8.4203	1	0	0	0	0	0	0	1355	1250	48.5933	48.0802	12.2042	16.2821	Altheim	Mödling-An der Goldenen Stiege	Germany	Austria	nan	WangNature2025	307.628
Alh_147	DRU015	8.4199	8.4199	1	0	0	0	0	0	0	1320	1200	48.5933	52.8147	12.2042	8.19234	Altheim	Lower Saxony, Drantum	Germany	Germany	nan	GretzingerNature2022	548.293
VK315	Alh_217	8.41919	8.41919	1	0	0	0	0	0	0	1075	1404	55.56	48.5933	11.25	12.2042	Sealand, Bakkendrup	Altheim	Denmark	Germany	MargaryanWillerslevNature2020	nan	777.904
VK394	Alh_121	8.4171	8.4171	1	0	0	0	0	0	0	1000	1315	61.15	48.5933	11.34	12.2042	Nor South, Hedmark	Altheim	Norway	Germany	MargaryanWillerslevNature2020	nan	1398.87
VK372	Alh_130	8.4163	8.4163	1	0	0	0	0	0	0	1000	1382	55.5	48.5933	10.33	12.2042	Funen, Galgedil	Altheim	Denmark	Germany	MargaryanWillerslevNature2020	nan	779.095
Alh_164	MGS137	8.41529	8.41529	1	0	0	0	0	0	0	1360	1250	48.5933	48.0802	12.2042	16.2821	Altheim	Mödling-An der Goldenen Stiege	Germany	Austria	nan	WangNature2025	307.628
Alh_162	MGS137	8.41449	8.41449	1	0	0	0	0	0	0	1360	1250	48.5933	48.0802	12.2042	16.2821	Altheim	Mödling-An der Goldenen Stiege	Germany	Austria	nan	WangNature2025	307.628
Vim2	Alh_215	8.4126	8.4126	1	0	0	0	0	0	0	1400	1340	44.73	48.5933	21.23	12.2042	Viminacium-Više Grobalja	Altheim	Serbia	Germany	VeeramahPNAS2018	nan	812.597
Alh_141	I26747	8.4123	8.4123	1	0	0	0	0	0	0	1360	1227	48.5933	45.6953	12.2042	18.5644	Altheim	Jagodnjak – Krčevine – Selska Bara, Beli Manastir	Germany	Croatia	nan	OlaldeNature2023	579.818
Alh_247	ADN015	8.41169	8.41169	1	0	0	0	0	0	0	1399	1150	48.5933	52.3597	12.2042	9.8695	Altheim	Lower Saxony, Anderten	Germany	Germany	nan	GretzingerNature2022	450.491
Alh_82	SZ16	8.40981	8.40981	1	0	0	0	0	0	0	1480	1442	48.5933	46.2833	12.2042	17.85	Altheim	Szólád	Germany	Hungary	nan	AmorimNatureCommunications2018	497.126
Alh_133	MGS392	8.40579	8.40579	1	0	0	0	0	0	0	1355	1250	48.5933	48.0802	12.2042	16.2821	Altheim	Mödling-An der Goldenen Stiege	Germany	Austria	nan	WangNature2025	307.628
Alh_133	SRS004	8.4051	8.4051	1	0	0	0	0	0	0	1355	1150	48.5933	53.5377	12.2042	7.94468	Altheim	Lower Saxony, Schortens	Germany	Germany	nan	GretzingerNature2022	625.608
Alh_121	SED014	8.4041	8.4041	1	0	0	0	0	0	0	1315	1200	48.5933	52.9	12.2042	0.5	Altheim	England, Norfolk, Sedgeford	Germany	United Kingdom	nan	nan	953.274
R10631	Alh_34	8.4026	8.4026	1	0	0	0	0	0	0	1875	1452	54.1176	48.5933	19.5742	12.2042	Elbląg Heights, Weklice	Altheim	Poland	Germany	AntoniobioRxiv2022	nan	799.95
Alh_249	I11586	8.402	8.402	1	0	0	0	0	0	0	1382	1450	48.5933	54.171	12.2042	-0.605739	Altheim	England, North Yorkshire, Vale of Pickering, West Heslerton	Germany	United Kingdom	nan	nan	1083.89
Alh_124	I20677	8.4005	8.4005	1	0	0	0	0	0	0	1380	1450	48.5933	54.171	12.2042	-0.605739	Altheim	England, North Yorkshire, Vale of Pickering, West Heslerton	Germany	United Kingdom	nan	GretzingerNature2022	1083.89
MDM002	Alh_150	8.4	8.4	1	0	0	0	0	0	0	1458	1394	53.1843	48.5933	5.44431	12.2042	Friesland, Midlum	Altheim	Netherlands	Germany	GretzingerNature2022	nan	697.327
Alh_143	TGH019	8.3974	8.3974	1	0	0	0	0	0	0	1360	1450	48.5933	47.384	12.2042	20.5082	Altheim	nan	Germany	nan	nan	GnecchiRusconePNAS2025	633.895
VK372	Alh_129	8.39701	8.39701	1	0	0	0	0	0	0	1000	1430	55.5	48.5933	10.33	12.2042	Funen, Galgedil	Altheim	Denmark	Germany	MargaryanWillerslevNature2020	nan	779.095
VK548	Alh_124	8.3951	8.3951	1	0	0	0	0	0	0	1100	1380	63.44	48.5933	11.22	12.2042	Nor Mid, Nord-Trondelag	Altheim	Norway	Germany	MargaryanWillerslevNature2020	nan	1654.11
VK512	Alh_159	8.3831	8.3831	1	0	0	0	0	0	0	1200	1390	58.17	48.5933	22.25	12.2042	Saaremaa, Salme	Altheim	Estonia	Germany	MargaryanWillerslevNature2020	nan	1255.14
Alh_245	TAV005	8.3811	8.3811	1	0	0	0	0	0	0	1395	1300	48.5933	45.3572	12.2042	113.142	Altheim	Sukhbaatar, Tavan Tolgoi	Germany	Mongolia	nan	JeongCell2020	7086.42
Alh_29	I20639	8.3776	8.3776	1	0	0	0	0	0	0	1503	1450	48.5933	54.171	12.2042	-0.605739	Altheim	England, North Yorkshire, Vale of Pickering, West Heslerton	Germany	United Kingdom	nan	nan	1083.89
Alh_124	Pfoe1	8.3758	8.3758	1	0	0	0	0	0	0	1380	1552	48.5933	48.8106	12.2042	11.6883	Altheim	Pfoerring	Germany	Germany	nan	nan	45.0054
Alh_149	MGS085	8.3743	8.3743	1	0	0	0	0	0	0	1290	1250	48.5933	48.0802	12.2042	16.2821	Altheim	Mödling-An der Goldenen Stiege	Germany	Austria	nan	WangNature2025	307.628
Alh_217	Mln11	8.3686	8.3686	1	0	0	0	0	0	0	1404	1330	48.5933	49.8546	12.2042	9.0864	Altheim	Moemlingen	Germany	Germany	nan	nan	266.903
JHT-30	Alh_120	8.3671	8.3671	1	0	0	0	0	0	0	1121	1362	47.5153	48.5933	20.1427	12.2042	Jász-Nagykun-Szolnok County, Jánoshida-Tótkérpuszta	Altheim	Hungary	Germany	MarotiTorokCurrBio2022	nan	603.511
JHT-30	Alh_168	8.3671	8.3671	1	0	0	0	0	0	0	1121	1395	47.5153	48.5933	20.1427	12.2042	Jász-Nagykun-Szolnok County, Jánoshida-Tótkérpuszta	Altheim	Hungary	Germany	MarotiTorokCurrBio2022	nan	603.511
Alh_48	I16812	8.3669	8.3669	1	0	0	0	0	0	0	1489	1325	48.5933	47.3525	12.2042	21.5446	Altheim	Derecske, Bikás-dűlő	Germany	Hungary	nan	GnecchiRusconeCell2022	710.432
Alh_45	I20678	8.36381	8.36381	1	0	0	0	0	0	0	1455	1450	48.5933	54.171	12.2042	-0.605739	Altheim	England, North Yorkshire, Vale of Pickering, West Heslerton	Germany	United Kingdom	nan	GretzingerNature2022	1083.89
Alh_82	MGS006	8.3624	8.3624	1	0	0	0	0	0	0	1480	1250	48.5933	48.0802	12.2042	16.2821	Altheim	Mödling-An der Goldenen Stiege	Germany	Austria	nan	WangNature2025	307.628
Alh_73	MGS482	8.36149	8.36149	1	0	0	0	0	0	0	1486	1250	48.5933	48.0802	12.2042	16.2821	Altheim	Mödling-An der Goldenen Stiege	Germany	Austria	nan	WangNature2025	307.628
Alh_190	MGS142	8.3599	8.3599	1	0	0	0	0	0	0	1430	1250	48.5933	48.0802	12.2042	16.2821	Altheim	Mödling-An der Goldenen Stiege	Germany	Austria	nan	WangNature2025	307.628
Alh_131	PCA0094	8.3598	8.3598	1	0	0	0	0	0	0	1340	1650	48.5933	50.72	12.2042	23.89	Altheim	Masłomęcz (Lublin Province, Hrubieszów County, Hrubieszów)	Germany	Poland	nan	StolarekGenomeBio2023	875.239
OAI005	Alh_61	8.3524	8.3524	1	0	0	0	0	0	0	1200	1490	52.2	48.5933	0.1	12.2042	England, Cambridgeshire, Oakington	Altheim	United Kingdom	Germany	GretzingerNature2022	nan	948.016
Alh_129	POH007	8.3514	8.3514	1	0	0	0	0	0	0	1430	1200	48.5933	51.3	12.2042	0.2	Altheim	England, Kent, Polhill	Germany	United Kingdom	nan	GretzingerNature2022	911.414
SED010	Alh_94	8.3496	8.3496	1	0	0	0	0	0	0	1200	1480	52.9	48.5933	0.5	12.2042	England, Norfolk, Sedgeford	Altheim	United Kingdom	Germany	GretzingerNature2022	nan	953.274
Alh_239	ErgDF2	8.3405	8.3405	1	0	0	0	0	0	0	1366	1251	48.5933	48.6917	12.2042	12.2013	Altheim	Ergoldsbach	Germany	Germany	nan	nan	10.9391
VK555	Alh_265	8.3398	8.3398	1	0	0	0	0	0	0	1200	1382	58.17	48.5933	22.25	12.2042	Saaremaa, Salme	Altheim	Estonia	Germany	MargaryanWillerslevNature2020	nan	1255.14
Alh_51	PCA0028	8.3387	8.3387	1	0	0	0	0	0	0	1482	1889	48.5933	52.59	12.2042	16.78	Altheim	Kowalewko (Greater Poland Province, Oborniki)	Germany	Poland	nan	StolarekGenomeBio2023	549.894
Alh_51	MGS132	8.3374	8.3374	1	0	0	0	0	0	0	1482	1250	48.5933	48.0802	12.2042	16.2821	Altheim	Mödling-An der Goldenen Stiege	Germany	Austria	nan	WangNature2025	307.628
snb014	Alh_262	8.3327	8.3327	1	0	0	0	0	0	0	1475	1413	56.55	48.5933	16.63	12.2042	Sandby Borg	Altheim	Sweden	Germany	RodriguezVarelaCell2023	nan	934.373
OLV067	Alh_215	8.33189	8.33189	1	0	0	0	0	0	0	950	1340	50.8151	48.5933	5.18628	12.2042	Sint-Truiden	Altheim	Belgium	Germany	SassoPNAS2024	nan	563.015
MS-43	Alh_29	8.3258	8.3258	1	0	0	0	0	0	0	1305	1503	46.3335	48.5933	19.5315	12.2042	Bács-Kiskun County, Mélykút-Sáncdűlő	Altheim	Hungary	Germany	MarotiTorokCurrBio2022	nan	606.562
VK301	Alh_268	8.3231	8.3231	1	0	0	0	0	0	0	1185	1457	55.43	48.5933	10.61	12.2042	Funen, Ladby	Altheim	Denmark	Germany	MargaryanWillerslevNature2020	nan	768.475
Alh_130	I28392	8.32161	8.32161	1	0	0	0	0	0	0	1382	1150	48.5933	45.3382	12.2042	18.845	Altheim	Dvorac, Nuštar	Germany	Croatia	nan	OlaldeNature2023	621.228
Alh_61	I20798	8.3184	8.3184	1	0	0	0	0	0	0	1490	1200	48.5933	47.3532	12.2042	21.5116	Altheim	Derecske-Hosszú lapos	Germany	Hungary	nan	GnecchiRusconeCell2022	707.999
Alh_94	Btb158	8.3183	8.3183	1	0	0	0	0	0	0	1480	1457	48.5933	49.9002	12.2042	8.5132	Altheim	Buettelborn	Germany	Germany	nan	nan	305.476
Alh_61	LAK015	8.3174	8.3174	1	0	0	0	0	0	0	1490	1200	48.5933	52.4	12.2042	0.5	Altheim	England, Suffolk, Lakenheath	Germany	United Kingdom	nan	GretzingerNature2022	930.686
Alh_279	CL92	8.3174	8.3174	1	0	0	0	0	0	0	1375	1345	48.5933	45.0792	12.2042	7.5783	Altheim	Piedmont, Collegno	Germany	Italy	nan	AmorimNatureCommunications2018	526.256
Alh_141	Btb112	8.31699	8.31699	1	0	0	0	0	0	0	1360	1404	48.5933	49.9002	12.2042	8.5132	Altheim	Buettelborn	Germany	Germany	nan	nan	305.476
Alh_45	MGS457	8.3143	8.3143	1	0	0	0	0	0	0	1455	1250	48.5933	48.0802	12.2042	16.2821	Altheim	Mödling-An der Goldenen Stiege	Germany	Austria	nan	WangNature2025	307.628
Alh_129	I20658	8.3123	8.3123	1	0	0	0	0	0	0	1430	1450	48.5933	54.171	12.2042	-0.605739	Altheim	England, North Yorkshire, Vale of Pickering, West Heslerton	Germany	United Kingdom	nan	GretzingerNature2022	1083.89
VK323	Alh_249	8.3102	8.3102	1	0	0	0	0	0	0	1000	1382	55.33	48.5933	8.76	12.2042	Jutland, Ribe	Altheim	Denmark	Germany	MargaryanWillerslevNature2020	nan	785.811
Alh_51	CSK017	8.3089	8.3089	1	0	0	0	0	0	0	1482	1250	48.5933	48.1502	12.2042	16.4669	Altheim	Csokorgasse	Germany	Austria	nan	WangNature2025	319.588
Alh_72	I11585	8.30671	8.30671	1	0	0	0	0	0	0	1425	1450	48.5933	54.171	12.2042	-0.605739	Altheim	England, North Yorkshire, Vale of Pickering, West Heslerton	Germany	United Kingdom	nan	nan	1083.89
Alh_117	Wh21	8.2989	8.2989	1	0	0	0	0	0	0	1420	1440	48.5933	47.8448	12.2042	11.1579	Altheim	Weilheim	Germany	Germany	nan	nan	113.897
OAI002	Alh_146	8.2884	8.2884	1	0	0	0	0	0	0	1200	1375	52.2	48.5933	0.1	12.2042	England, Cambridgeshire, Oakington	Altheim	United Kingdom	Germany	GretzingerNature2022	nan	948.016
Alh_265	I16759	8.2868	8.2868	1	0	0	0	0	0	0	1382	1225	48.5933	46.2067	12.2042	18.7213	Altheim	Alsónyek-Elkerülö ut, site 2	Germany	Hungary	nan	GnecchiRusconeCell2022	558.681
VK295	Alh_57	8.2858	8.2858	1	0	0	0	0	0	0	1000	1445	55.51	48.5933	10.45	12.2042	Funen, Hessum	Altheim	Denmark	Germany	MargaryanWillerslevNature2020	nan	778.886
HACS-10	Alh_133	8.2854	8.2854	1	0	0	0	0	0	0	1500	1355	46.6609	48.5933	17.7133	12.2042	Hács - Béndekpuszta	Altheim	Hungary	Germany	VyasCurrBio2023	nan	466.34
Alh_158	Bur2	8.28271	8.28271	1	0	0	0	0	0	0	1395	1390	48.5933	48.9888	12.2042	12.1406	Altheim	Burgweinting	Germany	Germany	nan	nan	44.2241
Alh_131	Hacs_20	8.2795	8.2795	1	0	0	0	0	0	0	1340	1490	48.5933	46.655	12.2042	17.701	Altheim	Hács - Béndekpuszta	Germany	Hungary	nan	Vyas_et_al_2023	465.842
Alh_215	I17273	8.27239	8.27239	1	0	0	0	0	0	0	1340	1400	48.5933	54.5945	12.2042	-1.3094	Altheim	England, North Yorkshire, Stockton-on-Tees, Norton, Norton East Mill	Germany	United Kingdom	nan	GretzingerNature2022	1147.01
Alh_265	MLE002	8.27081	8.27081	1	0	0	0	0	0	0	1382	1400	48.5933	48.0765	12.2042	16.2919	Altheim	Mödling-Leinerinnen	Germany	Austria	nan	WangNature2025	308.43
VK266	Alh_237	8.2693	8.2693	1	0	0	0	0	0	0	1000	1395	57.18	48.5933	13.93	12.2042	Karda	Altheim	Sweden	Germany	MargaryanWillerslevNature2020	nan	962.506
VK266	Alh_263	8.2693	8.2693	1	0	0	0	0	0	0	1000	1385	57.18	48.5933	13.93	12.2042	Karda	Altheim	Sweden	Germany	MargaryanWillerslevNature2020	nan	962.506
Alh_33	MGS053	8.2674	8.2674	1	0	0	0	0	0	0	1461	1250	48.5933	48.0802	12.2042	16.2821	Altheim	Mödling-An der Goldenen Stiege	Germany	Austria	nan	WangNature2025	307.628
ELY002	Alh_61	8.2666	8.2666	1	0	0	0	0	0	0	1200	1490	52.4	48.5933	0.3	12.2042	England, Cambridgeshire, Ely	Altheim	United Kingdom	Germany	GretzingerNature2022	nan	943.292
FU-193	Alh_63	8.2664	8.2664	1	0	0	0	0	0	0	1227	1473	46.7665	48.5933	20.1974	12.2042	Csongrád-Csanád County, Felgyő-Ürmöstanya	Altheim	Hungary	Germany	MarotiTorokCurrBio2022	nan	633.249
Alh_136	Hacs_16	8.2658	8.2658	1	0	0	0	0	0	0	1365	1490	48.5933	46.655	12.2042	17.701	Altheim	Hács - Béndekpuszta	Germany	Hungary	nan	Vyas_et_al_2023	465.842
Alh_137	MGS414	8.2607	8.2607	1	0	0	0	0	0	0	1280	1250	48.5933	48.0802	12.2042	16.2821	Altheim	Mödling-An der Goldenen Stiege	Germany	Austria	nan	WangNature2025	307.628
Alh_147	MGS414	8.2607	8.2607	1	0	0	0	0	0	0	1320	1250	48.5933	48.0802	12.2042	16.2821	Altheim	Mödling-An der Goldenen Stiege	Germany	Austria	nan	WangNature2025	307.628
Alh_153	MGS414	8.2607	8.2607	1	0	0	0	0	0	0	1275	1250	48.5933	48.0802	12.2042	16.2821	Altheim	Mödling-An der Goldenen Stiege	Germany	Austria	nan	WangNature2025	307.628
VK337	Alh_149	8.26039	8.26039	1	0	0	0	0	0	0	1069	1290	56.4775	48.5933	16.5761	12.2042	Oland	Altheim	Sweden	Germany	MargaryanWillerslevNature2020	nan	925.65
VK337	Alh_163	8.26039	8.26039	1	0	0	0	0	0	0	1069	1306	56.4775	48.5933	16.5761	12.2042	Oland	Altheim	Sweden	Germany	MargaryanWillerslevNature2020	nan	925.65
Alh_218	I16751	8.2601	8.2601	1	0	0	0	0	0	0	1385	1200	48.5933	47.7672	12.2042	20.0216	Altheim	Visonta Nagycsapás	Germany	Hungary	nan	GnecchiRusconeCell2022	588.286
Alh_249	MGS098	8.2572	8.2572	1	0	0	0	0	0	0	1382	1250	48.5933	48.0802	12.2042	16.2821	Altheim	Mödling-An der Goldenen Stiege	Germany	Austria	nan	WangNature2025	307.628
Alh_134	MGS162	8.252	8.252	1	0	0	0	0	0	0	1365	1250	48.5933	48.0802	12.2042	16.2821	Altheim	Mödling-An der Goldenen Stiege	Germany	Austria	nan	WangNature2025	307.628
Alh_72	MGS307	8.25011	8.25011	1	0	0	0	0	0	0	1425	1250	48.5933	48.0802	12.2042	16.2821	Altheim	Mödling-An der Goldenen Stiege	Germany	Austria	nan	WangNature2025	307.628
R10477	Alh_265	8.2494	8.2494	1	0	0	0	0	0	0	1659	1382	46.0569	48.5933	14.5058	12.2042	Ljubljana, Gosposvetska Road, Emona	Altheim	Slovenia	Germany	AntoniobioRxiv2022	nan	331.312
Alh_130	Btb112	8.249	8.249	1	0	0	0	0	0	0	1382	1404	48.5933	49.9002	12.2042	8.5132	Altheim	Buettelborn	Germany	Germany	nan	nan	305.476
Alh_130	Btb105	8.2476	8.2476	1	0	0	0	0	0	0	1382	1427	48.5933	49.9002	12.2042	8.5132	Altheim	Buettelborn	Germany	Germany	nan	nan	305.476
SZ45	Alh_136	8.24721	8.24721	1	0	0	0	0	0	0	1442	1365	46.2833	48.5933	17.85	12.2042	Szólád	Altheim	Hungary	Germany	AmorimNatureCommunications2018	nan	497.126
KOS028	Alh_45	8.2443	8.2443	1	0	0	0	0	0	0	1228	1455	51.1174	48.5933	2.65742	12.2042	Koksijde	Altheim	Belgium	Germany	SassoPNAS2024	nan	741.001
VK84	Alh_158	8.2425	8.2425	1	0	0	0	0	0	0	1075	1395	55.95	48.5933	10.2	12.2042	Jutland, Hesselbjerg	Altheim	Denmark	Germany	MargaryanWillerslevNature2020	nan	829.85
ELY003	Alh_129	8.23281	8.23281	1	0	0	0	0	0	0	1200	1430	52.4	48.5933	0.3	12.2042	England, Cambridgeshire, Ely	Altheim	United Kingdom	Germany	GretzingerNature2022	nan	943.292
Alh_267	I17277	8.23209	8.23209	1	0	0	0	0	0	0	1360	1200	48.5933	54.6976	12.2042	-1.18104	Altheim	England, Durham, Hartlepool, Olive Street	Germany	United Kingdom	nan	GretzingerNature2022	1145.68
Alh_94	SZ7	8.2301	8.2301	1	0	0	0	0	0	0	1480	1442	48.5933	46.2833	12.2042	17.85	Altheim	Szólád	Germany	Hungary	nan	AmorimNatureCommunications2018	497.126
Alh_121	Btb163_1	8.2301	8.2301	1	0	0	0	0	0	0	1315	1272	48.5933	49.9002	12.2042	8.5132	Altheim	Buettelborn	Germany	Germany	nan	nan	305.476
VK417	Alh_145	8.2271	8.2271	1	0	0	0	0	0	0	1100	1395	60.36	48.5933	10.57	12.2042	Nor South, Oppland	Altheim	Norway	Germany	MargaryanWillerslevNature2020	nan	1313.95
Alh_281	ErgDF1	8.22309	8.22309	1	0	0	0	0	0	0	1410	1250	48.5933	48.6917	12.2042	12.2013	Altheim	Ergoldsbach	Germany	Germany	nan	nan	10.9391
Alh_124	MGS205	8.2215	8.2215	1	0	0	0	0	0	0	1380	1250	48.5933	48.0802	12.2042	16.2821	Altheim	Mödling-An der Goldenen Stiege	Germany	Austria	nan	WangNature2025	307.628
Alh_247	COL_081	8.2214	8.2214	1	0	0	0	0	0	0	1399	1345	48.5933	45.0792	12.2042	7.5783	Altheim	Piedmont, Collegno	Germany	Italy	nan	TianPNAS2024	526.256
Alh_239	LEO095	8.2192	8.2192	1	0	0	0	0	0	0	1366	1250	48.5933	47.9347	12.2042	16.2215	Altheim	Leobersdorf	Germany	Austria	nan	WangNature2025	307.082
Alh_265	CSK029	8.2191	8.2191	1	0	0	0	0	0	0	1382	1250	48.5933	48.1502	12.2042	16.4669	Altheim	Csokorgasse	Germany	Austria	nan	WangNature2025	319.588
Alh_159	Btb73	8.2173	8.2173	1	0	0	0	0	0	0	1390	1380	48.5933	49.9002	12.2042	8.5132	Altheim	Buettelborn	Germany	Germany	nan	nan	305.476
Alh_72	MGS241	8.2147	8.2147	1	0	0	0	0	0	0	1425	1250	48.5933	48.0802	12.2042	16.2821	Altheim	Mödling-An der Goldenen Stiege	Germany	Austria	nan	WangNature2025	307.628
Alh_72	MGS237	8.2135	8.2135	1	0	0	0	0	0	0	1425	1250	48.5933	48.0802	12.2042	16.2821	Altheim	Mödling-An der Goldenen Stiege	Germany	Austria	nan	WangNature2025	307.628
Alh_117	Bal_146	8.2108	8.2108	1	0	0	0	0	0	0	1420	1470	48.5933	46.806	12.2042	17.771	Altheim	Balatonszemes - Szemesi berek	Germany	Hungary	nan	VyasCurrBio2023	462.528
Alh_94	SZ22	8.206	8.206	1	0	0	0	0	0	0	1480	1442	48.5933	46.2833	12.2042	17.85	Altheim	Szólád	Germany	Hungary	nan	AmorimNatureCommunications2018	497.126
Alh_94	SZ13	8.206	8.206	1	0	0	0	0	0	0	1480	1462	48.5933	46.2833	12.2042	17.85	Altheim	Szólád	Germany	Hungary	nan	AmorimNatureCommunications2018	497.126
Alh_356	I11586	8.20581	8.20581	1	0	0	0	0	0	0	1420	1450	48.5933	54.171	12.2042	-0.605739	Altheim	England, North Yorkshire, Vale of Pickering, West Heslerton	Germany	United Kingdom	nan	nan	1083.89
Alh_225	OAI015	8.2058	8.2058	1	0	0	0	0	0	0	1360	1200	48.5933	52.2	12.2042	0.1	Altheim	England, Cambridgeshire, Oakington	Germany	United Kingdom	nan	GretzingerNature2022	948.016
R40	Alh_281	8.2056	8.2056	1	0	0	0	0	0	0	1750	1410	41.7479	48.5933	12.2595	12.2042	Isola Sacra	Altheim	Italy	Germany	AntonioGaoMootsScience2019	nan	760.784
Alh_225	OAI012	8.2054	8.2054	1	0	0	0	0	0	0	1360	1200	48.5933	52.2	12.2042	0.1	Altheim	England, Cambridgeshire, Oakington	Germany	United Kingdom	nan	GretzingerNature2022	948.016
Alh_236	A181019	8.2018	8.2018	1	0	0	0	0	0	0	1385	1500	48.5933	46.8589	12.2042	19.7189	Altheim	Danube-Tisza Interfluve, Kecskemét-Mindszenti-dűlő	Germany	Hungary	nan	GnecchiRusconeCell2022	595.513
Alh_151	DRU001	8.2013	8.2013	1	0	0	0	0	0	0	1368	1200	48.5933	52.8147	12.2042	8.19234	Altheim	Lower Saxony, Drantum	Germany	Germany	nan	GretzingerNature2022	548.293
Alh_190	POH009	8.1985	8.1985	1	0	0	0	0	0	0	1430	1200	48.5933	51.3	12.2042	0.2	Altheim	England, Kent, Polhill	Germany	United Kingdom	nan	GretzingerNature2022	911.414
Alh_356	CL92	8.1944	8.1944	1	0	0	0	0	0	0	1420	1345	48.5933	45.0792	12.2042	7.5783	Altheim	Piedmont, Collegno	Germany	Italy	nan	AmorimNatureCommunications2018	526.256
VK522	Alh_279	8.1924	8.1924	1	0	0	0	0	0	0	1550	1375	56.535	48.5933	16.605	12.2042	Oland	Altheim	Sweden	Germany	MargaryanWillerslevNature2020	nan	932.276
Alh_356	MGS091	8.1898	8.1898	1	0	0	0	0	0	0	1420	1250	48.5933	48.0802	12.2042	16.2821	Altheim	Mödling-An der Goldenen Stiege	Germany	Austria	nan	WangNature2025	307.628
Alh_80	I16113	8.1869	8.1869	1	0	0	0	0	0	0	1452	1462	48.5933	50.5336	12.2042	13.6176	Altheim	NW Bohemia, Most, Konobrže	Germany	Czech Republic	nan	PattersonNature2021	238.788
OAI006	Alh_117	8.1836	8.1836	1	0	0	0	0	0	0	1200	1420	52.2	48.5933	0.1	12.2042	England, Cambridgeshire, Oakington	Altheim	United Kingdom	Germany	GretzingerNature2022	nan	948.016
Alh_281	MGS423	8.1827	8.1827	1	0	0	0	0	0	0	1410	1250	48.5933	48.0802	12.2042	16.2821	Altheim	Mödling-An der Goldenen Stiege	Germany	Austria	nan	WangNature2025	307.628
Alh_73	OAI010	8.1798	8.1798	1	0	0	0	0	0	0	1486	1200	48.5933	52.2	12.2042	0.1	Altheim	England, Cambridgeshire, Oakington	Germany	United Kingdom	nan	GretzingerNature2022	948.016
VK514	Alh_156	8.1762	8.1762	1	0	0	0	0	0	0	1200	1355	67.91	48.5933	15.13	12.2042	Nor North, Nordland	Altheim	Norway	Germany	MargaryanWillerslevNature2020	nan	2157.71
Alh_265	I11590	8.1759	8.1759	1	0	0	0	0	0	0	1382	1450	48.5933	54.171	12.2042	-0.605739	Altheim	England, North Yorkshire, Vale of Pickering, West Heslerton	Germany	United Kingdom	nan	nan	1083.89
Alh_72	MGS101	8.1751	8.1751	1	0	0	0	0	0	0	1425	1250	48.5933	48.0802	12.2042	16.2821	Altheim	Mödling-An der Goldenen Stiege	Germany	Austria	nan	WangNature2025	307.628
Alh_72	MGS238	8.1751	8.1751	1	0	0	0	0	0	0	1425	1250	48.5933	48.0802	12.2042	16.2821	Altheim	Mödling-An der Goldenen Stiege	Germany	Austria	nan	WangNature2025	307.628
Alh_63	PCA0102	8.1747	8.1747	1	0	0	0	0	0	0	1473	1650	48.5933	50.72	12.2042	23.89	Altheim	Masłomęcz (Lublin Province, Hrubieszów County, Hrubieszów)	Germany	Poland	nan	StolarekGenomeBio2023	875.239
Alh_145	MGS048	8.1713	8.1713	1	0	0	0	0	0	0	1395	1250	48.5933	48.0802	12.2042	16.2821	Altheim	Mödling-An der Goldenen Stiege	Germany	Austria	nan	WangNature2025	307.628
Alh_232	MGS457	8.1705	8.1705	1	0	0	0	0	0	0	1354	1250	48.5933	48.0802	12.2042	16.2821	Altheim	Mödling-An der Goldenen Stiege	Germany	Austria	nan	WangNature2025	307.628
Alh_357	PCA0094	8.1702	8.1702	1	0	0	0	0	0	0	1465	1650	48.5933	50.72	12.2042	23.89	Altheim	Masłomęcz (Lublin Province, Hrubieszów County, Hrubieszów)	Germany	Poland	nan	StolarekGenomeBio2023	875.239
Alh_228	MGS317	8.1699	8.1699	1	0	0	0	0	0	0	1360	1250	48.5933	48.0802	12.2042	16.2821	Altheim	Mödling-An der Goldenen Stiege	Germany	Austria	nan	WangNature2025	307.628
Alh_231	I14550	8.1698	8.1698	1	0	0	0	0	0	0	1382	1850	48.5933	50.8449	12.2042	-0.266087	Altheim	England, Sussex, Brighton, Slonk Hill	Germany	United Kingdom	nan	PattersonNature2021	932.197
Alh_55	I14534	8.167	8.167	1	0	0	0	0	0	0	1505	1350	48.5933	50.7891	12.2042	0.082351	Altheim	England, Sussex, Bishopstone, Rookery Hill	Germany	United Kingdom	nan	GretzingerNature2022	906.913
VK394	Alh_144	8.1639	8.1639	1	0	0	0	0	0	0	1000	1407	61.15	48.5933	11.34	12.2042	Nor South, Hedmark	Altheim	Norway	Germany	MargaryanWillerslevNature2020	nan	1398.87
Alh_127	MLE005	8.15901	8.15901	1	0	0	0	0	0	0	1408	1400	48.5933	48.0765	12.2042	16.2919	Altheim	Mödling-Leinerinnen	Germany	Austria	nan	WangNature2025	308.43
VK446	Alh_152	8.1582	8.1582	1	0	0	0	0	0	0	1000	1265	55.5	48.5933	10.33	12.2042	Funen, Galgedil	Altheim	Denmark	Germany	MargaryanWillerslevNature2020	nan	779.095
VK446	Alh_163	8.1582	8.1582	1	0	0	0	0	0	0	1000	1306	55.5	48.5933	10.33	12.2042	Funen, Galgedil	Altheim	Denmark	Germany	MargaryanWillerslevNature2020	nan	779.095
VK442	Alh_265	8.15409	8.15409	1	0	0	0	0	0	0	1097	1382	56.4153	48.5933	16.4326	12.2042	Oland	Altheim	Sweden	Germany	MargaryanWillerslevNature2020	nan	916.09
Alh_84	Mln13	8.1537	8.1537	1	0	0	0	0	0	0	1510	1265	48.5933	49.8546	12.2042	9.0864	Altheim	Moemlingen	Germany	Germany	nan	nan	266.903
Alh_119	Pfoe1	8.151	8.151	1	0	0	0	0	0	0	1360	1552	48.5933	48.8106	12.2042	11.6883	Altheim	Pfoerring	Germany	Germany	nan	nan	45.0054
Alh_152	I14533	8.1496	8.1496	1	0	0	0	0	0	0	1265	1350	48.5933	50.7891	12.2042	0.082351	Altheim	England, Sussex, Bishopstone, Rookery Hill	Germany	United Kingdom	nan	nan	906.913
Alh_163	I14533	8.1496	8.1496	1	0	0	0	0	0	0	1306	1350	48.5933	50.7891	12.2042	0.082351	Altheim	England, Sussex, Bishopstone, Rookery Hill	Germany	United Kingdom	nan	nan	906.913
Alh_129	POH003	8.14919	8.14919	1	0	0	0	0	0	0	1430	1200	48.5933	51.3	12.2042	0.2	Altheim	England, Kent, Polhill	Germany	United Kingdom	nan	GretzingerNature2022	911.414
Alh_247	MGS318	8.1489	8.1489	1	0	0	0	0	0	0	1399	1250	48.5933	48.0802	12.2042	16.2821	Altheim	Mödling-An der Goldenen Stiege	Germany	Austria	nan	WangNature2025	307.628
VK265	Alh_34	8.14351	8.14351	1	0	0	0	0	0	0	1000	1452	57.18	48.5933	13.93	12.2042	Karda	Altheim	Sweden	Germany	MargaryanWillerslevNature2020	nan	962.506
Alh_131	Mln25	8.1416	8.1416	1	0	0	0	0	0	0	1340	1263	48.5933	49.8546	12.2042	9.0864	Altheim	Moemlingen	Germany	Germany	nan	nan	266.903
OLV067	Alh_131	8.1411	8.1411	1	0	0	0	0	0	0	950	1340	50.8151	48.5933	5.18628	12.2042	Sint-Truiden	Altheim	Belgium	Germany	SassoPNAS2024	nan	563.015
Alh_137	MGS205	8.1408	8.1408	1	0	0	0	0	0	0	1280	1250	48.5933	48.0802	12.2042	16.2821	Altheim	Mödling-An der Goldenen Stiege	Germany	Austria	nan	WangNature2025	307.628
Alh_235	STRAZ_I_99	8.1408	8.1408	1	0	0	0	0	0	0	1367	1530	48.5933	48.892	12.2042	12.572	Altheim	Straubing-Azlburg	Germany	Germany	nan	nan	42.8335
Alh_147	MGS323	8.14	8.14	1	0	0	0	0	0	0	1320	1250	48.5933	48.0802	12.2042	16.2821	Altheim	Mödling-An der Goldenen Stiege	Germany	Austria	nan	WangNature2025	307.628
Alh_137	MGS323	8.14	8.14	1	0	0	0	0	0	0	1280	1250	48.5933	48.0802	12.2042	16.2821	Altheim	Mödling-An der Goldenen Stiege	Germany	Austria	nan	WangNature2025	307.628
Alh_153	MGS323	8.14	8.14	1	0	0	0	0	0	0	1275	1250	48.5933	48.0802	12.2042	16.2821	Altheim	Mödling-An der Goldenen Stiege	Germany	Austria	nan	WangNature2025	307.628
R11552	Alh_265	8.13941	8.13941	1	0	0	0	0	0	0	1675	1382	48.7327	48.5933	7.0526	12.2042	Sarrebourg, Marxberg Necropolis	Altheim	France	Germany	AntoniobioRxiv2022	nan	379.733
Alh_136	MGS009	8.1366	8.1366	1	0	0	0	0	0	0	1365	1250	48.5933	48.0802	12.2042	16.2821	Altheim	Mödling-An der Goldenen Stiege	Germany	Austria	nan	WangNature2025	307.628
Alh_235	MGS031	8.1341	8.1341	1	0	0	0	0	0	0	1367	1250	48.5933	48.0802	12.2042	16.2821	Altheim	Mödling-An der Goldenen Stiege	Germany	Austria	nan	WangNature2025	307.628
Alh_131	Mln27	8.1339	8.1339	1	0	0	0	0	0	0	1340	1268	48.5933	49.8546	12.2042	9.0864	Altheim	Moemlingen	Germany	Germany	nan	nan	266.903
Alh_231	LEO078	8.1314	8.1314	1	0	0	0	0	0	0	1382	1250	48.5933	47.9347	12.2042	16.2215	Altheim	Leobersdorf	Germany	Austria	nan	WangNature2025	307.082
K1-3286	Alh_190	8.13	8.13	1	0	0	0	0	0	0	1025	1430	48.4604	48.5933	21.8064	12.2042	Borsod-Abaúj-Zemplén County, Karos-1	Altheim	Hungary	Germany	MarotiTorokCurrBio2022	nan	708.927
Alh_116	Wh21	8.1286	8.1286	1	0	0	0	0	0	0	1417	1440	48.5933	47.8448	12.2042	11.1579	Altheim	Weilheim	Germany	Germany	nan	nan	113.897
Alh_248	Wh21	8.12709	8.12709	1	0	0	0	0	0	0	1358	1440	48.5933	47.8448	12.2042	11.1579	Altheim	Weilheim	Germany	Germany	nan	nan	113.897
Alh_52	LEO071	8.126	8.126	1	0	0	0	0	0	0	1420	1250	48.5933	47.9347	12.2042	16.2215	Altheim	Leobersdorf	Germany	Austria	nan	WangNature2025	307.082
Alh_145	HVN002	8.1258	8.1258	1	0	0	0	0	0	0	1395	1700	48.5933	53.7386	12.2042	11.6318	Altheim	Häven	Germany	Germany	nan	nan	573.805
ELY001	Alh_52	8.1251	8.1251	1	0	0	0	0	0	0	1200	1420	52.4	48.5933	0.3	12.2042	England, Cambridgeshire, Ely	Altheim	United Kingdom	Germany	GretzingerNature2022	nan	943.292
Alh_61	MGS171	8.1243	8.1243	1	0	0	0	0	0	0	1490	1250	48.5933	48.0802	12.2042	16.2821	Altheim	Mödling-An der Goldenen Stiege	Germany	Austria	nan	WangNature2025	307.628
Alh_82	Wh6	8.1232	8.1232	1	0	0	0	0	0	0	1480	1430	48.5933	47.8448	12.2042	11.1579	Altheim	Weilheim	Germany	Germany	nan	nan	113.897
R111	Alh_214	8.12091	8.12091	1	0	0	0	0	0	0	1850	1351	41.918	48.5933	12.4912	12.2042	Via Paisiello (Necropoli Salaria)	Altheim	Italy	Germany	AntonioGaoMootsScience2019	nan	742.218
KOS006	Alh_155	8.11139	8.11139	1	0	0	0	0	0	0	1174	1362	51.1174	48.5933	2.65742	12.2042	Koksijde	Altheim	Belgium	Germany	SassoPNAS2024	nan	741.001
Alh_84	I20652	8.10879	8.10879	1	0	0	0	0	0	0	1510	1450	48.5933	54.171	12.2042	-0.605739	Altheim	England, North Yorkshire, Vale of Pickering, West Heslerton	Germany	United Kingdom	nan	GretzingerNature2022	1083.89
Alh_132	I17277	8.1084	8.1084	1	0	0	0	0	0	0	1360	1200	48.5933	54.6976	12.2042	-1.18104	Altheim	England, Durham, Hartlepool, Olive Street	Germany	United Kingdom	nan	GretzingerNature2022	1145.68
Alh_73	MGS205	8.1052	8.1052	1	0	0	0	0	0	0	1486	1250	48.5933	48.0802	12.2042	16.2821	Altheim	Mödling-An der Goldenen Stiege	Germany	Austria	nan	WangNature2025	307.628
Alh_248	Bal_146	8.1002	8.1002	1	0	0	0	0	0	0	1358	1470	48.5933	46.806	12.2042	17.771	Altheim	Balatonszemes - Szemesi berek	Germany	Hungary	nan	VyasCurrBio2023	462.528
Alh_129	I20649	8.09999	8.09999	1	0	0	0	0	0	0	1430	1450	48.5933	54.171	12.2042	-0.605739	Altheim	England, North Yorkshire, Vale of Pickering, West Heslerton	Germany	United Kingdom	nan	GretzingerNature2022	1083.89
KOS032	Alh_55	8.0999	8.0999	1	0	0	0	0	0	0	1199	1505	51.1174	48.5933	2.65742	12.2042	Koksijde	Altheim	Belgium	Germany	SassoPNAS2024	nan	741.001
Alh_29	DRU003	8.0986	8.0986	1	0	0	0	0	0	0	1503	1200	48.5933	52.8147	12.2042	8.19234	Altheim	Lower Saxony, Drantum	Germany	Germany	nan	GretzingerNature2022	548.293
Alh_45	Btb100	8.0936	8.0936	1	0	0	0	0	0	0	1455	1328	48.5933	49.9002	12.2042	8.5132	Altheim	Buettelborn	Germany	Germany	nan	nan	305.476
R10626	Alh_74	8.0919	8.0919	1	0	0	0	0	0	0	1875	1465	54.1176	48.5933	19.5742	12.2042	Elbląg Heights, Weklice	Altheim	Poland	Germany	AntoniobioRxiv2022	nan	799.95
Alh_144	MDM001	8.0907	8.0907	1	0	0	0	0	0	0	1407	1400	48.5933	53.1843	12.2042	5.44431	Altheim	Friesland, Midlum	Germany	Netherlands	nan	GretzingerNature2022	697.327
VK365	Alh_72	8.0906	8.0906	1	0	0	0	0	0	0	1000	1425	54.87	48.5933	10.72	12.2042	Langeland, Bogevej	Altheim	Denmark	Germany	MargaryanWillerslevNature2020	nan	705.797
KOS038	Alh_45	8.0861	8.0861	1	0	0	0	0	0	0	1199	1455	51.1174	48.5933	2.65742	12.2042	Koksijde	Altheim	Belgium	Germany	SassoPNAS2024	nan	741.001
Alh_131	MGS271	8.0857	8.0857	1	0	0	0	0	0	0	1340	1250	48.5933	48.0802	12.2042	16.2821	Altheim	Mödling-An der Goldenen Stiege	Germany	Austria	nan	WangNature2025	307.628
R10618	Alh_121	8.08309	8.08309	1	0	0	0	0	0	0	1789	1315	54.1176	48.5933	19.5742	12.2042	ElblągHeights,Weklice	Altheim	Poland	Germany	AntoniobioRxiv2022	nan	799.95
Alh_163	I16759	8.0827	8.0827	1	0	0	0	0	0	0	1306	1225	48.5933	46.2067	12.2042	18.7213	Altheim	Alsónyek-Elkerülö ut, site 2	Germany	Hungary	nan	GnecchiRusconeCell2022	558.681
R10474	Alh_137	8.0811	8.0811	1	0	0	0	0	0	0	1609	1280	46.0569	48.5933	14.5058	12.2042	Ljubljana, Gosposvetska Road, Emona	Altheim	Slovenia	Germany	AntoniobioRxiv2022	nan	331.312
Alh_152	I16759	8.077	8.077	1	0	0	0	0	0	0	1265	1225	48.5933	46.2067	12.2042	18.7213	Altheim	Alsónyek-Elkerülö ut, site 2	Germany	Hungary	nan	GnecchiRusconeCell2022	558.681
Alh_129	LAK015	8.0765	8.0765	1	0	0	0	0	0	0	1430	1200	48.5933	52.4	12.2042	0.5	Altheim	England, Suffolk, Lakenheath	Germany	United Kingdom	nan	GretzingerNature2022	930.686
VK143	Alh_73	8.07509	8.07509	1	0	0	0	0	0	0	1010	1486	51.76	48.5933	-1.26	12.2042	England, Oxford, St John's College Oxford	Altheim	United Kingdom	Germany	MargaryanWillerslevNature2020	nan	1022.41
Alh_281	I20655	8.0727	8.0727	1	0	0	0	0	0	0	1410	1450	48.5933	54.171	12.2042	-0.605739	Altheim	England, North Yorkshire, Vale of Pickering, West Heslerton	Germany	United Kingdom	nan	GretzingerNature2022	1083.89
Alh_129	Btb102	8.0715	8.0715	1	0	0	0	0	0	0	1430	1432	48.5933	49.9002	12.2042	8.5132	Altheim	Buettelborn	Germany	Germany	nan	nan	305.476
Alh_51	STRAZ_I_99	8.0712	8.0712	1	0	0	0	0	0	0	1482	1530	48.5933	48.892	12.2042	12.572	Altheim	Straubing-Azlburg	Germany	Germany	nan	nan	42.8335
VK442	Alh_122	8.07099	8.07099	1	0	0	0	0	0	0	1097	1360	56.4153	48.5933	16.4326	12.2042	Oland	Altheim	Sweden	Germany	MargaryanWillerslevNature2020	nan	916.09
Alh_215	MGS248	8.0698	8.0698	1	0	0	0	0	0	0	1340	1250	48.5933	48.0802	12.2042	16.2821	Altheim	Mödling-An der Goldenen Stiege	Germany	Austria	nan	WangNature2025	307.628
Alh_237	Wh6	8.0676	8.0676	1	0	0	0	0	0	0	1395	1430	48.5933	47.8448	12.2042	11.1579	Altheim	Weilheim	Germany	Germany	nan	nan	113.897
VK177	Alh_133	8.0633	8.0633	1	0	0	0	0	0	0	1010	1355	51.76	48.5933	-1.26	12.2042	England, Oxford, St John's College Oxford	Altheim	United Kingdom	Germany	MargaryanWillerslevNature2020	nan	1022.41
Alh_133	MGS082	8.0619	8.0619	1	0	0	0	0	0	0	1355	1250	48.5933	48.0802	12.2042	16.2821	Altheim	Mödling-An der Goldenen Stiege	Germany	Austria	nan	WangNature2025	307.628
Alh_130	OAI011	8.0593	8.0593	1	0	0	0	0	0	0	1382	1200	48.5933	52.2	12.2042	0.1	Altheim	England, Cambridgeshire, Oakington	Germany	United Kingdom	nan	GretzingerNature2022	948.016
VK486	Alh_98	8.0581	8.0581	1	0	0	0	0	0	0	1200	1505	58.17	48.5933	22.25	12.2042	Saaremaa, Salme	Altheim	Estonia	Germany	MargaryanWillerslevNature2020	nan	1255.14
VK319	Alh_129	8.05	8.05	1	0	0	0	0	0	0	1150	1430	55.43	48.5933	10.61	12.2042	Funen, Ladby	Altheim	Denmark	Germany	MargaryanWillerslevNature2020	nan	768.475
VK508	Alh_215	8.0492	8.0492	1	0	0	0	0	0	0	1200	1340	58.17	48.5933	22.25	12.2042	Saaremaa, Salme	Altheim	Estonia	Germany	MargaryanWillerslevNature2020	nan	1255.14
Alh_237	LEO135	8.04679	8.04679	1	0	0	0	0	0	0	1395	1250	48.5933	47.9347	12.2042	16.2215	Altheim	Leobersdorf	Germany	Austria	nan	WangNature2025	307.082
OBT-3	Alh_77	8.0459	8.0459	1	0	0	0	0	0	0	1200	1492	46.6501	48.5933	20.7199	12.2042	Békés County, Orosháza-BónumTéglagyár	Altheim	Hungary	Germany	MarotiTorokCurrBio2022	nan	675.161
Alh_239	ErgDF1	8.0444	8.0444	1	0	0	0	0	0	0	1366	1250	48.5933	48.6917	12.2042	12.2013	Altheim	Ergoldsbach	Germany	Germany	nan	nan	10.9391
Alh_239	ErgDF3	8.0444	8.0444	1	0	0	0	0	0	0	1366	1250	48.5933	48.6917	12.2042	12.2013	Altheim	Ergoldsbach	Germany	Germany	nan	nan	10.9391
Alh_268	Bur6	8.0415	8.0415	1	0	0	0	0	0	0	1457	1370	48.5933	48.9888	12.2042	12.1406	Altheim	Burgweinting	Germany	Germany	nan	nan	44.2241
Alh_133	SZ13	8.0399	8.0399	1	0	0	0	0	0	0	1355	1462	48.5933	46.2833	12.2042	17.85	Altheim	Szólád	Germany	Hungary	nan	AmorimNatureCommunications2018	497.126
VK486	Alh_146	8.0394	8.0394	1	0	0	0	0	0	0	1200	1375	58.17	48.5933	22.25	12.2042	Saaremaa, Salme	Altheim	Estonia	Germany	MargaryanWillerslevNature2020	nan	1255.14
Alh_63	I20660	8.03781	8.03781	1	0	0	0	0	0	0	1473	1450	48.5933	54.171	12.2042	-0.605739	Altheim	England, North Yorkshire, Vale of Pickering, West Heslerton	Germany	United Kingdom	nan	GretzingerNature2022	1083.89
Alh_61	ErgDF2	8.0341	8.0341	1	0	0	0	0	0	0	1490	1251	48.5933	48.6917	12.2042	12.2013	Altheim	Ergoldsbach	Germany	Germany	nan	nan	10.9391
Alh_34	HID001	8.0326	8.0326	1	0	0	0	0	0	0	1452	1550	48.5933	52.2804	12.2042	9.71249	Altheim	Lower Saxony, Hiddestorf	Germany	Germany	nan	GretzingerNature2022	446.645
Alh_145	MDM001	8.0322	8.0322	1	0	0	0	0	0	0	1395	1400	48.5933	53.1843	12.2042	5.44431	Altheim	Friesland, Midlum	Germany	Netherlands	nan	GretzingerNature2022	697.327
Alh_235	MDM001	8.0322	8.0322	1	0	0	0	0	0	0	1367	1400	48.5933	53.1843	12.2042	5.44431	Altheim	Friesland, Midlum	Germany	Netherlands	nan	GretzingerNature2022	697.327
Alh_168	Btb161_1	8.0318	8.0318	1	0	0	0	0	0	0	1395	1328	48.5933	49.9002	12.2042	8.5132	Altheim	Buettelborn	Germany	Germany	nan	nan	305.476
KOS032	Alh_228	8.025	8.025	1	0	0	0	0	0	0	1199	1360	51.1174	48.5933	2.65742	12.2042	Koksijde	Altheim	Belgium	Germany	SassoPNAS2024	nan	741.001
Alh_161	MGS066	8.0242	8.0242	1	0	0	0	0	0	0	1382	1250	48.5933	48.0802	12.2042	16.2821	Altheim	Mödling-An der Goldenen Stiege	Germany	Austria	nan	WangNature2025	307.628
Alh_45	EV7	8.023	8.023	1	0	0	0	0	0	0	1455	1295	48.5933	50.0428	12.2042	8.04211	Altheim	Eltville	Germany	Germany	nan	nan	342.792
VPB-310	Alh_117	8.02201	8.02201	1	0	0	0	0	0	0	1008	1420	46.8003	48.5933	17.3095	12.2042	Somogy County, Vörs-Papkert-B	Altheim	Hungary	Germany	MarotiTorokCurrBio2022	nan	431.84
Alh_266	PCA0094	8.022	8.022	1	0	0	0	0	0	0	1355	1650	48.5933	50.72	12.2042	23.89	Altheim	Masłomęcz (Lublin Province, Hrubieszów County, Hrubieszów)	Germany	Poland	nan	StolarekGenomeBio2023	875.239
OAI003	Alh_94	8.0205	8.0205	1	0	0	0	0	0	0	1200	1480	52.2	48.5933	0.1	12.2042	England, Cambridgeshire, Oakington	Altheim	United Kingdom	Germany	GretzingerNature2022	nan	948.016
Alh_247	MDM001	8.017	8.017	1	0	0	0	0	0	0	1399	1400	48.5933	53.1843	12.2042	5.44431	Altheim	Friesland, Midlum	Germany	Netherlands	nan	GretzingerNature2022	697.327
KOS034	Alh_217	8.0145	8.0145	1	0	0	0	0	0	0	1199	1404	51.1174	48.5933	2.65742	12.2042	Koksijde	Altheim	Belgium	Germany	SassoPNAS2024	nan	741.001
Alh_279	I17271	8.0116	8.0116	1	0	0	0	0	0	0	1375	1200	48.5933	54.5945	12.2042	-1.3094	Altheim	England, North Yorkshire, Stockton-on-Tees, Norton, Norton Bishops Mill	Germany	United Kingdom	nan	GretzingerNature2022	1147.01
VK281	Alh_161	8.0056	8.0056	1	0	0	0	0	0	0	1000	1382	55.13	48.5933	11.95	12.2042	Sealand, Borse	Altheim	Denmark	Germany	MargaryanWillerslevNature2020	nan	727.506
Alh_129	DRU013	8.0012	8.0012	1	0	0	0	0	0	0	1430	1200	48.5933	52.8147	12.2042	8.19234	Altheim	Lower Saxony, Drantum	Germany	Germany	nan	GretzingerNature2022	548.293

## Sheet: 3.2_Argamum
iid1	iid2	max_IBD	sum_IBD>8	n_IBD>8	sum_IBD>12	n_IBD>12	sum_IBD>16	n_IBD>16	sum_IBD>20	n_IBD>20	bp1	bp2	lat1	lat2	lon1	lon2	site_id1	site_id2	country_id1	country_id2	publication_id1	publication_id2	dist_km
Arg1	MGS203	32.982	47.0582	2	47.0582	2	32.982	1	32.982	1	1018	1250	44.7584	48.0802	28.9406	16.2821	Argamum	Mödling-An der Goldenen Stiege	Romania	Austria	nan	WangNature2025	1039.31
Arg1	MGS033	20.346	20.346	1	20.346	1	20.346	1	20.346	1	1018	1250	44.7584	48.0802	28.9406	16.2821	Argamum	Mödling-An der Goldenen Stiege	Romania	Austria	nan	WangNature2025	1039.31
R11875	Arg1	8.2369	16.3021	2	0	0	0	0	0	0	1500	1018	51.109	44.7584	10.9956	28.9406	Sömmerda District, Hassleben	Argamum	Germany	Romania	AntoniobioRxiv2022	nan	1509.89
Alh_133	Arg1	12.3542	12.3542	1	12.3542	1	0	0	0	0	1355	1018	48.5933	44.7584	12.2042	28.9406	Altheim	Argamum	Germany	Romania	nan	nan	1346.39
OBT-56	Arg5_1	10.9151	10.9151	1	0	0	0	0	0	0	1200	1473	46.6501	44.7584	20.7199	28.9406	Békés County, Orosháza-BónumTéglagyár	Argamum	Hungary	Romania	MarotiTorokCurrBio2022	nan	673.442
Arg5_1	MGS055	10.2128	10.2128	1	0	0	0	0	0	0	1473	1250	44.7584	48.0802	28.9406	16.2821	Argamum	Mödling-An der Goldenen Stiege	Romania	Austria	nan	WangNature2025	1039.31
Arg5_1	MGS009	10.0157	10.0157	1	0	0	0	0	0	0	1473	1250	44.7584	48.0802	28.9406	16.2821	Argamum	Mödling-An der Goldenen Stiege	Romania	Austria	nan	WangNature2025	1039.31
Arg5_1	MGS288	9.7297	9.7297	1	0	0	0	0	0	0	1473	1250	44.7584	48.0802	28.9406	16.2821	Argamum	Mödling-An der Goldenen Stiege	Romania	Austria	nan	WangNature2025	1039.31
Arg1	CSK058	9.64589	9.64589	1	0	0	0	0	0	0	1018	1250	44.7584	48.1502	28.9406	16.4669	Argamum	Csokorgasse	Romania	Austria	nan	WangNature2025	1028.33
KOS006	Arg1	9.2802	9.2802	1	0	0	0	0	0	0	1174	1018	51.1174	44.7584	2.65742	28.9406	Koksijde	Argamum	Belgium	Romania	SassoPNAS2024	nan	2073.69
Arg1	MGS407	9.0903	9.0903	1	0	0	0	0	0	0	1018	1250	44.7584	48.0802	28.9406	16.2821	Argamum	Mödling-An der Goldenen Stiege	Romania	Austria	nan	WangNature2025	1039.31
Arg5_1	MGS008	8.98119	8.98119	1	0	0	0	0	0	0	1473	1250	44.7584	48.0802	28.9406	16.2821	Argamum	Mödling-An der Goldenen Stiege	Romania	Austria	nan	WangNature2025	1039.31
Arg1	MGS437	8.9306	8.9306	1	0	0	0	0	0	0	1018	1250	44.7584	48.0802	28.9406	16.2821	Argamum	Mödling-An der Goldenen Stiege	Romania	Austria	nan	WangNature2025	1039.31
Arg3_1	Molz2	8.6548	8.6548	1	0	0	0	0	0	0	1375	968	44.7584	46.7729	28.9406	13.5556	Argamum	Molzbichl	Romania	Austria	nan	nan	1215.49
Arg5_1	MGS332	8.39411	8.39411	1	0	0	0	0	0	0	1473	1250	44.7584	48.0802	28.9406	16.2821	Argamum	Mödling-An der Goldenen Stiege	Romania	Austria	nan	WangNature2025	1039.31
VK485	Arg1	8.3372	8.3372	1	0	0	0	0	0	0	1244	1018	58.17	44.7584	22.25	28.9406	Saaremaa, Salme	Argamum	Estonia	Romania	MargaryanWillerslevNature2020	nan	1561.02
TTSZ-43	Arg5_1	8.336	8.336	1	0	0	0	0	0	0	1132	1473	47.1962	44.7584	19.4131	28.9406	Pest County, Tatárszentgyörgy-Szabadrétpuszta	Argamum	Hungary	Romania	MarotiTorokCurrBio2022	nan	785.852
SZM-332	Arg3_1	8.3329	8.3329	1	0	0	0	0	0	0	1225	1375	46.4026	44.7584	20.274	28.9406	Csongrád-Csanád County, Szeged-Makkoserdő	Argamum	Hungary	Romania	MarotiTorokCurrBio2022	nan	700.234
Arg5_1	MGS060	8.26839	8.26839	1	0	0	0	0	0	0	1473	1250	44.7584	48.0802	28.9406	16.2821	Argamum	Mödling-An der Goldenen Stiege	Romania	Austria	nan	WangNature2025	1039.31
ALT-414	Arg1	8.0204	8.0204	1	0	0	0	0	0	0	1150	1018	47.5069	44.7584	20.124	28.9406	Jász-Nagykun-Szolnok County, Alattyán-Tulát	Argamum	Hungary	Romania	MarotiTorokCurrBio2022	nan	746.117
Arg1	PCA0344	8.579	8.579	1	0	0	0	0	0	0	1018	850	44.7584	52.53	28.9406	17.38	Argamum	Ostrów Lednicki (Greater Poland Province, Gniezno, Łubowo)	Romania	Poland	nan	StolarekGenomeBio2023	1210.71

## Sheet: 3.3_Eltville
iid1	iid2	max_IBD	sum_IBD>8	n_IBD>8	sum_IBD>12	n_IBD>12	sum_IBD>16	n_IBD>16	sum_IBD>20	n_IBD>20	bp1	bp2	lat1	lat2	lon1	lon2	site_id1	site_id2	country_id1	country_id2	publication_id1	publication_id2	dist_km
VK143	EV6	22.0279	22.0279	1	22.0279	1	22.0279	1	22.0279	1	1010	1307	51.76	50.0428	-1.26	8.04211	England, Oxford, St John's College Oxford	Eltville	United Kingdom	Germany	MargaryanWillerslevNature2020	nan	681.139
EV7	ADN002	20.4206	20.4206	1	20.4206	1	20.4206	1	20.4206	1	1295	1150	50.0428	52.3597	8.04211	9.8695	Eltville	Lower Saxony, Anderten	Germany	Germany	nan	GretzingerNature2022	287.653
EV4	I20652	20.0207	20.0207	1	20.0207	1	20.0207	1	20.0207	1	1307	1450	50.0428	54.171	8.04211	-0.605739	Eltville	England, North Yorkshire, Vale of Pickering, West Heslerton	Germany	United Kingdom	nan	GretzingerNature2022	748.823
Alh_249	EV7	9.1637	17.5867	2	0	0	0	0	0	0	1382	1295	48.5933	50.0428	12.2042	8.04211	Altheim	Eltville	Germany	Germany	nan	nan	342.792
EV1	MGS319	17.3336	17.3336	1	17.3336	1	17.3336	1	0	0	1310	1250	50.0428	48.0802	8.04211	16.2821	Eltville	Mödling-An der Goldenen Stiege	Germany	Austria	nan	WangNature2025	640.111
VK298	EV2	9.0229	17.3046	2	0	0	0	0	0	0	1050	1390	55.85	50.0428	10.64	8.04211	Sealand, Besser	Eltville	Denmark	Germany	MargaryanWillerslevNature2020	nan	669.313
EV4	I20639	8.36309	16.6287	2	0	0	0	0	0	0	1307	1450	50.0428	54.171	8.04211	-0.605739	Eltville	England, North Yorkshire, Vale of Pickering, West Heslerton	Germany	United Kingdom	nan	nan	748.823
EV1	MGS224	15.8309	15.8309	1	15.8309	1	0	0	0	0	1310	1250	50.0428	48.0802	8.04211	16.2821	Eltville	Mödling-An der Goldenen Stiege	Germany	Austria	nan	WangNature2025	640.111
Btb104	EV4	15.3966	15.3966	1	15.3966	1	0	0	0	0	1342	1307	49.9002	50.0428	8.5132	8.04211	Buettelborn	Eltville	Germany	Germany	nan	nan	37.3304
Btb108	EV4	15.3941	15.3941	1	15.3941	1	0	0	0	0	1332	1307	49.9002	50.0428	8.5132	8.04211	Buettelborn	Eltville	Germany	Germany	nan	nan	37.3304
EV2	MLE001	14.2531	14.2531	1	14.2531	1	0	0	0	0	1390	1400	50.0428	48.0765	8.04211	16.2919	Eltville	Mödling-Leinerinnen	Germany	Austria	nan	WangNature2025	640.944
EV6	LEO039	13.0324	13.0324	1	13.0324	1	0	0	0	0	1307	1250	50.0428	47.9347	8.04211	16.2215	Eltville	Leobersdorf	Germany	Austria	nan	WangNature2025	642.481
VK315	EV2	12.2937	12.2937	1	12.2937	1	0	0	0	0	1075	1390	55.56	50.0428	11.25	8.04211	Sealand, Bakkendrup	Eltville	Denmark	Germany	MargaryanWillerslevNature2020	nan	650.798
VK278	EV8	12.2467	12.2467	1	12.2467	1	0	0	0	0	1000	1307	55.5	50.0428	10.33	8.04211	Funen, Galgedil	Eltville	Denmark	Germany	MargaryanWillerslevNature2020	nan	626.524
EV2	DRU001	12.0941	12.0941	1	12.0941	1	0	0	0	0	1390	1200	50.0428	52.8147	8.04211	8.19234	Eltville	Lower Saxony, Drantum	Germany	Germany	nan	GretzingerNature2022	308.578
Mln28a	EV2	11.7037	11.7037	1	0	0	0	0	0	0	1250	1390	49.8546	50.0428	9.0864	8.04211	Moemlingen	Eltville	Germany	Germany	nan	nan	77.8175
EV5	LAK011	11.4863	11.4863	1	0	0	0	0	0	0	1260	1200	50.0428	52.4	8.04211	0.5	Eltville	England, Suffolk, Lakenheath	Germany	United Kingdom	nan	GretzingerNature2022	588.174
EV2	CL146	11.054	11.054	1	0	0	0	0	0	0	1390	1345	50.0428	45.0792	8.04211	7.5783	Eltville	Piedmont, Collegno	Germany	Italy	nan	AmorimNatureCommunications2018	552.956
EV2	CL151	10.9638	10.9638	1	0	0	0	0	0	0	1390	1345	50.0428	45.0792	8.04211	7.5783	Eltville	Piedmont, Collegno	Germany	Italy	nan	AmorimNatureCommunications2018	552.956
EV2	COL_128	10.9542	10.9542	1	0	0	0	0	0	0	1390	1345	50.0428	45.0792	8.04211	7.5783	Eltville	Piedmont, Collegno	Germany	Italy	nan	TianPNAS2024	552.956
VK446	EV8	10.5345	10.5345	1	0	0	0	0	0	0	1000	1307	55.5	50.0428	10.33	8.04211	Funen, Galgedil	Eltville	Denmark	Germany	MargaryanWillerslevNature2020	nan	626.524
EV7	I17272	10.5189	10.5189	1	0	0	0	0	0	0	1295	1400	50.0428	54.5945	8.04211	-1.3094	Eltville	England, North Yorkshire, Stockton-on-Tees, Norton, Norton East Mill	Germany	United Kingdom	nan	GretzingerNature2022	813.206
EV8	Alh_48	10.5057	10.5057	1	0	0	0	0	0	0	1307	1489	50.0428	48.5933	8.04211	12.2042	Eltville	Altheim	Germany	Germany	nan	nan	342.792
EV8	OAI010	10.4081	10.4081	1	0	0	0	0	0	0	1307	1200	50.0428	52.2	8.04211	0.1	Eltville	England, Cambridgeshire, Oakington	Germany	United Kingdom	nan	GretzingerNature2022	605.224
SZK-102	EV8	10.247	10.247	1	0	0	0	0	0	0	1300	1307	46.2289	50.0428	20.264	8.04211	Csongrád-Csanád County, Szeged-Kundomb	Eltville	Hungary	Germany	MarotiTorokCurrBio2022	nan	1002.07
EV5	MGS079	10.1838	10.1838	1	0	0	0	0	0	0	1260	1250	50.0428	48.0802	8.04211	16.2821	Eltville	Mödling-An der Goldenen Stiege	Germany	Austria	nan	WangNature2025	640.111
Alh_267	EV2	10.1734	10.1734	1	0	0	0	0	0	0	1360	1390	48.5933	50.0428	12.2042	8.04211	Altheim	Eltville	Germany	Germany	nan	nan	342.792
R11558	EV2	10.1722	10.1722	1	0	0	0	0	0	0	1609	1390	48.7327	50.0428	7.0526	8.04211	Sarrebourg, Marxberg Necropolis	Eltville	France	Germany	AntoniobioRxiv2022	nan	162.446
Alh_94	EV7	10.1135	10.1135	1	0	0	0	0	0	0	1480	1295	48.5933	50.0428	12.2042	8.04211	Altheim	Eltville	Germany	Germany	nan	nan	342.792
EV5	MLE005	10.0388	10.0388	1	0	0	0	0	0	0	1260	1400	50.0428	48.0765	8.04211	16.2919	Eltville	Mödling-Leinerinnen	Germany	Austria	nan	WangNature2025	640.944
EV4	MGS291	9.932	9.932	1	0	0	0	0	0	0	1307	1250	50.0428	48.0802	8.04211	16.2821	Eltville	Mödling-An der Goldenen Stiege	Germany	Austria	nan	WangNature2025	640.111
HAD002	EV2	9.8971	9.8971	1	0	0	0	0	0	0	1200	1390	52.2	50.0428	0.2	8.04211	England, Cambridgeshire, Hatherdene	Eltville	United Kingdom	Germany	GretzingerNature2022	nan	598.814
Mln35	EV2	9.70529	9.70529	1	0	0	0	0	0	0	1258	1390	49.8546	50.0428	9.0864	8.04211	Moemlingen	Eltville	Germany	Germany	nan	nan	77.8175
VK174	EV5	9.70271	9.70271	1	0	0	0	0	0	0	1010	1260	51.76	50.0428	-1.26	8.04211	England, Oxford, St John's College Oxford	Eltville	United Kingdom	Germany	MargaryanWillerslevNature2020	nan	681.139
Alh_225	EV5	9.6923	9.6923	1	0	0	0	0	0	0	1360	1260	48.5933	50.0428	12.2042	8.04211	Altheim	Eltville	Germany	Germany	nan	nan	342.792
OAI005	EV4	9.282	9.282	1	0	0	0	0	0	0	1200	1307	52.2	50.0428	0.1	8.04211	England, Cambridgeshire, Oakington	Eltville	United Kingdom	Germany	GretzingerNature2022	nan	605.224
EV4	I20680	9.2124	9.2124	1	0	0	0	0	0	0	1307	1450	50.0428	54.171	8.04211	-0.605739	Eltville	England, North Yorkshire, Vale of Pickering, West Heslerton	Germany	United Kingdom	nan	GretzingerNature2022	748.823
VK342	EV8	9.2057	9.2057	1	0	0	0	0	0	0	1000	1307	56.4441	50.0428	16.5656	8.04211	Oland	Eltville	Sweden	Germany	MargaryanWillerslevNature2020	nan	910.369
EV2	I17271	9.1049	9.1049	1	0	0	0	0	0	0	1390	1200	50.0428	54.5945	8.04211	-1.3094	Eltville	England, North Yorkshire, Stockton-on-Tees, Norton, Norton Bishops Mill	Germany	United Kingdom	nan	GretzingerNature2022	813.206
Alh_129	EV2	9.0564	9.0564	1	0	0	0	0	0	0	1430	1390	48.5933	50.0428	12.2042	8.04211	Altheim	Eltville	Germany	Germany	nan	nan	342.792
Btb165	EV8	9.0546	9.0546	1	0	0	0	0	0	0	1328	1307	49.9002	50.0428	8.5132	8.04211	Buettelborn	Eltville	Germany	Germany	nan	nan	37.3304
MM-83	EV6	9.0105	9.0105	1	0	0	0	0	0	0	1325	1307	46.2167	50.0428	20.5167	8.04211	Csongrád-Csanád County, Makó-Mikócsa-halom	Eltville	Hungary	Germany	MarotiTorokCurrBio2022	nan	1019.73
Alh_237	EV5	8.9928	8.9928	1	0	0	0	0	0	0	1395	1260	48.5933	50.0428	12.2042	8.04211	Altheim	Eltville	Germany	Germany	nan	nan	342.792
VK444	EV4	8.9904	8.9904	1	0	0	0	0	0	0	1097	1307	56.4153	50.0428	16.4326	8.04211	Oland	Eltville	Sweden	Germany	MargaryanWillerslevNature2020	nan	902.499
EV5	MGS053	8.9745	8.9745	1	0	0	0	0	0	0	1260	1250	50.0428	48.0802	8.04211	16.2821	Eltville	Mödling-An der Goldenen Stiege	Germany	Austria	nan	WangNature2025	640.111
EV2	POH005	8.9022	8.9022	1	0	0	0	0	0	0	1390	1200	50.0428	51.3	8.04211	0.2	Eltville	England, Kent, Polhill	Germany	United Kingdom	nan	GretzingerNature2022	571.436
EV8	MLE002	8.86849	8.86849	1	0	0	0	0	0	0	1307	1400	50.0428	48.0765	8.04211	16.2919	Eltville	Mödling-Leinerinnen	Germany	Austria	nan	WangNature2025	640.944
EV4	DRU018	8.8207	8.8207	1	0	0	0	0	0	0	1307	1200	50.0428	52.8147	8.04211	8.19234	Eltville	Lower Saxony, Drantum	Germany	Germany	nan	GretzingerNature2022	308.578
EV8	GRO017	8.7611	8.7611	1	0	0	0	0	0	0	1307	1050	50.0428	53.2173	8.04211	6.56552	Eltville	Groningen	Germany	Netherlands	nan	GretzingerNature2022	367.677
EV3	STRAZ_II_27	8.7533	8.7533	1	0	0	0	0	0	0	1280	1585	50.0428	48.892	8.04211	12.572	Eltville	Straubing-Azlburg	Germany	Germany	nan	nan	352.338
EV7	POH005	8.6685	8.6685	1	0	0	0	0	0	0	1295	1200	50.0428	51.3	8.04211	0.2	Eltville	England, Kent, Polhill	Germany	United Kingdom	nan	GretzingerNature2022	571.436
OAI002	EV5	8.6203	8.6203	1	0	0	0	0	0	0	1200	1260	52.2	50.0428	0.1	8.04211	England, Cambridgeshire, Oakington	Eltville	United Kingdom	Germany	GretzingerNature2022	nan	605.224
VK385	EV5	8.5414	8.5414	1	0	0	0	0	0	0	1075	1260	55.6	50.0428	11.95	8.04211	Sealand, Lejre	Eltville	Denmark	Germany	MargaryanWillerslevNature2020	nan	671.936
VK323	EV7	8.5214	8.5214	1	0	0	0	0	0	0	1000	1295	55.33	50.0428	8.76	8.04211	Jutland, Ribe	Eltville	Denmark	Germany	MargaryanWillerslevNature2020	nan	590.356
WBK24	EV6	8.4801	8.4801	1	0	0	0	0	0	0	1541	1307	50.78	50.0428	-2.2	8.04211	Winterbourne Kingston (DBD 14)	Eltville	England	Germany	CassidyNature2025	nan	732.035
SEI-6	EV7	8.4535	8.4535	1	0	0	0	0	0	0	1513	1295	46.4859	50.0428	20.1322	8.04211	Csongrád-Csanád County, Sándorfalva-Eperjes, Ivótavak	Eltville	Hungary	Germany	MarotiTorokCurrBio2022	nan	979.4
EV2	GRO013	8.40369	8.40369	1	0	0	0	0	0	0	1390	1075	50.0428	53.2173	8.04211	6.56552	Eltville	Groningen	Germany	Netherlands	nan	GretzingerNature2022	367.677
EV2	LAK003	8.29941	8.29941	1	0	0	0	0	0	0	1390	1200	50.0428	52.4	8.04211	0.5	Eltville	England, Suffolk, Lakenheath	Germany	United Kingdom	nan	GretzingerNature2022	588.174
EV8	I17271	8.1662	8.1662	1	0	0	0	0	0	0	1307	1200	50.0428	54.5945	8.04211	-1.3094	Eltville	England, North Yorkshire, Stockton-on-Tees, Norton, Norton Bishops Mill	Germany	United Kingdom	nan	GretzingerNature2022	813.206
VK551	EV4	8.1351	8.1351	1	0	0	0	0	0	0	1200	1307	58.17	50.0428	22.25	8.04211	Saaremaa, Salme	Eltville	Estonia	Germany	MargaryanWillerslevNature2020	nan	1292.01
EV2	COL_099	8.127	8.127	1	0	0	0	0	0	0	1390	1345	50.0428	45.0792	8.04211	7.5783	Eltville	Piedmont, Collegno	Germany	Italy	nan	TianPNAS2024	552.956
EV7	DRU016	8.05361	8.05361	1	0	0	0	0	0	0	1295	1200	50.0428	52.8147	8.04211	8.19234	Eltville	Lower Saxony, Drantum	Germany	Germany	nan	GretzingerNature2022	308.578
Alh_45	EV7	8.023	8.023	1	0	0	0	0	0	0	1455	1295	48.5933	50.0428	12.2042	8.04211	Altheim	Eltville	Germany	Germany	nan	nan	342.792

## Sheet: 3.4_Mattsies
iid1	iid2	max_IBD	sum_IBD>8	n_IBD>8	sum_IBD>12	n_IBD>12	sum_IBD>16	n_IBD>16	sum_IBD>20	n_IBD>20	bp1	bp2	lat1	lat2	lon1	lon2	site_id1	site_id2	country_id1	country_id2	publication_id1	publication_id2	dist_km
Alh_231	Mat1	18.1036	18.1036	1	18.1036	1	18.1036	1	0	0	1382	1233	48.5933	48.0873	12.2042	10.5474	Altheim	Mattsies	Germany	Germany	nan	nan	135.096
Alh_74	Mat1	15.1443	15.1443	1	15.1443	1	0	0	0	0	1465	1233	48.5933	48.0873	12.2042	10.5474	Altheim	Mattsies	Germany	Germany	nan	nan	135.096
VK344	Mat1	10.0039	10.0039	1	0	0	0	0	0	0	1000	1233	56.3269	48.0873	16.4066	10.5474	Oland	Mattsies	Sweden	Germany	MargaryanWillerslevNature2020	nan	999.624
Mat1	LAK004	8.8475	8.8475	1	0	0	0	0	0	0	1233	1200	48.0873	52.4	10.5474	0.5	Mattsies	England, Suffolk, Lakenheath	Germany	United Kingdom	nan	GretzingerNature2022	861.234
Alh_154	Mat1	8.6273	8.6273	1	0	0	0	0	0	0	1300	1233	48.5933	48.0873	12.2042	10.5474	Altheim	Mattsies	Germany	Germany	nan	nan	135.096
SZ5	Mat1	8.4213	8.4213	1	0	0	0	0	0	0	1442	1233	46.2833	48.0873	17.85	10.5474	Szólád	Mattsies	Hungary	Germany	AmorimNatureCommunications2018	nan	588.413
Mat1	MGS332	8.2982	8.2982	1	0	0	0	0	0	0	1233	1250	48.0873	48.0802	10.5474	16.2821	Mattsies	Mödling-An der Goldenen Stiege	Germany	Austria	nan	WangNature2025	427.164

## Sheet: 3.5_Weilheim
iid1	iid2	max_IBD	sum_IBD>8	n_IBD>8	sum_IBD>12	n_IBD>12	sum_IBD>16	n_IBD>16	sum_IBD>20	n_IBD>20	bp1	bp2	lat1	lat2	lon1	lon2	site_id1	site_id2	country_id1	country_id2	publication_id1	publication_id2	dist_km
HACS-4	Wh5	23.3258	23.3258	1	23.3258	1	23.3258	1	23.3258	1	1500	1425	46.6609	47.8448	17.7133	11.1579	Hács - Béndekpuszta	Weilheim	Hungary	Germany	VyasCurrBio2023	nan	513.203
R10665	Wh6	14.9602	27.1658	2	27.1658	2	0	0	0	0	1235	1430	48.1654	47.8448	14.0366	11.1579	Upper Austria, Wels, Ovilava	Weilheim	Austria	Germany	AntoniobioRxiv2022	nan	217.729
Alh_149	Wh59	9.4493	18.538	2	0	0	0	0	0	0	1290	1435	48.5933	47.8448	12.2042	11.1579	Altheim	Weilheim	Germany	Germany	nan	nan	113.897
Alh_149	Wh4	9.43741	18.5261	2	0	0	0	0	0	0	1290	1445	48.5933	47.8448	12.2042	11.1579	Altheim	Weilheim	Germany	Germany	nan	nan	113.897
HACS-4	Wh6	15.5346	15.5346	1	15.5346	1	0	0	0	0	1500	1430	46.6609	47.8448	17.7133	11.1579	Hács - Béndekpuszta	Weilheim	Hungary	Germany	VyasCurrBio2023	nan	513.203
SZK-102	Wh16	14.7913	14.7913	1	14.7913	1	0	0	0	0	1300	1455	46.2289	47.8448	20.264	11.1579	Csongrád-Csanád County, Szeged-Kundomb	Weilheim	Hungary	Germany	MarotiTorokCurrBio2022	nan	714.555
Wh61	Alh_33	14.4595	14.4595	1	14.4595	1	0	0	0	0	1420	1461	47.8448	48.5933	11.1579	12.2042	Weilheim	Altheim	Germany	Germany	nan	nan	113.897
Alh_51	Wh61	14.1972	14.1972	1	14.1972	1	0	0	0	0	1482	1420	48.5933	47.8448	12.2042	11.1579	Altheim	Weilheim	Germany	Germany	nan	nan	113.897
Alh_137	Wh6	13.6142	13.6142	1	13.6142	1	0	0	0	0	1280	1430	48.5933	47.8448	12.2042	11.1579	Altheim	Weilheim	Germany	Germany	nan	nan	113.897
Wh21	ADN013	13.2867	13.2867	1	13.2867	1	0	0	0	0	1440	1150	47.8448	52.3597	11.1579	9.8695	Weilheim	Lower Saxony, Anderten	Germany	Germany	nan	GretzingerNature2022	510.565
Alh_154	Wh6	12.9421	12.9421	1	12.9421	1	0	0	0	0	1300	1430	48.5933	47.8448	12.2042	11.1579	Altheim	Weilheim	Germany	Germany	nan	nan	113.897
Alh_279	Wh61	12.2784	12.2784	1	12.2784	1	0	0	0	0	1375	1420	48.5933	47.8448	12.2042	11.1579	Altheim	Weilheim	Germany	Germany	nan	nan	113.897
R10665	Wh4	12.195	12.195	1	12.195	1	0	0	0	0	1235	1445	48.1654	47.8448	14.0366	11.1579	Upper Austria, Wels, Ovilava	Weilheim	Austria	Germany	AntoniobioRxiv2022	nan	217.729
Wh21	ADN011	12.122	12.122	1	12.122	1	0	0	0	0	1440	1150	47.8448	52.3597	11.1579	9.8695	Weilheim	Lower Saxony, Anderten	Germany	Germany	nan	GretzingerNature2022	510.565
Alh_119	Wh61	11.6468	11.6468	1	0	0	0	0	0	0	1360	1420	48.5933	47.8448	12.2042	11.1579	Altheim	Weilheim	Germany	Germany	nan	nan	113.897
Wh60	STRAZ_I_29	11.5597	11.5597	1	0	0	0	0	0	0	1455	1605	47.8448	48.892	11.1579	12.572	Weilheim	Straubing-Azlburg	Germany	Germany	nan	nan	156.639
R3657	Wh4	10.9926	10.9926	1	0	0	0	0	0	0	1668	1445	45.5505	47.8448	18.678	11.1579	Osijek, Mursa	Weilheim	Croatia	Germany	AntoniobioRxiv2022	nan	628.828
R3657	Wh59	10.6002	10.6002	1	0	0	0	0	0	0	1668	1435	45.5505	47.8448	18.678	11.1579	Osijek, Mursa	Weilheim	Croatia	Germany	AntoniobioRxiv2022	nan	628.828
Wh21	MGS048	10.4553	10.4553	1	0	0	0	0	0	0	1440	1250	47.8448	48.0802	11.1579	16.2821	Weilheim	Mödling-An der Goldenen Stiege	Germany	Austria	nan	WangNature2025	383.497
VK352	Wh21	10.4068	10.4068	1	0	0	0	0	0	0	1000	1440	56.7207	47.8448	16.7116	11.1579	Oland	Weilheim	Sweden	Germany	MargaryanWillerslevNature2020	nan	1057.01
Mln2	Wh59	10.3554	10.3554	1	0	0	0	0	0	0	1258	1435	49.8546	47.8448	9.0864	11.1579	Moemlingen	Weilheim	Germany	Germany	nan	nan	270.283
Mln2	Wh4	10.3554	10.3554	1	0	0	0	0	0	0	1258	1445	49.8546	47.8448	9.0864	11.1579	Moemlingen	Weilheim	Germany	Germany	nan	nan	270.283
Wh21	DRU013	10.3433	10.3433	1	0	0	0	0	0	0	1440	1200	47.8448	52.8147	11.1579	8.19234	Weilheim	Lower Saxony, Drantum	Germany	Germany	nan	GretzingerNature2022	591.654
Wh21	I28448	10.1704	10.1704	1	0	0	0	0	0	0	1440	1575	47.8448	45.4885	11.1579	16.3694	Weilheim	Pogorelec, Sisak	Germany	Croatia	nan	OlaldeNature2023	476.982
Wh6	MGS193	10.1223	10.1223	1	0	0	0	0	0	0	1430	1250	47.8448	48.0802	11.1579	16.2821	Weilheim	Mödling-An der Goldenen Stiege	Germany	Austria	nan	WangNature2025	383.497
Wh61	DRU017	9.9327	9.9327	1	0	0	0	0	0	0	1420	1200	47.8448	52.8147	11.1579	8.19234	Weilheim	Lower Saxony, Drantum	Germany	Germany	nan	GretzingerNature2022	591.654
VK480	Wh59	9.6874	9.6874	1	0	0	0	0	0	0	1200	1435	58.17	47.8448	22.25	11.1579	Saaremaa, Salme	Weilheim	Estonia	Germany	MargaryanWillerslevNature2020	nan	1365.33
VK480	Wh4	9.6121	9.6121	1	0	0	0	0	0	0	1200	1445	58.17	47.8448	22.25	11.1579	Saaremaa, Salme	Weilheim	Estonia	Germany	MargaryanWillerslevNature2020	nan	1365.33
Wh6	Bur2	9.5382	9.5382	1	0	0	0	0	0	0	1430	1390	47.8448	48.9888	11.1579	12.1406	Weilheim	Burgweinting	Germany	Germany	nan	nan	146.537
Wh5	Bur2	9.5322	9.5322	1	0	0	0	0	0	0	1425	1390	47.8448	48.9888	11.1579	12.1406	Weilheim	Burgweinting	Germany	Germany	nan	nan	146.537
Wh21	I20658	9.5234	9.5234	1	0	0	0	0	0	0	1440	1450	47.8448	54.171	11.1579	-0.605739	Weilheim	England, North Yorkshire, Vale of Pickering, West Heslerton	Germany	United Kingdom	nan	GretzingerNature2022	1082.43
Alh_163	Wh59	9.43741	9.43741	1	0	0	0	0	0	0	1306	1435	48.5933	47.8448	12.2042	11.1579	Altheim	Weilheim	Germany	Germany	nan	nan	113.897
Alh_163	Wh4	9.43741	9.43741	1	0	0	0	0	0	0	1306	1445	48.5933	47.8448	12.2042	11.1579	Altheim	Weilheim	Germany	Germany	nan	nan	113.897
VK373	Wh21	9.0589	9.0589	1	0	0	0	0	0	0	1000	1440	55.5	47.8448	10.33	11.1579	Funen, Galgedil	Weilheim	Denmark	Germany	MargaryanWillerslevNature2020	nan	853.629
Mln35	Wh4	8.9583	8.9583	1	0	0	0	0	0	0	1258	1445	49.8546	47.8448	9.0864	11.1579	Moemlingen	Weilheim	Germany	Germany	nan	nan	270.283
VK364	Wh21	8.93029	8.93029	1	0	0	0	0	0	0	1000	1440	54.87	47.8448	10.72	11.1579	Langeland, Bogevej	Weilheim	Denmark	Germany	MargaryanWillerslevNature2020	nan	782.177
Wh4	ErgDF1	8.8971	8.8971	1	0	0	0	0	0	0	1445	1250	47.8448	48.6917	11.1579	12.2013	Weilheim	Ergoldsbach	Germany	Germany	nan	nan	121.933
Wh21	CL47	8.8132	8.8132	1	0	0	0	0	0	0	1440	1345	47.8448	45.0792	11.1579	7.5783	Weilheim	Piedmont, Collegno	Germany	Italy	nan	AmorimNatureCommunications2018	412.362
Alh_45	Wh59	8.79691	8.79691	1	0	0	0	0	0	0	1455	1435	48.5933	47.8448	12.2042	11.1579	Altheim	Weilheim	Germany	Germany	nan	nan	113.897
KOS013	Wh5	8.79381	8.79381	1	0	0	0	0	0	0	1199	1425	51.1174	47.8448	2.65742	11.1579	Koksijde	Weilheim	Belgium	Germany	SassoPNAS2024	nan	714.828
Alh_52	Wh10	8.7723	8.7723	1	0	0	0	0	0	0	1420	1430	48.5933	47.8448	12.2042	11.1579	Altheim	Weilheim	Germany	Germany	nan	nan	113.897
Alh_265	Wh16	8.7484	8.7484	1	0	0	0	0	0	0	1382	1455	48.5933	47.8448	12.2042	11.1579	Altheim	Weilheim	Germany	Germany	nan	nan	113.897
ELY005	Wh21	8.7146	8.7146	1	0	0	0	0	0	0	1200	1440	52.4	47.8448	0.3	11.1579	England, Cambridgeshire, Ely	Weilheim	United Kingdom	Germany	GretzingerNature2022	nan	925.692
Alh_143	Wh59	8.62889	8.62889	1	0	0	0	0	0	0	1360	1435	48.5933	47.8448	12.2042	11.1579	Altheim	Weilheim	Germany	Germany	nan	nan	113.897
Wh9	MGS227	8.57381	8.57381	1	0	0	0	0	0	0	1430	1250	47.8448	48.0802	11.1579	16.2821	Weilheim	Mödling-An der Goldenen Stiege	Germany	Austria	nan	WangNature2025	383.497
Wh10	CL121	8.5277	8.5277	1	0	0	0	0	0	0	1430	1345	47.8448	45.0792	11.1579	7.5783	Weilheim	Piedmont, Collegno	Germany	Italy	nan	AmorimNatureCommunications2018	412.362
Wh21	W128	8.5274	8.5274	1	0	0	0	0	0	0	1440	1419	47.8448	50.3984	11.1579	8.8133	Weilheim	Woelfersheim	Germany	Germany	nan	nan	331.53
Wh11	MGS235	8.3699	8.3699	1	0	0	0	0	0	0	1425	1250	47.8448	48.0802	11.1579	16.2821	Weilheim	Mödling-An der Goldenen Stiege	Germany	Austria	nan	WangNature2025	383.497
Wh6	Bal_149	8.3623	8.3623	1	0	0	0	0	0	0	1430	1470	47.8448	46.7972	11.1579	17.7701	Weilheim	Balatonszemes - Szemesi berek	Germany	Hungary	nan	Vyas_et_al_2023	513.088
Wh21	CL57	8.3436	8.3436	1	0	0	0	0	0	0	1440	1345	47.8448	45.0792	11.1579	7.5783	Weilheim	Piedmont, Collegno	Germany	Italy	nan	AmorimNatureCommunications2018	412.362
Wh5	I28448	8.3313	8.3313	1	0	0	0	0	0	0	1425	1575	47.8448	45.4885	11.1579	16.3694	Weilheim	Pogorelec, Sisak	Germany	Croatia	nan	OlaldeNature2023	476.982
KOS015	Wh4	8.3263	8.3263	1	0	0	0	0	0	0	1151	1445	51.1174	47.8448	2.65742	11.1579	Koksijde	Weilheim	Belgium	Germany	SassoPNAS2024	nan	714.828
Alh_117	Wh21	8.2989	8.2989	1	0	0	0	0	0	0	1420	1440	48.5933	47.8448	12.2042	11.1579	Altheim	Weilheim	Germany	Germany	nan	nan	113.897
Wh9	DRU002	8.2906	8.2906	1	0	0	0	0	0	0	1430	1200	47.8448	52.8147	11.1579	8.19234	Weilheim	Lower Saxony, Drantum	Germany	Germany	nan	nan	591.654
Wh21	GRO023	8.2818	8.2818	1	0	0	0	0	0	0	1440	1200	47.8448	53.2173	11.1579	6.56552	Weilheim	Groningen	Germany	Netherlands	nan	GretzingerNature2022	680.24
Wh4	OAI009	8.1996	8.1996	1	0	0	0	0	0	0	1445	1200	47.8448	52.2	11.1579	0.1	Weilheim	England, Cambridgeshire, Oakington	Germany	United Kingdom	nan	GretzingerNature2022	927.297
ALT-442	Wh9	8.19041	8.19041	1	0	0	0	0	0	0	1250	1430	47.5069	47.8448	20.124	11.1579	Jász-Nagykun-Szolnok County, Alattyán-Tulát	Weilheim	Hungary	Germany	MarotiTorokCurrBio2022	nan	673.946
Alh_116	Wh21	8.1286	8.1286	1	0	0	0	0	0	0	1417	1440	48.5933	47.8448	12.2042	11.1579	Altheim	Weilheim	Germany	Germany	nan	nan	113.897
Alh_248	Wh21	8.12709	8.12709	1	0	0	0	0	0	0	1358	1440	48.5933	47.8448	12.2042	11.1579	Altheim	Weilheim	Germany	Germany	nan	nan	113.897
Alh_82	Wh6	8.1232	8.1232	1	0	0	0	0	0	0	1480	1430	48.5933	47.8448	12.2042	11.1579	Altheim	Weilheim	Germany	Germany	nan	nan	113.897
JHT-30	Wh5	8.10109	8.10109	1	0	0	0	0	0	0	1121	1425	47.5153	47.8448	20.1427	11.1579	Jász-Nagykun-Szolnok County, Jánoshida-Tótkérpuszta	Weilheim	Hungary	Germany	MarotiTorokCurrBio2022	nan	675.242
Alh_237	Wh6	8.0676	8.0676	1	0	0	0	0	0	0	1395	1430	48.5933	47.8448	12.2042	11.1579	Altheim	Weilheim	Germany	Germany	nan	nan	113.897
Wh61	PCA0059	12.3108	12.3108	1	12.3108	1	0	0	0	0	1420	1890	47.8448	52.59	11.1579	16.78	Weilheim	Kowalewko (Greater Poland Province, Oborniki)	Germany	Poland	nan	StolarekGenomeBio2023	662.601

## Sheet: 3.6_Molzbichl
iid1	iid2	max_IBD	sum_IBD>8	n_IBD>8	sum_IBD>12	n_IBD>12	sum_IBD>16	n_IBD>16	sum_IBD>20	n_IBD>20	bp1	bp2	lat1	lat2	lon1	lon2	site_id1	site_id2	country_id1	country_id2	publication_id1	publication_id2	dist_km
Molz2	SED014	18.8822	18.8822	1	18.8822	1	18.8822	1	0	0	968	1200	46.7729	52.9	13.5556	0.5	Molzbichl	England, Norfolk, Sedgeford	Austria	United Kingdom	nan	nan	1157.54
Molz2	MGS150	17.312	17.312	1	17.312	1	17.312	1	0	0	968	1250	46.7729	48.0802	13.5556	16.2821	Molzbichl	Mödling-An der Goldenen Stiege	Austria	Austria	nan	WangNature2025	251.852
Molz3	MGS175	14.0025	22.3394	2	14.0025	1	0	0	0	0	965	1250	46.7729	48.0802	13.5556	16.2821	Molzbichl	Mödling-An der Goldenen Stiege	Austria	Austria	nan	WangNature2025	251.852
Molz1	MGS247	13.0824	22.1733	2	13.0824	1	0	0	0	0	1000	1250	46.7729	48.0802	13.5556	16.2821	Molzbichl	Mödling-An der Goldenen Stiege	Austria	Austria	nan	WangNature2025	251.852
Molz1	MGS459	13.5362	21.5985	2	13.5362	1	0	0	0	0	1000	1250	46.7729	48.0802	13.5556	16.2821	Molzbichl	Mödling-An der Goldenen Stiege	Austria	Austria	nan	WangNature2025	251.852
ALT-369	Molz2	10.5522	21.0304	2	0	0	0	0	0	0	1150	968	47.5069	46.7729	20.124	13.5556	Jász-Nagykun-Szolnok County, Alattyán-Tulát	Molzbichl	Hungary	Austria	MarotiTorokCurrBio2022	nan	504.739
Molz1	MGS248	9.9388	18.4309	2	0	0	0	0	0	0	1000	1250	46.7729	48.0802	13.5556	16.2821	Molzbichl	Mödling-An der Goldenen Stiege	Austria	Austria	nan	WangNature2025	251.852
SH-103	Molz1	8.3124	16.4065	2	0	0	0	0	0	0	1000	1000	47.3053	46.7729	21.2141	13.5556	Hajdú-Bihar County, Sárrétudvari-Hízóföld	Molzbichl	Hungary	Austria	MarotiTorokCurrBio2022	nan	584.814
Molz3	MGS023	15.9396	15.9396	1	15.9396	1	0	0	0	0	965	1250	46.7729	48.0802	13.5556	16.2821	Molzbichl	Mödling-An der Goldenen Stiege	Austria	Austria	nan	WangNature2025	251.852
Molz1	MGS102	15.7387	15.7387	1	15.7387	1	0	0	0	0	1000	1250	46.7729	48.0802	13.5556	16.2821	Molzbichl	Mödling-An der Goldenen Stiege	Austria	Austria	nan	WangNature2025	251.852
Molz1	MGS320	15.7035	15.7035	1	15.7035	1	0	0	0	0	1000	1250	46.7729	48.0802	13.5556	16.2821	Molzbichl	Mödling-An der Goldenen Stiege	Austria	Austria	nan	WangNature2025	251.852
Molz1	MGS235	15.4504	15.4504	1	15.4504	1	0	0	0	0	1000	1250	46.7729	48.0802	13.5556	16.2821	Molzbichl	Mödling-An der Goldenen Stiege	Austria	Austria	nan	WangNature2025	251.852
Molz3	MGS123	15.2691	15.2691	1	15.2691	1	0	0	0	0	965	1250	46.7729	48.0802	13.5556	16.2821	Molzbichl	Mödling-An der Goldenen Stiege	Austria	Austria	nan	WangNature2025	251.852
Molz1	MGS273	14.958	14.958	1	14.958	1	0	0	0	0	1000	1250	46.7729	48.0802	13.5556	16.2821	Molzbichl	Mödling-An der Goldenen Stiege	Austria	Austria	nan	WangNature2025	251.852
Molz1	MGS262	14.8936	14.8936	1	14.8936	1	0	0	0	0	1000	1250	46.7729	48.0802	13.5556	16.2821	Molzbichl	Mödling-An der Goldenen Stiege	Austria	Austria	nan	WangNature2025	251.852
Molz3	MGS202	14.0154	14.0154	1	14.0154	1	0	0	0	0	965	1250	46.7729	48.0802	13.5556	16.2821	Molzbichl	Mödling-An der Goldenen Stiege	Austria	Austria	nan	WangNature2025	251.852
Molz3	MGS139	14.0102	14.0102	1	14.0102	1	0	0	0	0	965	1250	46.7729	48.0802	13.5556	16.2821	Molzbichl	Mödling-An der Goldenen Stiege	Austria	Austria	nan	WangNature2025	251.852
Molz1	MGS090	13.85	13.85	1	13.85	1	0	0	0	0	1000	1250	46.7729	48.0802	13.5556	16.2821	Molzbichl	Mödling-An der Goldenen Stiege	Austria	Austria	nan	WangNature2025	251.852
Molz3	I15540	13.8487	13.8487	1	13.8487	1	0	0	0	0	965	1026	46.7729	43.645	13.5556	22.265	Molzbichl	Ravna village (Timacum Minus), Kuline Necropolis	Austria	Serbia	nan	OlaldeNature2023	766.851
Molz2	MGS182	13.7527	13.7527	1	13.7527	1	0	0	0	0	968	1250	46.7729	48.0802	13.5556	16.2821	Molzbichl	Mödling-An der Goldenen Stiege	Austria	Austria	nan	WangNature2025	251.852
Molz2	MGS311	13.4535	13.4535	1	13.4535	1	0	0	0	0	968	1250	46.7729	48.0802	13.5556	16.2821	Molzbichl	Mödling-An der Goldenen Stiege	Austria	Austria	nan	WangNature2025	251.852
Molz1	MGS037	13.3943	13.3943	1	13.3943	1	0	0	0	0	1000	1250	46.7729	48.0802	13.5556	16.2821	Molzbichl	Mödling-An der Goldenen Stiege	Austria	Austria	nan	WangNature2025	251.852
HMSZ-50	Molz2	13.1442	13.1442	1	13.1442	1	0	0	0	0	1021	968	46.5416	46.7729	19.128	13.5556	Bács-Kiskun County, Homokmégy-Székes	Molzbichl	Hungary	Austria	MarotiTorokCurrBio2022	nan	427.204
Molz1	MGS174	12.7986	12.7986	1	12.7986	1	0	0	0	0	1000	1250	46.7729	48.0802	13.5556	16.2821	Molzbichl	Mödling-An der Goldenen Stiege	Austria	Austria	nan	WangNature2025	251.852
Molz3	MGS231	12.7764	12.7764	1	12.7764	1	0	0	0	0	965	1250	46.7729	48.0802	13.5556	16.2821	Molzbichl	Mödling-An der Goldenen Stiege	Austria	Austria	nan	WangNature2025	251.852
Molz1	MGS137	12.724	12.724	1	12.724	1	0	0	0	0	1000	1250	46.7729	48.0802	13.5556	16.2821	Molzbichl	Mödling-An der Goldenen Stiege	Austria	Austria	nan	WangNature2025	251.852
Molz1	MGS453	12.6673	12.6673	1	12.6673	1	0	0	0	0	1000	1250	46.7729	48.0802	13.5556	16.2821	Molzbichl	Mödling-An der Goldenen Stiege	Austria	Austria	nan	WangNature2025	251.852
Molz2	MGS057	12.5256	12.5256	1	12.5256	1	0	0	0	0	968	1250	46.7729	48.0802	13.5556	16.2821	Molzbichl	Mödling-An der Goldenen Stiege	Austria	Austria	nan	WangNature2025	251.852
Molz3	MGS145	12.3365	12.3365	1	12.3365	1	0	0	0	0	965	1250	46.7729	48.0802	13.5556	16.2821	Molzbichl	Mödling-An der Goldenen Stiege	Austria	Austria	nan	WangNature2025	251.852
Molz3	MGS114	12.0623	12.0623	1	12.0623	1	0	0	0	0	965	1250	46.7729	48.0802	13.5556	16.2821	Molzbichl	Mödling-An der Goldenen Stiege	Austria	Austria	nan	WangNature2025	251.852
Molz3	CSK026	11.9082	11.9082	1	0	0	0	0	0	0	965	1250	46.7729	48.1502	13.5556	16.4669	Molzbichl	Csokorgasse	Austria	Austria	nan	WangNature2025	267.608
Molz3	MGS028	11.9014	11.9014	1	0	0	0	0	0	0	965	1250	46.7729	48.0802	13.5556	16.2821	Molzbichl	Mödling-An der Goldenen Stiege	Austria	Austria	nan	WangNature2025	251.852
Molz2	LEO124	11.7313	11.7313	1	0	0	0	0	0	0	968	1250	46.7729	47.9347	13.5556	16.2215	Molzbichl	Leobersdorf	Austria	Austria	nan	WangNature2025	239.254
Molz3	MGS235	11.4421	11.4421	1	0	0	0	0	0	0	965	1250	46.7729	48.0802	13.5556	16.2821	Molzbichl	Mödling-An der Goldenen Stiege	Austria	Austria	nan	WangNature2025	251.852
Molz2	MGS233	11.4132	11.4132	1	0	0	0	0	0	0	968	1250	46.7729	48.0802	13.5556	16.2821	Molzbichl	Mödling-An der Goldenen Stiege	Austria	Austria	nan	WangNature2025	251.852
Molz2	MGS009	11.1934	11.1934	1	0	0	0	0	0	0	968	1250	46.7729	48.0802	13.5556	16.2821	Molzbichl	Mödling-An der Goldenen Stiege	Austria	Austria	nan	WangNature2025	251.852
Molz2	MGS174	11.1839	11.1839	1	0	0	0	0	0	0	968	1250	46.7729	48.0802	13.5556	16.2821	Molzbichl	Mödling-An der Goldenen Stiege	Austria	Austria	nan	WangNature2025	251.852
Molz3	MGS080	10.9967	10.9967	1	0	0	0	0	0	0	965	1250	46.7729	48.0802	13.5556	16.2821	Molzbichl	Mödling-An der Goldenen Stiege	Austria	Austria	nan	WangNature2025	251.852
Molz2	MGS189	10.935	10.935	1	0	0	0	0	0	0	968	1250	46.7729	48.0802	13.5556	16.2821	Molzbichl	Mödling-An der Goldenen Stiege	Austria	Austria	nan	WangNature2025	251.852
Molz2	MGS033	10.9018	10.9018	1	0	0	0	0	0	0	968	1250	46.7729	48.0802	13.5556	16.2821	Molzbichl	Mödling-An der Goldenen Stiege	Austria	Austria	nan	WangNature2025	251.852
Molz2	MGS203	10.6435	10.6435	1	0	0	0	0	0	0	968	1250	46.7729	48.0802	13.5556	16.2821	Molzbichl	Mödling-An der Goldenen Stiege	Austria	Austria	nan	WangNature2025	251.852
Molz3	LEO140	10.4158	10.4158	1	0	0	0	0	0	0	965	1250	46.7729	47.9347	13.5556	16.2215	Molzbichl	Leobersdorf	Austria	Austria	nan	WangNature2025	239.254
Molz3	MGS233	10.4099	10.4099	1	0	0	0	0	0	0	965	1250	46.7729	48.0802	13.5556	16.2821	Molzbichl	Mödling-An der Goldenen Stiege	Austria	Austria	nan	WangNature2025	251.852
Molz3	MGS050	10.3843	10.3843	1	0	0	0	0	0	0	965	1250	46.7729	48.0802	13.5556	16.2821	Molzbichl	Mödling-An der Goldenen Stiege	Austria	Austria	nan	WangNature2025	251.852
Molz2	MGS116	10.3385	10.3385	1	0	0	0	0	0	0	968	1250	46.7729	48.0802	13.5556	16.2821	Molzbichl	Mödling-An der Goldenen Stiege	Austria	Austria	nan	WangNature2025	251.852
Molz2	MGS192	10.3283	10.3283	1	0	0	0	0	0	0	968	1250	46.7729	48.0802	13.5556	16.2821	Molzbichl	Mödling-An der Goldenen Stiege	Austria	Austria	nan	WangNature2025	251.852
ALT-442	Molz1	10.3137	10.3137	1	0	0	0	0	0	0	1250	1000	47.5069	46.7729	20.124	13.5556	Jász-Nagykun-Szolnok County, Alattyán-Tulát	Molzbichl	Hungary	Austria	MarotiTorokCurrBio2022	nan	504.739
Molz1	MGS122	10.3136	10.3136	1	0	0	0	0	0	0	1000	1250	46.7729	48.0802	13.5556	16.2821	Molzbichl	Mödling-An der Goldenen Stiege	Austria	Austria	nan	WangNature2025	251.852
Molz2	MGS006	10.0537	10.0537	1	0	0	0	0	0	0	968	1250	46.7729	48.0802	13.5556	16.2821	Molzbichl	Mödling-An der Goldenen Stiege	Austria	Austria	nan	WangNature2025	251.852
ARK-14	Molz1	9.9699	9.9699	1	0	0	0	0	0	0	1156	1000	47.5942	46.7729	21.0505	13.5556	Hajdú-Bihar County, Árkus-Homokbánya	Molzbichl	Hungary	Austria	MarotiTorokCurrBio2022	nan	575.131
SSD-17	Molz1	9.9459	9.9459	1	0	0	0	0	0	0	1305	1000	46.286	46.7729	19.1019	13.5556	Csongrád-Csanád County, Sükösd-Ságod	Molzbichl	Hungary	Austria	MarotiTorokCurrBio2022	nan	428.858
Molz2	MGS036	9.8827	9.8827	1	0	0	0	0	0	0	968	1250	46.7729	48.0802	13.5556	16.2821	Molzbichl	Mödling-An der Goldenen Stiege	Austria	Austria	nan	WangNature2025	251.852
Molz3	MGS150	9.7495	9.7495	1	0	0	0	0	0	0	965	1250	46.7729	48.0802	13.5556	16.2821	Molzbichl	Mödling-An der Goldenen Stiege	Austria	Austria	nan	WangNature2025	251.852
Molz2	MGS037	9.7479	9.7479	1	0	0	0	0	0	0	968	1250	46.7729	48.0802	13.5556	16.2821	Molzbichl	Mödling-An der Goldenen Stiege	Austria	Austria	nan	WangNature2025	251.852
Molz3	CSK058	9.7009	9.7009	1	0	0	0	0	0	0	965	1250	46.7729	48.1502	13.5556	16.4669	Molzbichl	Csokorgasse	Austria	Austria	nan	WangNature2025	267.608
R3478	Molz2	9.5176	9.5176	1	0	0	0	0	0	0	1133	968	42.4669	46.7729	19.2662	13.5556	Doclea Bjelovine	Molzbichl	Montenegro	Austria	AntoniobioRxiv2022	nan	658.726
Molz2	MGS422	9.4709	9.4709	1	0	0	0	0	0	0	968	1250	46.7729	48.0802	13.5556	16.2821	Molzbichl	Mödling-An der Goldenen Stiege	Austria	Austria	nan	WangNature2025	251.852
Molz2	MGS055	9.4509	9.4509	1	0	0	0	0	0	0	968	1250	46.7729	48.0802	13.5556	16.2821	Molzbichl	Mödling-An der Goldenen Stiege	Austria	Austria	nan	WangNature2025	251.852
Molz2	MGS021	9.44691	9.44691	1	0	0	0	0	0	0	968	1250	46.7729	48.0802	13.5556	16.2821	Molzbichl	Mödling-An der Goldenen Stiege	Austria	Austria	nan	WangNature2025	251.852
Molz3	CSK040	9.1146	9.1146	1	0	0	0	0	0	0	965	1250	46.7729	48.1502	13.5556	16.4669	Molzbichl	Csokorgasse	Austria	Austria	nan	WangNature2025	267.608
Molz3	MGS070	9.02289	9.02289	1	0	0	0	0	0	0	965	1250	46.7729	48.0802	13.5556	16.2821	Molzbichl	Mödling-An der Goldenen Stiege	Austria	Austria	nan	WangNature2025	251.852
Molz2	I20646	8.9996	8.9996	1	0	0	0	0	0	0	968	1450	46.7729	54.171	13.5556	-0.605739	Molzbichl	England, North Yorkshire, Vale of Pickering, West Heslerton	Austria	United Kingdom	nan	GretzingerNature2022	1295.09
Molz3	MGS246	8.92011	8.92011	1	0	0	0	0	0	0	965	1250	46.7729	48.0802	13.5556	16.2821	Molzbichl	Mödling-An der Goldenen Stiege	Austria	Austria	nan	WangNature2025	251.852
SE-16	Molz1	8.8755	8.8755	1	0	0	0	0	0	0	1015	1000	46.4859	46.7729	20.1322	13.5556	Csongrád-Csanád County, Sándorfalva-Eperjes	Molzbichl	Hungary	Austria	MarotiTorokCurrBio2022	nan	504.503
Molz2	I20639	8.8742	8.8742	1	0	0	0	0	0	0	968	1450	46.7729	54.171	13.5556	-0.605739	Molzbichl	England, North Yorkshire, Vale of Pickering, West Heslerton	Austria	United Kingdom	nan	nan	1295.09
Molz3	MGS190	8.8726	8.8726	1	0	0	0	0	0	0	965	1250	46.7729	48.0802	13.5556	16.2821	Molzbichl	Mödling-An der Goldenen Stiege	Austria	Austria	nan	WangNature2025	251.852
Molz2	I34800	8.7885	8.7885	1	0	0	0	0	0	0	968	1150	46.7729	45.3382	13.5556	18.845	Molzbichl	Dvorac, Nuštar	Austria	Croatia	nan	OlaldeNature2023	439.185
Molz3	MGS173	8.7842	8.7842	1	0	0	0	0	0	0	965	1250	46.7729	48.0802	13.5556	16.2821	Molzbichl	Mödling-An der Goldenen Stiege	Austria	Austria	nan	WangNature2025	251.852
Molz2	MGS144	8.7639	8.7639	1	0	0	0	0	0	0	968	1250	46.7729	48.0802	13.5556	16.2821	Molzbichl	Mödling-An der Goldenen Stiege	Austria	Austria	nan	WangNature2025	251.852
Molz2	MGS146	8.7599	8.7599	1	0	0	0	0	0	0	968	1250	46.7729	48.0802	13.5556	16.2821	Molzbichl	Mödling-An der Goldenen Stiege	Austria	Austria	nan	WangNature2025	251.852
Arg3_1	Molz2	8.6548	8.6548	1	0	0	0	0	0	0	1375	968	44.7584	46.7729	28.9406	13.5556	Argamum	Molzbichl	Romania	Austria	nan	nan	1215.49
Molz2	MGS074	8.6236	8.6236	1	0	0	0	0	0	0	968	1250	46.7729	48.0802	13.5556	16.2821	Molzbichl	Mödling-An der Goldenen Stiege	Austria	Austria	nan	WangNature2025	251.852
Molz2	MGS236	8.5377	8.5377	1	0	0	0	0	0	0	968	1250	46.7729	48.0802	13.5556	16.2821	Molzbichl	Mödling-An der Goldenen Stiege	Austria	Austria	nan	WangNature2025	251.852
Molz3	MGS392	8.4488	8.4488	1	0	0	0	0	0	0	965	1250	46.7729	48.0802	13.5556	16.2821	Molzbichl	Mödling-An der Goldenen Stiege	Austria	Austria	nan	WangNature2025	251.852
ALT-369	Molz1	8.441	8.441	1	0	0	0	0	0	0	1150	1000	47.5069	46.7729	20.124	13.5556	Jász-Nagykun-Szolnok County, Alattyán-Tulát	Molzbichl	Hungary	Austria	MarotiTorokCurrBio2022	nan	504.739
Molz2	CSK058	8.4372	8.4372	1	0	0	0	0	0	0	968	1250	46.7729	48.1502	13.5556	16.4669	Molzbichl	Csokorgasse	Austria	Austria	nan	WangNature2025	267.608
Molz2	MGS433	8.4342	8.4342	1	0	0	0	0	0	0	968	1250	46.7729	48.0802	13.5556	16.2821	Molzbichl	Mödling-An der Goldenen Stiege	Austria	Austria	nan	WangNature2025	251.852
Molz2	MGS104	8.4342	8.4342	1	0	0	0	0	0	0	968	1250	46.7729	48.0802	13.5556	16.2821	Molzbichl	Mödling-An der Goldenen Stiege	Austria	Austria	nan	WangNature2025	251.852
VK358	Molz3	8.3726	8.3726	1	0	0	0	0	0	0	1092	965	56.8058	46.7729	16.7302	13.5556	Oland	Molzbichl	Sweden	Austria	MargaryanWillerslevNature2020	nan	1137.26
Molz1	MGS345	8.3054	8.3054	1	0	0	0	0	0	0	1000	1250	46.7729	48.0802	13.5556	16.2821	Molzbichl	Mödling-An der Goldenen Stiege	Austria	Austria	nan	WangNature2025	251.852
Molz2	MGS345	8.2363	8.2363	1	0	0	0	0	0	0	968	1250	46.7729	48.0802	13.5556	16.2821	Molzbichl	Mödling-An der Goldenen Stiege	Austria	Austria	nan	WangNature2025	251.852
Molz3	MGS119	8.236	8.236	1	0	0	0	0	0	0	965	1250	46.7729	48.0802	13.5556	16.2821	Molzbichl	Mödling-An der Goldenen Stiege	Austria	Austria	nan	WangNature2025	251.852
Molz2	MGS100	8.1931	8.1931	1	0	0	0	0	0	0	968	1250	46.7729	48.0802	13.5556	16.2821	Molzbichl	Mödling-An der Goldenen Stiege	Austria	Austria	nan	WangNature2025	251.852
Molz3	MGS267	8.1497	8.1497	1	0	0	0	0	0	0	965	1250	46.7729	48.0802	13.5556	16.2821	Molzbichl	Mödling-An der Goldenen Stiege	Austria	Austria	nan	WangNature2025	251.852
Molz3	MGS269	8.0956	8.0956	1	0	0	0	0	0	0	965	1250	46.7729	48.0802	13.5556	16.2821	Molzbichl	Mödling-An der Goldenen Stiege	Austria	Austria	nan	WangNature2025	251.852
Molz3	MGS115	8.059	8.059	1	0	0	0	0	0	0	965	1250	46.7729	48.0802	13.5556	16.2821	Molzbichl	Mödling-An der Goldenen Stiege	Austria	Austria	nan	WangNature2025	251.852
VK340	Molz2	8.0164	8.0164	1	0	0	0	0	0	0	1075	968	55.95	46.7729	10.2	13.5556	Jutland, Hesselbjerg	Molzbichl	Denmark	Austria	MargaryanWillerslevNature2020	nan	1047.08
Molz1	PCA0124	9.5731	9.5731	1	0	0	0	0	0	0	1000	1000	46.7729	50.72	13.5556	16.84	Molzbichl	Niemcza (Lower Silesian Province, Dzierżoniów County, Niemcza)	Austria	Poland	nan	StolarekGenomeBio2023	500.886
Molz2	PCA0344	9.1537	9.1537	1	0	0	0	0	0	0	968	850	46.7729	52.53	13.5556	17.38	Molzbichl	Ostrów Lednicki (Greater Poland Province, Gniezno, Łubowo)	Austria	Poland	nan	StolarekGenomeBio2023	697.086
Molz1	PCA0126	8.9408	8.9408	1	0	0	0	0	0	0	1000	1000	46.7729	50.72	13.5556	16.84	Molzbichl	Niemcza (Lower Silesian Province, Dzierżoniów County, Niemcza)	Austria	Poland	nan	StolarekGenomeBio2023	500.886
Molz2	PCA0354	8.4381	8.4381	1	0	0	0	0	0	0	968	850	46.7729	52.519	13.5556	17.388	Molzbichl	Dziekanowice-22 (Greater Poland Province, Gniezno, Łubowo)	Austria	Poland	nan	StolarekGenomeBio2023	696.204

## Sheet: 3.7_Pförring
iid1	iid2	max_IBD	sum_IBD>8	n_IBD>8	sum_IBD>12	n_IBD>12	sum_IBD>16	n_IBD>16	sum_IBD>20	n_IBD>20	bp1	bp2	lat1	lat2	lon1	lon2	site_id1	site_id2	country_id1	country_id2	publication_id1	publication_id2	dist_km
Alh_231	Pfoe3	36.8088	36.8088	1	36.8088	1	36.8088	1	36.8088	1	1382	1605	48.5933	48.8106	12.2042	11.6883	Altheim	Pfoerring	Germany	Germany	nan	nan	45.0054
Bur1	Pfoe1	17.054	17.054	1	17.054	1	17.054	1	0	0	1390	1552	48.9888	48.8106	12.1406	11.6883	Burgweinting	Pfoerring	Germany	Germany	nan	nan	38.6338
Alh_215	Pfoe3	16.139	16.139	1	16.139	1	16.139	1	0	0	1340	1605	48.5933	48.8106	12.2042	11.6883	Altheim	Pfoerring	Germany	Germany	nan	nan	45.0054
Pfoe3	CSK082	14.1991	14.1991	1	14.1991	1	0	0	0	0	1605	1250	48.8106	48.1502	11.6883	16.4669	Pfoerring	Csokorgasse	Germany	Austria	nan	WangNature2025	360.765
Pfoe3	SZ42	12.7607	12.7607	1	12.7607	1	0	0	0	0	1605	1442	48.8106	46.2833	11.6883	17.85	Pfoerring	Szólád	Germany	Hungary	nan	AmorimNatureCommunications2018	542.047
Alh_267	Pfoe3	12.0702	12.0702	1	12.0702	1	0	0	0	0	1360	1605	48.5933	48.8106	12.2042	11.6883	Altheim	Pfoerring	Germany	Germany	nan	nan	45.0054
Pfoe3	COL_069	11.9871	11.9871	1	0	0	0	0	0	0	1605	1345	48.8106	45.0792	11.6883	7.5783	Pfoerring	Piedmont, Collegno	Germany	Italy	nan	TianPNAS2024	519.431
Pfoe1	MLE004	11.9711	11.9711	1	0	0	0	0	0	0	1552	1400	48.8106	48.0765	11.6883	16.2919	Pfoerring	Mödling-Leinerinnen	Germany	Austria	nan	WangNature2025	350.177
Alh_268	Pfoe1	11.8061	11.8061	1	0	0	0	0	0	0	1457	1552	48.5933	48.8106	12.2042	11.6883	Altheim	Pfoerring	Germany	Germany	nan	nan	45.0054
Alh_143	Pfoe3	11.5873	11.5873	1	0	0	0	0	0	0	1360	1605	48.5933	48.8106	12.2042	11.6883	Altheim	Pfoerring	Germany	Germany	nan	nan	45.0054
Alh_132	Pfoe3	11.4952	11.4952	1	0	0	0	0	0	0	1360	1605	48.5933	48.8106	12.2042	11.6883	Altheim	Pfoerring	Germany	Germany	nan	nan	45.0054
Alh_55	Pfoe1	11.3808	11.3808	1	0	0	0	0	0	0	1505	1552	48.5933	48.8106	12.2042	11.6883	Altheim	Pfoerring	Germany	Germany	nan	nan	45.0054
R31	Pfoe1	11.2691	11.2691	1	0	0	0	0	0	0	1538	1552	41.906	48.8106	12.4742	11.6883	Mausoleo di Augusto	Pfoerring	Italy	Germany	AntonioGaoMootsScience2019	nan	769.816
ErgDF3	Pfoe3	11.2598	11.2598	1	0	0	0	0	0	0	1250	1605	48.6917	48.8106	12.2013	11.6883	Ergoldsbach	Pfoerring	Germany	Germany	nan	nan	39.9719
ErgDF1	Pfoe3	11.2598	11.2598	1	0	0	0	0	0	0	1250	1605	48.6917	48.8106	12.2013	11.6883	Ergoldsbach	Pfoerring	Germany	Germany	nan	nan	39.9719
KOS007	Pfoe3	10.4769	10.4769	1	0	0	0	0	0	0	1232	1605	51.1174	48.8106	2.65742	11.6883	Koksijde	Pfoerring	Belgium	Germany	SassoPNAS2024	nan	696.333
Pfoe1	I17269	10.334	10.334	1	0	0	0	0	0	0	1552	1200	48.8106	54.5945	11.6883	-1.3094	Pfoerring	England, North Yorkshire, Stockton-on-Tees, Norton, Norton Bishops Mill	Germany	United Kingdom	nan	GretzingerNature2022	1102.46
Alh_235	Pfoe3	10.1741	10.1741	1	0	0	0	0	0	0	1367	1605	48.5933	48.8106	12.2042	11.6883	Altheim	Pfoerring	Germany	Germany	nan	nan	45.0054
STRAZ_I_99	Pfoe3	9.68291	9.68291	1	0	0	0	0	0	0	1530	1605	48.892	48.8106	12.572	11.6883	Straubing-Azlburg	Pfoerring	Germany	Germany	nan	nan	65.4826
STRAZ_I_99	Pfoe1	9.6515	9.6515	1	0	0	0	0	0	0	1530	1552	48.892	48.8106	12.572	11.6883	Straubing-Azlburg	Pfoerring	Germany	Germany	nan	nan	65.4826
Btb194	Pfoe3	9.4918	9.4918	1	0	0	0	0	0	0	1309	1605	49.9002	48.8106	8.5132	11.6883	Buettelborn	Pfoerring	Germany	Germany	nan	nan	260.536
Btb192a	Pfoe3	9.4918	9.4918	1	0	0	0	0	0	0	1282	1605	49.9002	48.8106	8.5132	11.6883	Buettelborn	Pfoerring	Germany	Germany	nan	nan	260.536
Btb193	Pfoe3	9.2391	9.2391	1	0	0	0	0	0	0	1303	1605	49.9002	48.8106	8.5132	11.6883	Buettelborn	Pfoerring	Germany	Germany	nan	nan	260.536
Btb192b	Pfoe3	9.1795	9.1795	1	0	0	0	0	0	0	1287	1605	49.9002	48.8106	8.5132	11.6883	Buettelborn	Pfoerring	Germany	Germany	nan	nan	260.536
Btb81_1	Pfoe3	9.178	9.178	1	0	0	0	0	0	0	1287	1605	49.9002	48.8106	8.5132	11.6883	Buettelborn	Pfoerring	Germany	Germany	nan	nan	260.536
VK550	Pfoe3	8.9204	8.9204	1	0	0	0	0	0	0	1200	1605	58.17	48.8106	22.25	11.6883	Saaremaa, Salme	Pfoerring	Estonia	Germany	MargaryanWillerslevNature2020	nan	1252.39
Btb163_1	Pfoe3	8.8343	8.8343	1	0	0	0	0	0	0	1272	1605	49.9002	48.8106	8.5132	11.6883	Buettelborn	Pfoerring	Germany	Germany	nan	nan	260.536
Pfoe3	ADN013	8.7744	8.7744	1	0	0	0	0	0	0	1605	1150	48.8106	52.3597	11.6883	9.8695	Pfoerring	Lower Saxony, Anderten	Germany	Germany	nan	GretzingerNature2022	415.257
Alh_265	Pfoe1	8.7696	8.7696	1	0	0	0	0	0	0	1382	1552	48.5933	48.8106	12.2042	11.6883	Altheim	Pfoerring	Germany	Germany	nan	nan	45.0054
Pfoe3	MGS163	8.5436	8.5436	1	0	0	0	0	0	0	1605	1250	48.8106	48.0802	11.6883	16.2821	Pfoerring	Mödling-An der Goldenen Stiege	Germany	Austria	nan	WangNature2025	349.363
VK384	Pfoe1	8.4937	8.4937	1	0	0	0	0	0	0	1075	1552	55.95	48.8106	10.2	11.6883	Jutland, Hesselbjerg	Pfoerring	Denmark	Germany	MargaryanWillerslevNature2020	nan	800.823
Pfoe1	I20668	8.49261	8.49261	1	0	0	0	0	0	0	1552	1450	48.8106	54.171	11.6883	-0.605739	Pfoerring	England, North Yorkshire, Vale of Pickering, West Heslerton	Germany	United Kingdom	nan	GretzingerNature2022	1039.24
Pfoe1	Bal_269	8.4782	8.4782	1	0	0	0	0	0	0	1552	1470	48.8106	46.7972	11.6883	17.7701	Pfoerring	Balatonszemes - Szemesi berek	Germany	Hungary	nan	Vyas_et_al_2023	507.395
Alh_124	Pfoe1	8.3758	8.3758	1	0	0	0	0	0	0	1380	1552	48.5933	48.8106	12.2042	11.6883	Altheim	Pfoerring	Germany	Germany	nan	nan	45.0054
Pfoe3	I20646	8.36482	8.36482	1	0	0	0	0	0	0	1605	1450	48.8106	54.171	11.6883	-0.605739	Pfoerring	England, North Yorkshire, Vale of Pickering, West Heslerton	Germany	United Kingdom	nan	GretzingerNature2022	1039.24
Pfoe1	ADN011	8.3511	8.3511	1	0	0	0	0	0	0	1552	1150	48.8106	52.3597	11.6883	9.8695	Pfoerring	Lower Saxony, Anderten	Germany	Germany	nan	GretzingerNature2022	415.257
Pfoe3	I17270	8.33	8.33	1	0	0	0	0	0	0	1605	1200	48.8106	54.5945	11.6883	-1.3094	Pfoerring	England, North Yorkshire, Stockton-on-Tees, Norton, Norton Bishops Mill	Germany	United Kingdom	nan	GretzingerNature2022	1102.46
Btb68	Pfoe1	8.2024	8.2024	1	0	0	0	0	0	0	1328	1552	49.9002	48.8106	8.5132	11.6883	Buettelborn	Pfoerring	Germany	Germany	nan	nan	260.536
Alh_119	Pfoe1	8.151	8.151	1	0	0	0	0	0	0	1360	1552	48.5933	48.8106	12.2042	11.6883	Altheim	Pfoerring	Germany	Germany	nan	nan	45.0054
KV-3450	Pfoe3	8.0805	8.0805	1	0	0	0	0	0	0	1260	1605	46.6199	48.8106	19.4413	11.6883	Bács-Kiskun County, Kiskőrös-Vágóhídidűlő	Pfoerring	Hungary	Germany	MarotiTorokCurrBio2022	nan	630.301
Pfoe3	I26747	8.0698	8.0698	1	0	0	0	0	0	0	1605	1227	48.8106	45.6953	11.6883	18.5644	Pfoerring	Jagodnjak – Krčevine – Selska Bara, Beli Manastir	Germany	Croatia	nan	OlaldeNature2023	624.813
SED010	Pfoe1	8.0133	8.0133	1	0	0	0	0	0	0	1200	1552	52.9	48.8106	0.5	11.6883	England, Norfolk, Sedgeford	Pfoerring	United Kingdom	Germany	GretzingerNature2022	nan	908.295

## Sheet: 3.8_Mömlingen
iid1	iid2	max_IBD	sum_IBD>8	n_IBD>8	sum_IBD>12	n_IBD>12	sum_IBD>16	n_IBD>16	sum_IBD>20	n_IBD>20	bp1	bp2	lat1	lat2	lon1	lon2	site_id1	site_id2	country_id1	country_id2	publication_id1	publication_id2	dist_km
Btb81_1	Mln19	32.2942	32.2942	1	32.2942	1	32.2942	1	32.2942	1	1287	1253	49.9002	49.8546	8.5132	9.0864	Buettelborn	Moemlingen	Germany	Germany	nan	nan	41.5113
Mln31	I11590	23.0032	23.0032	1	23.0032	1	23.0032	1	23.0032	1	1258	1450	49.8546	54.171	9.0864	-0.605739	Moemlingen	England, North Yorkshire, Vale of Pickering, West Heslerton	Germany	United Kingdom	nan	nan	819.503
MDM005	Mln34a	20.3464	20.3464	1	20.3464	1	20.3464	1	20.3464	1	1417	1250	53.1843	49.8546	5.44431	9.0864	Friesland, Midlum	Moemlingen	Netherlands	Germany	GretzingerNature2022	nan	448.363
Mln45	MGS464	18.5679	18.5679	1	18.5679	1	18.5679	1	0	0	1248	1250	49.8546	48.0802	9.0864	16.2821	Moemlingen	Mödling-An der Goldenen Stiege	Germany	Austria	nan	WangNature2025	562.326
Mln19	LAK008	18.5547	18.5547	1	18.5547	1	18.5547	1	0	0	1253	1200	49.8546	52.4	9.0864	0.5	Moemlingen	England, Suffolk, Lakenheath	Germany	United Kingdom	nan	GretzingerNature2022	663.897
HAD005	Mln34a	17.3953	17.3953	1	17.3953	1	17.3953	1	0	0	1200	1250	52.2	49.8546	0.2	9.0864	England, Cambridgeshire, Hatherdene	Moemlingen	United Kingdom	Germany	GretzingerNature2022	nan	675.264
Btb176	Mln31	16.6963	16.6963	1	16.6963	1	16.6963	1	0	0	1376	1258	49.9002	49.8546	8.5132	9.0864	Buettelborn	Moemlingen	Germany	Germany	nan	nan	41.5113
Alh_98	Mln44	16.3803	16.3803	1	16.3803	1	16.3803	1	0	0	1505	1268	48.5933	49.8546	12.2042	9.0864	Altheim	Moemlingen	Germany	Germany	nan	nan	266.903
Alh_98	Mln45	16.1703	16.1703	1	16.1703	1	16.1703	1	0	0	1505	1248	48.5933	49.8546	12.2042	9.0864	Altheim	Moemlingen	Germany	Germany	nan	nan	266.903
Btb397	Mln42	11.5637	31.5985	3	0	0	0	0	0	0	1328	1258	49.9002	49.8546	8.5132	9.0864	Buettelborn	Moemlingen	Germany	Germany	nan	nan	41.5113
Mln2	MGS223	14.6953	26.7768	2	26.7768	2	0	0	0	0	1258	1250	49.8546	48.0802	9.0864	16.2821	Moemlingen	Mödling-An der Goldenen Stiege	Germany	Austria	nan	WangNature2025	562.326
Mln28a	I17272	14.6573	25.9205	2	14.6573	1	0	0	0	0	1250	1400	49.8546	54.5945	9.0864	-1.3094	Moemlingen	England, North Yorkshire, Stockton-on-Tees, Norton, Norton East Mill	Germany	United Kingdom	nan	GretzingerNature2022	883.304
Btb165	Mln44	15.504	15.504	1	15.504	1	0	0	0	0	1328	1268	49.9002	49.8546	8.5132	9.0864	Buettelborn	Moemlingen	Germany	Germany	nan	nan	41.5113
Mln42	Bur3	15.4082	15.4082	1	15.4082	1	0	0	0	0	1258	1390	49.8546	48.9888	9.0864	12.1406	Moemlingen	Burgweinting	Germany	Germany	nan	nan	241.583
Mln42	I20644	15.2004	15.2004	1	15.2004	1	0	0	0	0	1258	1450	49.8546	54.171	9.0864	-0.605739	Moemlingen	England, North Yorkshire, Vale of Pickering, West Heslerton	Germany	United Kingdom	nan	GretzingerNature2022	819.503
Btb165	Mln45	15.0866	15.0866	1	15.0866	1	0	0	0	0	1328	1248	49.9002	49.8546	8.5132	9.0864	Buettelborn	Moemlingen	Germany	Germany	nan	nan	41.5113
Btb161_1	Mln21	15.0719	15.0719	1	15.0719	1	0	0	0	0	1328	1258	49.9002	49.8546	8.5132	9.0864	Buettelborn	Moemlingen	Germany	Germany	nan	nan	41.5113
Btb192b	Mln24	14.7272	14.7272	1	14.7272	1	0	0	0	0	1287	1253	49.9002	49.8546	8.5132	9.0864	Buettelborn	Moemlingen	Germany	Germany	nan	nan	41.5113
Mln28a	ADN002	14.6834	14.6834	1	14.6834	1	0	0	0	0	1250	1150	49.8546	52.3597	9.0864	9.8695	Moemlingen	Lower Saxony, Anderten	Germany	Germany	nan	GretzingerNature2022	284.037
Btb71	Mln25	14.4742	14.4742	1	14.4742	1	0	0	0	0	1364	1263	49.9002	49.8546	8.5132	9.0864	Buettelborn	Moemlingen	Germany	Germany	nan	nan	41.5113
Mln42	MGS161	13.9709	13.9709	1	13.9709	1	0	0	0	0	1258	1250	49.8546	48.0802	9.0864	16.2821	Moemlingen	Mödling-An der Goldenen Stiege	Germany	Austria	nan	WangNature2025	562.326
Mln42	I17270	13.87	13.87	1	13.87	1	0	0	0	0	1258	1200	49.8546	54.5945	9.0864	-1.3094	Moemlingen	England, North Yorkshire, Stockton-on-Tees, Norton, Norton Bishops Mill	Germany	United Kingdom	nan	GretzingerNature2022	883.304
Mln28a	I20649	13.8437	13.8437	1	13.8437	1	0	0	0	0	1250	1450	49.8546	54.171	9.0864	-0.605739	Moemlingen	England, North Yorkshire, Vale of Pickering, West Heslerton	Germany	United Kingdom	nan	GretzingerNature2022	819.503
VK385	Mln38	13.7814	13.7814	1	13.7814	1	0	0	0	0	1075	1258	55.6	49.8546	11.95	9.0864	Sealand, Lejre	Moemlingen	Denmark	Germany	MargaryanWillerslevNature2020	nan	667.833
SED005	Mln38	13.3145	13.3145	1	13.3145	1	0	0	0	0	1200	1258	52.9	49.8546	0.5	9.0864	England, Norfolk, Sedgeford	Moemlingen	United Kingdom	Germany	GretzingerNature2022	nan	686.532
Mln44	MGS464	13.273	13.273	1	13.273	1	0	0	0	0	1268	1250	49.8546	48.0802	9.0864	16.2821	Moemlingen	Mödling-An der Goldenen Stiege	Germany	Austria	nan	WangNature2025	562.326
R43	Mln21	13.127	13.127	1	13.127	1	0	0	0	0	1750	1258	41.7479	49.8546	12.2595	9.0864	Isola Sacra	Moemlingen	Italy	Germany	AntonioGaoMootsScience2019	nan	933.965
VK289	Mln25	12.9229	12.9229	1	12.9229	1	0	0	0	0	1100	1263	54.8	49.8546	10.69	9.0864	Langeland, Bodkergarden	Moemlingen	Denmark	Germany	MargaryanWillerslevNature2020	nan	561.006
Mln28a	CL87	12.8173	12.8173	1	12.8173	1	0	0	0	0	1250	1345	49.8546	45.0792	9.0864	7.5783	Moemlingen	Piedmont, Collegno	Germany	Italy	nan	AmorimNatureCommunications2018	542.934
Mln28a	CL83	12.7902	12.7902	1	12.7902	1	0	0	0	0	1250	1345	49.8546	45.0792	9.0864	7.5783	Moemlingen	Piedmont, Collegno	Germany	Italy	nan	AmorimNatureCommunications2018	542.934
Mln31	I16509	12.4237	12.4237	1	12.4237	1	0	0	0	0	1258	1311	49.8546	52.0624	9.0864	-0.81617	Moemlingen	England, Buckinghamshire, Wolverton	Germany	United Kingdom	nan	GretzingerNature2022	737.116
Mln26	HAD009	12.4072	12.4072	1	12.4072	1	0	0	0	0	1258	1200	49.8546	52.2	9.0864	0.2	Moemlingen	England, Cambridgeshire, Hatherdene	Germany	United Kingdom	nan	GretzingerNature2022	675.264
KOS032	Mln25	12.2041	12.2041	1	12.2041	1	0	0	0	0	1199	1263	51.1174	49.8546	2.65742	9.0864	Koksijde	Moemlingen	Belgium	Germany	SassoPNAS2024	nan	477.217
R10665	Mln44	12.1896	12.1896	1	12.1896	1	0	0	0	0	1235	1268	48.1654	49.8546	14.0366	9.0864	Upper Austria, Wels, Ovilava	Moemlingen	Austria	Germany	AntoniobioRxiv2022	nan	407.852
VK514	Mln27	12.1063	12.1063	1	12.1063	1	0	0	0	0	1200	1268	67.91	49.8546	15.13	9.0864	Nor North, Nordland	Moemlingen	Norway	Germany	MargaryanWillerslevNature2020	nan	2038.83
Mln28a	I17273	12.0107	12.0107	1	12.0107	1	0	0	0	0	1250	1400	49.8546	54.5945	9.0864	-1.3094	Moemlingen	England, North Yorkshire, Stockton-on-Tees, Norton, Norton East Mill	Germany	United Kingdom	nan	GretzingerNature2022	883.304
Mln34a	HAD014	11.9174	11.9174	1	0	0	0	0	0	0	1250	1200	49.8546	52.2	9.0864	0.2	Moemlingen	England, Cambridgeshire, Hatherdene	Germany	United Kingdom	nan	GretzingerNature2022	675.264
Mln35	GRO013	11.8529	11.8529	1	0	0	0	0	0	0	1258	1075	49.8546	53.2173	9.0864	6.56552	Moemlingen	Groningen	Germany	Netherlands	nan	GretzingerNature2022	412.931
Alh_133	Mln24	11.8101	11.8101	1	0	0	0	0	0	0	1355	1253	48.5933	49.8546	12.2042	9.0864	Altheim	Moemlingen	Germany	Germany	nan	nan	266.903
HAD002	Mln24	11.7659	11.7659	1	0	0	0	0	0	0	1200	1253	52.2	49.8546	0.2	9.0864	England, Cambridgeshire, Hatherdene	Moemlingen	United Kingdom	Germany	GretzingerNature2022	nan	675.264
OAI003	Mln31	11.7319	11.7319	1	0	0	0	0	0	0	1200	1258	52.2	49.8546	0.1	9.0864	England, Cambridgeshire, Oakington	Moemlingen	United Kingdom	Germany	GretzingerNature2022	nan	681.726
Mln28a	EV2	11.7037	11.7037	1	0	0	0	0	0	0	1250	1390	49.8546	50.0428	9.0864	8.04211	Moemlingen	Eltville	Germany	Germany	nan	nan	77.8175
VK178	Mln43	11.6657	11.6657	1	0	0	0	0	0	0	1010	1258	51.76	49.8546	-1.26	9.0864	England, Oxford, St John's College Oxford	Moemlingen	United Kingdom	Germany	MargaryanWillerslevNature2020	nan	758.726
Mln24	TGH016	11.6074	11.6074	1	0	0	0	0	0	0	1253	1450	49.8546	47.384	9.0864	20.5082	Moemlingen	nan	Germany	nan	nan	GnecchiRusconePNAS2025	884.737
VK173	Mln27	11.4427	11.4427	1	0	0	0	0	0	0	1010	1268	51.76	49.8546	-1.26	9.0864	England, Oxford, St John's College Oxford	Moemlingen	United Kingdom	Germany	MargaryanWillerslevNature2020	nan	758.726
HACS-4	Mln22	11.2806	11.2806	1	0	0	0	0	0	0	1500	1258	46.6609	49.8546	17.7133	9.0864	Hács - Béndekpuszta	Moemlingen	Hungary	Germany	VyasCurrBio2023	nan	731.785
Mln42	ErgDF3	11.1366	11.1366	1	0	0	0	0	0	0	1258	1250	49.8546	48.6917	9.0864	12.2013	Moemlingen	Ergoldsbach	Germany	Germany	nan	nan	260.944
Alh_51	Mln24	11.1032	11.1032	1	0	0	0	0	0	0	1482	1253	48.5933	49.8546	12.2042	9.0864	Altheim	Moemlingen	Germany	Germany	nan	nan	266.903
Mln24	Alh_33	11.0949	11.0949	1	0	0	0	0	0	0	1253	1461	49.8546	48.5933	9.0864	12.2042	Moemlingen	Altheim	Germany	Germany	nan	nan	266.903
VK266	Mln45	11.0727	11.0727	1	0	0	0	0	0	0	1000	1248	57.18	49.8546	13.93	9.0864	Karda	Moemlingen	Sweden	Germany	MargaryanWillerslevNature2020	nan	875.762
SEI-1	Mln33	11.0653	11.0653	1	0	0	0	0	0	0	1513	1258	46.4859	49.8546	20.1322	9.0864	Csongrád-Csanád County, Sándorfalva-Eperjes, Ivótavak	Moemlingen	Hungary	Germany	MarotiTorokCurrBio2022	nan	901.785
Mln35	SED020	11.0337	11.0337	1	0	0	0	0	0	0	1258	1200	49.8546	52.9	9.0864	0.5	Moemlingen	England, Norfolk, Sedgeford	Germany	United Kingdom	nan	GretzingerNature2022	686.532
Mln25	POH004	11.0049	11.0049	1	0	0	0	0	0	0	1263	1200	49.8546	51.3	9.0864	0.2	Moemlingen	England, Kent, Polhill	Germany	United Kingdom	nan	GretzingerNature2022	649.213
Mln28a	I20677	10.9491	10.9491	1	0	0	0	0	0	0	1250	1450	49.8546	54.171	9.0864	-0.605739	Moemlingen	England, North Yorkshire, Vale of Pickering, West Heslerton	Germany	United Kingdom	nan	GretzingerNature2022	819.503
Mln11	MGS069	10.8884	10.8884	1	0	0	0	0	0	0	1330	1250	49.8546	48.0802	9.0864	16.2821	Moemlingen	Mödling-An der Goldenen Stiege	Germany	Austria	nan	WangNature2025	562.326
Mln28a	OAI016	10.88	10.88	1	0	0	0	0	0	0	1250	1400	49.8546	52.2	9.0864	0.1	Moemlingen	England, Cambridgeshire, Oakington	Germany	United Kingdom	nan	GretzingerNature2022	681.726
Btb192b	Mln19	10.8754	10.8754	1	0	0	0	0	0	0	1287	1253	49.9002	49.8546	8.5132	9.0864	Buettelborn	Moemlingen	Germany	Germany	nan	nan	41.5113
VK296	Mln5	10.8666	10.8666	1	0	0	0	0	0	0	1230	1200	55.15	49.8546	11.87	9.0864	Sealand, Hundstrup Mose	Moemlingen	Denmark	Germany	MargaryanWillerslevNature2020	nan	618.701
POH001	Mln27	10.8639	10.8639	1	0	0	0	0	0	0	1200	1268	51.3	49.8546	0.2	9.0864	England, Kent, Polhill	Moemlingen	United Kingdom	Germany	GretzingerNature2022	nan	649.213
VK285	Mln31	10.8268	10.8268	1	0	0	0	0	0	0	1000	1258	54.85	49.8546	10.78	9.0864	Langeland, Kaagarden	Moemlingen	Denmark	Germany	MargaryanWillerslevNature2020	nan	567.664
Mln27	ADN011	10.784	10.784	1	0	0	0	0	0	0	1268	1150	49.8546	52.3597	9.0864	9.8695	Moemlingen	Lower Saxony, Anderten	Germany	Germany	nan	GretzingerNature2022	284.037
Mln11	I20674	10.7187	10.7187	1	0	0	0	0	0	0	1330	1450	49.8546	54.171	9.0864	-0.605739	Moemlingen	England, North Yorkshire, Vale of Pickering, West Heslerton	Germany	United Kingdom	nan	GretzingerNature2022	819.503
Mln19	SED013	10.7177	10.7177	1	0	0	0	0	0	0	1253	1200	49.8546	52.9	9.0864	0.5	Moemlingen	England, Norfolk, Sedgeford	Germany	United Kingdom	nan	GretzingerNature2022	686.532
Mln21	CSK068	10.7008	10.7008	1	0	0	0	0	0	0	1258	1250	49.8546	48.1502	9.0864	16.4669	Moemlingen	Csokorgasse	Germany	Austria	nan	WangNature2025	572.022
VK275	Mln31	10.6876	10.6876	1	0	0	0	0	0	0	1000	1258	54.85	49.8546	10.78	9.0864	Langeland, Kaagarden	Moemlingen	Denmark	Germany	MargaryanWillerslevNature2020	nan	567.664
R3660	Mln25	10.6868	10.6868	1	0	0	0	0	0	0	1456	1263	45.7678	49.8546	16.1236	9.0864	Scitarjevo	Moemlingen	Croatia	Germany	AntoniobioRxiv2022	nan	695.365
R3660	Mln44	10.6868	10.6868	1	0	0	0	0	0	0	1456	1268	45.7678	49.8546	16.1236	9.0864	Scitarjevo	Moemlingen	Croatia	Germany	AntoniobioRxiv2022	nan	695.365
Mln24	I11585	10.6715	10.6715	1	0	0	0	0	0	0	1253	1450	49.8546	54.171	9.0864	-0.605739	Moemlingen	England, North Yorkshire, Vale of Pickering, West Heslerton	Germany	United Kingdom	nan	nan	819.503
Vim2	Mln31	10.6515	10.6515	1	0	0	0	0	0	0	1400	1258	44.73	49.8546	21.23	9.0864	Viminacium-Više Grobalja	Moemlingen	Serbia	Germany	VeeramahPNAS2018	nan	1078.92
VK514	Mln25	10.6263	10.6263	1	0	0	0	0	0	0	1200	1263	67.91	49.8546	15.13	9.0864	Nor North, Nordland	Moemlingen	Norway	Germany	MargaryanWillerslevNature2020	nan	2038.83
Mln27	ADN013	10.5693	10.5693	1	0	0	0	0	0	0	1268	1150	49.8546	52.3597	9.0864	9.8695	Moemlingen	Lower Saxony, Anderten	Germany	Germany	nan	GretzingerNature2022	284.037
VK174	Mln19	10.5495	10.5495	1	0	0	0	0	0	0	1010	1253	51.76	49.8546	-1.26	9.0864	England, Oxford, St John's College Oxford	Moemlingen	United Kingdom	Germany	MargaryanWillerslevNature2020	nan	758.726
Btb193	Mln19	10.5143	10.5143	1	0	0	0	0	0	0	1303	1253	49.9002	49.8546	8.5132	9.0864	Buettelborn	Moemlingen	Germany	Germany	nan	nan	41.5113
Mln31	POH007	10.5131	10.5131	1	0	0	0	0	0	0	1258	1200	49.8546	51.3	9.0864	0.2	Moemlingen	England, Kent, Polhill	Germany	United Kingdom	nan	GretzingerNature2022	649.213
Mln11	MGS158	10.496	10.496	1	0	0	0	0	0	0	1330	1250	49.8546	48.0802	9.0864	16.2821	Moemlingen	Mödling-An der Goldenen Stiege	Germany	Austria	nan	WangNature2025	562.326
Mln26	MGS076	10.4748	10.4748	1	0	0	0	0	0	0	1258	1250	49.8546	48.0802	9.0864	16.2821	Moemlingen	Mödling-An der Goldenen Stiege	Germany	Austria	nan	WangNature2025	562.326
Mln28a	HAD016	10.4618	10.4618	1	0	0	0	0	0	0	1250	1200	49.8546	52.2	9.0864	0.2	Moemlingen	England, Cambridgeshire, Hatherdene	Germany	United Kingdom	nan	GretzingerNature2022	675.264
Mln25	LAK007	10.4577	10.4577	1	0	0	0	0	0	0	1263	1200	49.8546	52.4	9.0864	0.5	Moemlingen	England, Suffolk, Lakenheath	Germany	United Kingdom	nan	GretzingerNature2022	663.897
SED016	Mln43	10.4088	10.4088	1	0	0	0	0	0	0	1200	1258	52.9	49.8546	0.5	9.0864	England, Norfolk, Sedgeford	Moemlingen	United Kingdom	Germany	GretzingerNature2022	nan	686.532
R31	Mln22	10.4084	10.4084	1	0	0	0	0	0	0	1538	1258	41.906	49.8546	12.4742	9.0864	Mausoleo di Augusto	Moemlingen	Italy	Germany	AntonioGaoMootsScience2019	nan	921.531
Mln43	I20671	10.4065	10.4065	1	0	0	0	0	0	0	1258	1450	49.8546	54.171	9.0864	-0.605739	Moemlingen	England, North Yorkshire, Vale of Pickering, West Heslerton	Germany	United Kingdom	nan	GretzingerNature2022	819.503
R11875	Mln39	10.3808	10.3808	1	0	0	0	0	0	0	1500	1258	51.109	49.8546	10.9956	9.0864	Sömmerda District, Hassleben	Moemlingen	Germany	Germany	AntoniobioRxiv2022	nan	194.495
Mln11	MGS186	10.3655	10.3655	1	0	0	0	0	0	0	1330	1250	49.8546	48.0802	9.0864	16.2821	Moemlingen	Mödling-An der Goldenen Stiege	Germany	Austria	nan	WangNature2025	562.326
Mln2	Wh59	10.3554	10.3554	1	0	0	0	0	0	0	1258	1435	49.8546	47.8448	9.0864	11.1579	Moemlingen	Weilheim	Germany	Germany	nan	nan	270.283
Mln2	Wh4	10.3554	10.3554	1	0	0	0	0	0	0	1258	1445	49.8546	47.8448	9.0864	11.1579	Moemlingen	Weilheim	Germany	Germany	nan	nan	270.283
VK498	Mln38	10.3273	10.3273	1	0	0	0	0	0	0	1200	1258	58.17	49.8546	22.25	9.0864	Saaremaa, Salme	Moemlingen	Estonia	Germany	MargaryanWillerslevNature2020	nan	1261.12
Mln28a	DRU012	10.3075	10.3075	1	0	0	0	0	0	0	1250	1200	49.8546	52.8147	9.0864	8.19234	Moemlingen	Lower Saxony, Drantum	Germany	Germany	nan	nan	335.164
Mln43	I27295	10.2929	10.2929	1	0	0	0	0	0	0	1258	1450	49.8546	44.7546	9.0864	20.2621	Moemlingen	Kormadin, Jakovo	Germany	Serbia	nan	OlaldeNature2023	1016.06
VK174	Mln45	10.2413	10.2413	1	0	0	0	0	0	0	1010	1248	51.76	49.8546	-1.26	9.0864	England, Oxford, St John's College Oxford	Moemlingen	United Kingdom	Germany	MargaryanWillerslevNature2020	nan	758.726
Alh_73	Mln43	10.2087	10.2087	1	0	0	0	0	0	0	1486	1258	48.5933	49.8546	12.2042	9.0864	Altheim	Moemlingen	Germany	Germany	nan	nan	266.903
Btb72_1	Mln11	10.208	10.208	1	0	0	0	0	0	0	1328	1330	49.9002	49.8546	8.5132	9.0864	Buettelborn	Moemlingen	Germany	Germany	nan	nan	41.5113
Mln42	ErgDF1	10.2032	10.2032	1	0	0	0	0	0	0	1258	1250	49.8546	48.6917	9.0864	12.2013	Moemlingen	Ergoldsbach	Germany	Germany	nan	nan	260.944
HAD004	Mln35	10.1746	10.1746	1	0	0	0	0	0	0	1200	1258	52.2	49.8546	0.2	9.0864	England, Cambridgeshire, Hatherdene	Moemlingen	United Kingdom	Germany	GretzingerNature2022	nan	675.264
VK528	Mln9	10.1728	10.1728	1	0	0	0	0	0	0	1150	1275	69.65	49.8546	18.16	9.0864	Nor North, Troms	Moemlingen	Norway	Germany	MargaryanWillerslevNature2020	nan	2257.72
Mln28a	MGS071	10.1117	10.1117	1	0	0	0	0	0	0	1250	1250	49.8546	48.0802	9.0864	16.2821	Moemlingen	Mödling-An der Goldenen Stiege	Germany	Austria	nan	WangNature2025	562.326
VK528	Mln11	10.1012	10.1012	1	0	0	0	0	0	0	1150	1330	69.65	49.8546	18.16	9.0864	Nor North, Troms	Moemlingen	Norway	Germany	MargaryanWillerslevNature2020	nan	2257.72
Alh_235	Mln2	10.0838	10.0838	1	0	0	0	0	0	0	1367	1258	48.5933	49.8546	12.2042	9.0864	Altheim	Moemlingen	Germany	Germany	nan	nan	266.903
VK297	Mln41	9.9781	9.9781	1	0	0	0	0	0	0	1200	1258	55.15	49.8546	11.87	9.0864	Sealand, Hundstrup Mose	Moemlingen	Denmark	Germany	MargaryanWillerslevNature2020	nan	618.701
HAD002	Mln14	9.89251	9.89251	1	0	0	0	0	0	0	1200	1225	52.2	49.8546	0.2	9.0864	England, Cambridgeshire, Hatherdene	Moemlingen	United Kingdom	Germany	GretzingerNature2022	nan	675.264
Mln27	HVN006	9.87141	9.87141	1	0	0	0	0	0	0	1268	1700	49.8546	53.7386	9.0864	11.6318	Moemlingen	Häven	Germany	Germany	nan	nan	466.381
Mln43	COL_081	9.8655	9.8655	1	0	0	0	0	0	0	1258	1345	49.8546	45.0792	9.0864	7.5783	Moemlingen	Piedmont, Collegno	Germany	Italy	nan	TianPNAS2024	542.934
Mln2	I17272	9.8519	9.8519	1	0	0	0	0	0	0	1258	1400	49.8546	54.5945	9.0864	-1.3094	Moemlingen	England, North Yorkshire, Stockton-on-Tees, Norton, Norton East Mill	Germany	United Kingdom	nan	GretzingerNature2022	883.304
Mln44	LAK007	9.8495	9.8495	1	0	0	0	0	0	0	1268	1200	49.8546	52.4	9.0864	0.5	Moemlingen	England, Suffolk, Lakenheath	Germany	United Kingdom	nan	GretzingerNature2022	663.897
R10836	Mln33	9.8388	9.8388	1	0	0	0	0	0	0	1475	1258	54.8985	49.8546	23.9036	9.0864	Kaunas City, Marvelė Necropolis	Moemlingen	Lithuania	Germany	AntoniobioRxiv2022	nan	1151.37
Alh_129	Mln24	9.8126	9.8126	1	0	0	0	0	0	0	1430	1253	48.5933	49.8546	12.2042	9.0864	Altheim	Moemlingen	Germany	Germany	nan	nan	266.903
Mln33	ADN002	9.7226	9.7226	1	0	0	0	0	0	0	1258	1150	49.8546	52.3597	9.0864	9.8695	Moemlingen	Lower Saxony, Anderten	Germany	Germany	nan	GretzingerNature2022	284.037
Mln35	EV2	9.70529	9.70529	1	0	0	0	0	0	0	1258	1390	49.8546	50.0428	9.0864	8.04211	Moemlingen	Eltville	Germany	Germany	nan	nan	77.8175
Mln43	CL151	9.6739	9.6739	1	0	0	0	0	0	0	1258	1345	49.8546	45.0792	9.0864	7.5783	Moemlingen	Piedmont, Collegno	Germany	Italy	nan	AmorimNatureCommunications2018	542.934
ELY005	Mln28a	9.6559	9.6559	1	0	0	0	0	0	0	1200	1250	52.4	49.8546	0.3	9.0864	England, Cambridgeshire, Ely	Moemlingen	United Kingdom	Germany	GretzingerNature2022	nan	676.559
Mln41	DRU002	9.6182	9.6182	1	0	0	0	0	0	0	1258	1200	49.8546	52.8147	9.0864	8.19234	Moemlingen	Lower Saxony, Drantum	Germany	Germany	nan	nan	335.164
VK282	Mln38	9.6019	9.6019	1	0	0	0	0	0	0	1000	1258	54.96	49.8546	10.83	9.0864	Langeland, Stengade I	Moemlingen	Denmark	Germany	MargaryanWillerslevNature2020	nan	580.313
Mln28a	LAK004	9.5906	9.5906	1	0	0	0	0	0	0	1250	1200	49.8546	52.4	9.0864	0.5	Moemlingen	England, Suffolk, Lakenheath	Germany	United Kingdom	nan	GretzingerNature2022	663.897
Mln28a	I18174	9.5718	9.5718	1	0	0	0	0	0	0	1250	1350	49.8546	47.2048	9.0864	20.3167	Moemlingen	Tiszapüspöki- Holt Tisza part 17/a	Germany	Hungary	nan	GnecchiRusconeCell2022	879.194
Mln45	I20679	9.5481	9.5481	1	0	0	0	0	0	0	1248	1450	49.8546	54.171	9.0864	-0.605739	Moemlingen	England, North Yorkshire, Vale of Pickering, West Heslerton	Germany	United Kingdom	nan	GretzingerNature2022	819.503
VPB-310	Mln45	9.5195	9.5195	1	0	0	0	0	0	0	1008	1248	46.8003	49.8546	17.3095	9.0864	Somogy County, Vörs-Papkert-B	Moemlingen	Hungary	Germany	MarotiTorokCurrBio2022	nan	697.405
VK367	Mln44	9.4809	9.4809	1	0	0	0	0	0	0	1000	1268	54.87	49.8546	10.72	9.0864	Langeland, Bogevej	Moemlingen	Denmark	Germany	MargaryanWillerslevNature2020	nan	569.028
VK533	Mln14	9.4709	9.4709	1	0	0	0	0	0	0	1000	1225	56.8058	49.8546	16.7302	9.0864	Oland	Moemlingen	Sweden	Germany	MargaryanWillerslevNature2020	nan	924.948
VK84	Mln27	9.4631	9.4631	1	0	0	0	0	0	0	1075	1268	55.95	49.8546	10.2	9.0864	Jutland, Hesselbjerg	Moemlingen	Denmark	Germany	MargaryanWillerslevNature2020	nan	682.423
Mln43	I20655	9.4577	9.4577	1	0	0	0	0	0	0	1258	1450	49.8546	54.171	9.0864	-0.605739	Moemlingen	England, North Yorkshire, Vale of Pickering, West Heslerton	Germany	United Kingdom	nan	GretzingerNature2022	819.503
Mln43	COL_150	9.4311	9.4311	1	0	0	0	0	0	0	1258	1345	49.8546	45.0792	9.0864	7.5783	Moemlingen	Piedmont, Collegno	Germany	Italy	nan	TianPNAS2024	542.934
VK329	Mln28a	9.3824	9.3824	1	0	0	0	0	0	0	1183	1250	55.33	49.8546	8.76	9.0864	Jutland, Ribe	Moemlingen	Denmark	Germany	MargaryanWillerslevNature2020	nan	609.693
Btb68	Mln45	9.3263	9.3263	1	0	0	0	0	0	0	1328	1248	49.9002	49.8546	8.5132	9.0864	Buettelborn	Moemlingen	Germany	Germany	nan	nan	41.5113
Mln45	I16510	9.32	9.32	1	0	0	0	0	0	0	1248	1324	49.8546	52.0624	9.0864	-0.81617	Moemlingen	England, Buckinghamshire, Wolverton	Germany	United Kingdom	nan	GretzingerNature2022	737.116
SZ45	Mln13	9.2762	9.2762	1	0	0	0	0	0	0	1442	1265	46.2833	49.8546	17.85	9.0864	Szólád	Moemlingen	Hungary	Germany	AmorimNatureCommunications2018	nan	763.629
R132	Mln39	9.2256	9.2256	1	0	0	0	0	0	0	1670	1258	41.8892	49.8546	12.5007	9.0864	Marcellino & Pietro	Moemlingen	Italy	Germany	AntonioGaoMootsScience2019	nan	923.921
KPM-27	Mln39	9.2212	9.2212	1	0	0	0	0	0	0	1250	1258	46.7464	49.8546	19.4413	9.0864	Bács-Kiskun County, Kiskőrös-PohibujMackódűlő	Moemlingen	Hungary	Germany	MarotiTorokCurrBio2022	nan	841.457
Mln5	CSK058	9.1495	9.1495	1	0	0	0	0	0	0	1200	1250	49.8546	48.1502	9.0864	16.4669	Moemlingen	Csokorgasse	Germany	Austria	nan	WangNature2025	572.022
Btb78	Mln9	9.1336	9.1336	1	0	0	0	0	0	0	1247	1275	49.9002	49.8546	8.5132	9.0864	Buettelborn	Moemlingen	Germany	Germany	nan	nan	41.5113
Btb163_1	Mln9	9.1336	9.1336	1	0	0	0	0	0	0	1272	1275	49.9002	49.8546	8.5132	9.0864	Buettelborn	Moemlingen	Germany	Germany	nan	nan	41.5113
Mln45	I17276	9.1311	9.1311	1	0	0	0	0	0	0	1248	1400	49.8546	54.5945	9.0864	-1.3094	Moemlingen	England, North Yorkshire, Stockton-on-Tees, Norton, Norton East Mill	Germany	United Kingdom	nan	GretzingerNature2022	883.304
KOS028	Mln19	9.1202	9.1202	1	0	0	0	0	0	0	1228	1253	51.1174	49.8546	2.65742	9.0864	Koksijde	Moemlingen	Belgium	Germany	SassoPNAS2024	nan	477.217
Mln34a	Bal_111	9.1029	9.1029	1	0	0	0	0	0	0	1250	1470	49.8546	46.806	9.0864	17.771	Moemlingen	Balatonszemes - Szemesi berek	Germany	Hungary	nan	VyasCurrBio2023	727.096
Mln44	I20661	9.0934	9.0934	1	0	0	0	0	0	0	1268	1450	49.8546	54.171	9.0864	-0.605739	Moemlingen	England, North Yorkshire, Vale of Pickering, West Heslerton	Germany	United Kingdom	nan	GretzingerNature2022	819.503
Mln25	I20661	9.0934	9.0934	1	0	0	0	0	0	0	1263	1450	49.8546	54.171	9.0864	-0.605739	Moemlingen	England, North Yorkshire, Vale of Pickering, West Heslerton	Germany	United Kingdom	nan	GretzingerNature2022	819.503
OBT-3	Mln28a	9.0799	9.0799	1	0	0	0	0	0	0	1200	1250	46.6501	49.8546	20.7199	9.0864	Békés County, Orosháza-BónumTéglagyár	Moemlingen	Hungary	Germany	MarotiTorokCurrBio2022	nan	933.252
VK84	Mln25	9.0496	9.0496	1	0	0	0	0	0	0	1075	1263	55.95	49.8546	10.2	9.0864	Jutland, Hesselbjerg	Moemlingen	Denmark	Germany	MargaryanWillerslevNature2020	nan	682.423
Mln38	LAK015	9.0299	9.0299	1	0	0	0	0	0	0	1258	1200	49.8546	52.4	9.0864	0.5	Moemlingen	England, Suffolk, Lakenheath	Germany	United Kingdom	nan	GretzingerNature2022	663.897
Mln25	GRO023	8.9975	8.9975	1	0	0	0	0	0	0	1263	1200	49.8546	53.2173	9.0864	6.56552	Moemlingen	Groningen	Germany	Netherlands	nan	GretzingerNature2022	412.931
Mln41	LEO140	8.9932	8.9932	1	0	0	0	0	0	0	1258	1250	49.8546	47.9347	9.0864	16.2215	Moemlingen	Leobersdorf	Germany	Austria	nan	WangNature2025	564.79
Mln44	I17276	8.9843	8.9843	1	0	0	0	0	0	0	1268	1400	49.8546	54.5945	9.0864	-1.3094	Moemlingen	England, North Yorkshire, Stockton-on-Tees, Norton, Norton East Mill	Germany	United Kingdom	nan	GretzingerNature2022	883.304
Mln25	I17276	8.9843	8.9843	1	0	0	0	0	0	0	1263	1400	49.8546	54.5945	9.0864	-1.3094	Moemlingen	England, North Yorkshire, Stockton-on-Tees, Norton, Norton East Mill	Germany	United Kingdom	nan	GretzingerNature2022	883.304
Mln44	I20679	8.983	8.983	1	0	0	0	0	0	0	1268	1450	49.8546	54.171	9.0864	-0.605739	Moemlingen	England, North Yorkshire, Vale of Pickering, West Heslerton	Germany	United Kingdom	nan	GretzingerNature2022	819.503
Mln25	I20679	8.983	8.983	1	0	0	0	0	0	0	1263	1450	49.8546	54.171	9.0864	-0.605739	Moemlingen	England, North Yorkshire, Vale of Pickering, West Heslerton	Germany	United Kingdom	nan	GretzingerNature2022	819.503
Btb161_1	Mln33	8.9794	8.9794	1	0	0	0	0	0	0	1328	1258	49.9002	49.8546	8.5132	9.0864	Buettelborn	Moemlingen	Germany	Germany	nan	nan	41.5113
Mln28a	OAI011	8.9762	8.9762	1	0	0	0	0	0	0	1250	1200	49.8546	52.2	9.0864	0.1	Moemlingen	England, Cambridgeshire, Oakington	Germany	United Kingdom	nan	GretzingerNature2022	681.726
Mln11	MGS126	8.9762	8.9762	1	0	0	0	0	0	0	1330	1250	49.8546	48.0802	9.0864	16.2821	Moemlingen	Mödling-An der Goldenen Stiege	Germany	Austria	nan	WangNature2025	562.326
Mln18	POH005	8.9727	8.9727	1	0	0	0	0	0	0	1265	1200	49.8546	51.3	9.0864	0.2	Moemlingen	England, Kent, Polhill	Germany	United Kingdom	nan	GretzingerNature2022	649.213
Mln35	Wh4	8.9583	8.9583	1	0	0	0	0	0	0	1258	1445	49.8546	47.8448	9.0864	11.1579	Moemlingen	Weilheim	Germany	Germany	nan	nan	270.283
SZ11	Mln26	8.95211	8.95211	1	0	0	0	0	0	0	1442	1258	46.2833	49.8546	17.85	9.0864	Szólád	Moemlingen	Hungary	Germany	AmorimNatureCommunications2018	nan	763.629
SZ45	Mln38	8.9504	8.9504	1	0	0	0	0	0	0	1442	1258	46.2833	49.8546	17.85	9.0864	Szólád	Moemlingen	Hungary	Germany	AmorimNatureCommunications2018	nan	763.629
Btb192b	Mln44	8.94589	8.94589	1	0	0	0	0	0	0	1287	1268	49.9002	49.8546	8.5132	9.0864	Buettelborn	Moemlingen	Germany	Germany	nan	nan	41.5113
Mln12	OAI016	8.9451	8.9451	1	0	0	0	0	0	0	1258	1400	49.8546	52.2	9.0864	0.1	Moemlingen	England, Cambridgeshire, Oakington	Germany	United Kingdom	nan	GretzingerNature2022	681.726
KOS002	Mln27	8.9104	8.9104	1	0	0	0	0	0	0	1206	1268	51.1174	49.8546	2.65742	9.0864	Koksijde	Moemlingen	Belgium	Germany	SassoPNAS2024	nan	477.217
KOS028	Mln45	8.9053	8.9053	1	0	0	0	0	0	0	1228	1248	51.1174	49.8546	2.65742	9.0864	Koksijde	Moemlingen	Belgium	Germany	SassoPNAS2024	nan	477.217
VK320	Mln22	8.8828	8.8828	1	0	0	0	0	0	0	1000	1258	54.87	49.8546	10.72	9.0864	Langeland, Bogevej	Moemlingen	Denmark	Germany	MargaryanWillerslevNature2020	nan	569.028
Mln43	CSK023	8.8617	8.8617	1	0	0	0	0	0	0	1258	1250	49.8546	48.1502	9.0864	16.4669	Moemlingen	Csokorgasse	Germany	Austria	nan	WangNature2025	572.022
Mln27	MGS286	8.8603	8.8603	1	0	0	0	0	0	0	1268	1250	49.8546	48.0802	9.0864	16.2821	Moemlingen	Mödling-An der Goldenen Stiege	Germany	Austria	nan	WangNature2025	562.326
Mln24	ADN005	8.8438	8.8438	1	0	0	0	0	0	0	1253	1150	49.8546	52.3597	9.0864	9.8695	Moemlingen	Lower Saxony, Anderten	Germany	Germany	nan	GretzingerNature2022	284.037
Mln24	ADN003	8.8438	8.8438	1	0	0	0	0	0	0	1253	1150	49.8546	52.3597	9.0864	9.8695	Moemlingen	Lower Saxony, Anderten	Germany	Germany	nan	GretzingerNature2022	284.037
VK493	Mln43	8.83701	8.83701	1	0	0	0	0	0	0	1200	1258	58.17	49.8546	22.25	9.0864	Saaremaa, Salme	Moemlingen	Estonia	Germany	MargaryanWillerslevNature2020	nan	1261.12
KOS028	Mln18	8.83491	8.83491	1	0	0	0	0	0	0	1228	1265	51.1174	49.8546	2.65742	9.0864	Koksijde	Moemlingen	Belgium	Germany	SassoPNAS2024	nan	477.217
Mln28a	I20674	8.8189	8.8189	1	0	0	0	0	0	0	1250	1450	49.8546	54.171	9.0864	-0.605739	Moemlingen	England, North Yorkshire, Vale of Pickering, West Heslerton	Germany	United Kingdom	nan	GretzingerNature2022	819.503
Mln28a	I20659	8.8053	8.8053	1	0	0	0	0	0	0	1250	1450	49.8546	54.171	9.0864	-0.605739	Moemlingen	England, North Yorkshire, Vale of Pickering, West Heslerton	Germany	United Kingdom	nan	GretzingerNature2022	819.503
SZ5	Mln14	8.7999	8.7999	1	0	0	0	0	0	0	1442	1225	46.2833	49.8546	17.85	9.0864	Szólád	Moemlingen	Hungary	Germany	AmorimNatureCommunications2018	nan	763.629
R10670	Mln41	8.7963	8.7963	1	0	0	0	0	0	0	1681	1258	48.1654	49.8546	14.0366	9.0864	Upper Austria, Wels, Ovilava	Moemlingen	Austria	Germany	AntoniobioRxiv2022	nan	407.852
Mln18	STRAZ_I_99	8.7674	8.7674	1	0	0	0	0	0	0	1265	1530	49.8546	48.892	9.0864	12.572	Moemlingen	Straubing-Azlburg	Germany	Germany	nan	nan	274.809
Mln42	CSK080	8.7534	8.7534	1	0	0	0	0	0	0	1258	1250	49.8546	48.1502	9.0864	16.4669	Moemlingen	Csokorgasse	Germany	Austria	nan	WangNature2025	572.022
Btb194	Mln44	8.7531	8.7531	1	0	0	0	0	0	0	1309	1268	49.9002	49.8546	8.5132	9.0864	Buettelborn	Moemlingen	Germany	Germany	nan	nan	41.5113
Btb192a	Mln44	8.7531	8.7531	1	0	0	0	0	0	0	1282	1268	49.9002	49.8546	8.5132	9.0864	Buettelborn	Moemlingen	Germany	Germany	nan	nan	41.5113
Mln45	MGS046	8.7392	8.7392	1	0	0	0	0	0	0	1248	1250	49.8546	48.0802	9.0864	16.2821	Moemlingen	Mödling-An der Goldenen Stiege	Germany	Austria	nan	WangNature2025	562.326
gam872	Mln38	8.7342	8.7342	1	0	0	0	0	0	0	925	1258	60.24	49.8546	18.34	9.0864	Gammelbyn Börstil	Moemlingen	Sweden	Germany	RodriguezVarelaCell2023	nan	1295.81
Mln42	CL92	8.7309	8.7309	1	0	0	0	0	0	0	1258	1345	49.8546	45.0792	9.0864	7.5783	Moemlingen	Piedmont, Collegno	Germany	Italy	nan	AmorimNatureCommunications2018	542.934
Mln42	CL93	8.72641	8.72641	1	0	0	0	0	0	0	1258	1345	49.8546	45.0792	9.0864	7.5783	Moemlingen	Piedmont, Collegno	Germany	Italy	nan	AmorimNatureCommunications2018	542.934
Mln27	MGS083	8.71789	8.71789	1	0	0	0	0	0	0	1268	1250	49.8546	48.0802	9.0864	16.2821	Moemlingen	Mödling-An der Goldenen Stiege	Germany	Austria	nan	WangNature2025	562.326
ELY005	Mln14	8.7152	8.7152	1	0	0	0	0	0	0	1200	1225	52.4	49.8546	0.3	9.0864	England, Cambridgeshire, Ely	Moemlingen	United Kingdom	Germany	GretzingerNature2022	nan	676.559
VK141	Mln34a	8.7103	8.7103	1	0	0	0	0	0	0	1000	1250	55.5	49.8546	10.33	9.0864	Funen, Galgedil	Moemlingen	Denmark	Germany	MargaryanWillerslevNature2020	nan	633.798
KOS008C	Mln38	8.7102	8.7102	1	0	0	0	0	0	0	1178	1258	51.1174	49.8546	2.65742	9.0864	Koksijde	Moemlingen	Belgium	Germany	SassoPNAS2024	nan	477.217
Mln31	MGS193	8.7075	8.7075	1	0	0	0	0	0	0	1258	1250	49.8546	48.0802	9.0864	16.2821	Moemlingen	Mödling-An der Goldenen Stiege	Germany	Austria	nan	WangNature2025	562.326
Mln45	I20652	8.6647	8.6647	1	0	0	0	0	0	0	1248	1450	49.8546	54.171	9.0864	-0.605739	Moemlingen	England, North Yorkshire, Vale of Pickering, West Heslerton	Germany	United Kingdom	nan	GretzingerNature2022	819.503
Mln22	PTL002	8.661	8.661	1	0	0	0	0	0	0	1258	1450	49.8546	47.4605	9.0864	20.5129	Moemlingen	nan	Germany	nan	nan	GnecchiRusconePNAS2025	881.871
Mln31	MGS035	8.6249	8.6249	1	0	0	0	0	0	0	1258	1250	49.8546	48.0802	9.0864	16.2821	Moemlingen	Mödling-An der Goldenen Stiege	Germany	Austria	nan	WangNature2025	562.326
Alh_144	Mln43	8.6196	8.6196	1	0	0	0	0	0	0	1407	1258	48.5933	49.8546	12.2042	9.0864	Altheim	Moemlingen	Germany	Germany	nan	nan	266.903
Mln38	I20640	8.6133	8.6133	1	0	0	0	0	0	0	1258	1450	49.8546	54.171	9.0864	-0.605739	Moemlingen	England, North Yorkshire, Vale of Pickering, West Heslerton	Germany	United Kingdom	nan	GretzingerNature2022	819.503
VK394	Mln27	8.6113	8.6113	1	0	0	0	0	0	0	1000	1268	61.15	49.8546	11.34	9.0864	Nor South, Hedmark	Moemlingen	Norway	Germany	MargaryanWillerslevNature2020	nan	1265.38
Mln25	STR486	8.6067	8.6067	1	0	0	0	0	0	0	1263	1430	49.8546	48.89	9.0864	12.57	Moemlingen	Straubing	Germany	Germany	nan	nan	274.767
TMH-798	Mln18	8.5953	8.5953	1	0	0	0	0	0	0	1150	1265	47.7427	49.8546	20.7528	9.0864	Jász-Nagykun-Szolnok County, Tiszafüred-Majoros-halom	Moemlingen	Hungary	Germany	MarotiTorokCurrBio2022	nan	887.641
Mln24	DRU014	8.5909	8.5909	1	0	0	0	0	0	0	1253	1200	49.8546	52.8147	9.0864	8.19234	Moemlingen	Lower Saxony, Drantum	Germany	Germany	nan	GretzingerNature2022	335.164
Mln18	COL_128	8.5691	8.5691	1	0	0	0	0	0	0	1265	1345	49.8546	45.0792	9.0864	7.5783	Moemlingen	Piedmont, Collegno	Germany	Italy	nan	TianPNAS2024	542.934
Mln44	I20652	8.562	8.562	1	0	0	0	0	0	0	1268	1450	49.8546	54.171	9.0864	-0.605739	Moemlingen	England, North Yorkshire, Vale of Pickering, West Heslerton	Germany	United Kingdom	nan	GretzingerNature2022	819.503
ELY005	Mln38	8.54291	8.54291	1	0	0	0	0	0	0	1200	1258	52.4	49.8546	0.3	9.0864	England, Cambridgeshire, Ely	Moemlingen	United Kingdom	Germany	GretzingerNature2022	nan	676.559
Btb100	Mln31	8.54111	8.54111	1	0	0	0	0	0	0	1328	1258	49.9002	49.8546	8.5132	9.0864	Buettelborn	Moemlingen	Germany	Germany	nan	nan	41.5113
Mln18	CL151	8.5158	8.5158	1	0	0	0	0	0	0	1265	1345	49.8546	45.0792	9.0864	7.5783	Moemlingen	Piedmont, Collegno	Germany	Italy	nan	AmorimNatureCommunications2018	542.934
Alh_52	Mln18	8.4986	8.4986	1	0	0	0	0	0	0	1420	1265	48.5933	49.8546	12.2042	9.0864	Altheim	Moemlingen	Germany	Germany	nan	nan	266.903
Alh_117	Mln28a	8.48749	8.48749	1	0	0	0	0	0	0	1420	1250	48.5933	49.8546	12.2042	9.0864	Altheim	Moemlingen	Germany	Germany	nan	nan	266.903
Mln26	MGS243	8.4491	8.4491	1	0	0	0	0	0	0	1258	1250	49.8546	48.0802	9.0864	16.2821	Moemlingen	Mödling-An der Goldenen Stiege	Germany	Austria	nan	WangNature2025	562.326
Mln26	DRU003	8.4359	8.4359	1	0	0	0	0	0	0	1258	1200	49.8546	52.8147	9.0864	8.19234	Moemlingen	Lower Saxony, Drantum	Germany	Germany	nan	GretzingerNature2022	335.164
Btb111a	Mln9	8.43408	8.43408	1	0	0	0	0	0	0	1257	1275	49.9002	49.8546	8.5132	9.0864	Buettelborn	Moemlingen	Germany	Germany	nan	nan	41.5113
ELY003	Mln11	8.42919	8.42919	1	0	0	0	0	0	0	1200	1330	52.4	49.8546	0.3	9.0864	England, Cambridgeshire, Ely	Moemlingen	United Kingdom	Germany	GretzingerNature2022	nan	676.559
ELY003	Mln13	8.42179	8.42179	1	0	0	0	0	0	0	1200	1265	52.4	49.8546	0.3	9.0864	England, Cambridgeshire, Ely	Moemlingen	United Kingdom	Germany	GretzingerNature2022	nan	676.559
Mln25	I16509	8.4133	8.4133	1	0	0	0	0	0	0	1263	1311	49.8546	52.0624	9.0864	-0.81617	Moemlingen	England, Buckinghamshire, Wolverton	Germany	United Kingdom	nan	GretzingerNature2022	737.116
Mln43	CSK014	8.407	8.407	1	0	0	0	0	0	0	1258	1250	49.8546	48.1502	9.0864	16.4669	Moemlingen	Csokorgasse	Germany	Austria	nan	WangNature2025	572.022
Mln21	I11585	8.3851	8.3851	1	0	0	0	0	0	0	1258	1450	49.8546	54.171	9.0864	-0.605739	Moemlingen	England, North Yorkshire, Vale of Pickering, West Heslerton	Germany	United Kingdom	nan	nan	819.503
Alh_217	Mln11	8.3686	8.3686	1	0	0	0	0	0	0	1404	1330	48.5933	49.8546	12.2042	9.0864	Altheim	Moemlingen	Germany	Germany	nan	nan	266.903
Mln19	I16508	8.3663	8.3663	1	0	0	0	0	0	0	1253	1276	49.8546	52.0624	9.0864	-0.81617	Moemlingen	England, Buckinghamshire, Wolverton	Germany	United Kingdom	nan	GretzingerNature2022	737.116
Btb193	Mln44	8.3567	8.3567	1	0	0	0	0	0	0	1303	1268	49.9002	49.8546	8.5132	9.0864	Buettelborn	Moemlingen	Germany	Germany	nan	nan	41.5113
Mln25	MLE005	8.32239	8.32239	1	0	0	0	0	0	0	1263	1400	49.8546	48.0765	9.0864	16.2919	Moemlingen	Mödling-Leinerinnen	Germany	Austria	nan	WangNature2025	563.161
POH001	Mln44	8.3156	8.3156	1	0	0	0	0	0	0	1200	1268	51.3	49.8546	0.2	9.0864	England, Kent, Polhill	Moemlingen	United Kingdom	Germany	GretzingerNature2022	nan	649.213
ELY001	Mln2	8.3131	8.3131	1	0	0	0	0	0	0	1200	1258	52.4	49.8546	0.3	9.0864	England, Cambridgeshire, Ely	Moemlingen	United Kingdom	Germany	GretzingerNature2022	nan	676.559
R3660	Mln27	8.2909	8.2909	1	0	0	0	0	0	0	1456	1268	45.7678	49.8546	16.1236	9.0864	Scitarjevo	Moemlingen	Croatia	Germany	AntoniobioRxiv2022	nan	695.365
OAI001	Mln42	8.2892	8.2892	1	0	0	0	0	0	0	1200	1258	52.2	49.8546	0.1	9.0864	England, Cambridgeshire, Oakington	Moemlingen	United Kingdom	Germany	GretzingerNature2022	nan	681.726
VK355	Mln24	8.285	8.285	1	0	0	0	0	0	0	1097	1253	56.2847	49.8546	16.4094	9.0864	Oland	Moemlingen	Sweden	Germany	MargaryanWillerslevNature2020	nan	866.716
VK343	Mln31	8.2736	8.2736	1	0	0	0	0	0	0	1000	1258	56.5524	49.8546	16.6213	9.0864	Oland	Moemlingen	Sweden	Germany	MargaryanWillerslevNature2020	nan	898.357
Mln44	I16509	8.2699	8.2699	1	0	0	0	0	0	0	1268	1311	49.8546	52.0624	9.0864	-0.81617	Moemlingen	England, Buckinghamshire, Wolverton	Germany	United Kingdom	nan	GretzingerNature2022	737.116
ELY002	Mln38	8.23641	8.23641	1	0	0	0	0	0	0	1200	1258	52.4	49.8546	0.3	9.0864	England, Cambridgeshire, Ely	Moemlingen	United Kingdom	Germany	GretzingerNature2022	nan	676.559
MDM006	Mln21	8.2294	8.2294	1	0	0	0	0	0	0	1483	1258	53.1843	49.8546	5.44431	9.0864	Friesland, Midlum	Moemlingen	Netherlands	Germany	GretzingerNature2022	nan	448.363
Btb184	Mln18	8.2175	8.2175	1	0	0	0	0	0	0	1296	1265	49.9002	49.8546	8.5132	9.0864	Buettelborn	Moemlingen	Germany	Germany	nan	nan	41.5113
Btb73	Mln18	8.2175	8.2175	1	0	0	0	0	0	0	1380	1265	49.9002	49.8546	8.5132	9.0864	Buettelborn	Moemlingen	Germany	Germany	nan	nan	41.5113
R1544	Mln2	8.2098	8.2098	1	0	0	0	0	0	0	1750	1258	42.1962	49.8546	12.3253	9.0864	Mazzano Romano	Moemlingen	Italy	Germany	AntonioGaoMootsScience2019	nan	887.191
Mln42	SZ16	8.1992	8.1992	1	0	0	0	0	0	0	1258	1442	49.8546	46.2833	9.0864	17.85	Moemlingen	Szólád	Germany	Hungary	nan	AmorimNatureCommunications2018	763.629
Mln22	I20679	8.1864	8.1864	1	0	0	0	0	0	0	1258	1450	49.8546	54.171	9.0864	-0.605739	Moemlingen	England, North Yorkshire, Vale of Pickering, West Heslerton	Germany	United Kingdom	nan	GretzingerNature2022	819.503
Mln38	MGS133	8.181	8.181	1	0	0	0	0	0	0	1258	1250	49.8546	48.0802	9.0864	16.2821	Moemlingen	Mödling-An der Goldenen Stiege	Germany	Austria	nan	WangNature2025	562.326
VK344	Mln19	8.1707	8.1707	1	0	0	0	0	0	0	1000	1253	56.3269	49.8546	16.4066	9.0864	Oland	Moemlingen	Sweden	Germany	MargaryanWillerslevNature2020	nan	870.346
SZ15	Mln28a	8.16031	8.16031	1	0	0	0	0	0	0	1442	1250	46.2833	49.8546	17.85	9.0864	Szólád	Moemlingen	Hungary	Germany	AmorimNatureCommunications2018	nan	763.629
lov001	Mln25	8.154	8.154	1	0	0	0	0	0	0	1452	1263	59.33	49.8546	17.84	9.0864	Viken, Lovö	Moemlingen	Sweden	Germany	RodriguezVarelaCell2023	nan	1194.65
Alh_84	Mln13	8.1537	8.1537	1	0	0	0	0	0	0	1510	1265	48.5933	49.8546	12.2042	9.0864	Altheim	Moemlingen	Germany	Germany	nan	nan	266.903
Mln28a	COL_081	8.15279	8.15279	1	0	0	0	0	0	0	1250	1345	49.8546	45.0792	9.0864	7.5783	Moemlingen	Piedmont, Collegno	Germany	Italy	nan	TianPNAS2024	542.934
Alh_131	Mln25	8.1416	8.1416	1	0	0	0	0	0	0	1340	1263	48.5933	49.8546	12.2042	9.0864	Altheim	Moemlingen	Germany	Germany	nan	nan	266.903
Alh_131	Mln27	8.1339	8.1339	1	0	0	0	0	0	0	1340	1268	48.5933	49.8546	12.2042	9.0864	Altheim	Moemlingen	Germany	Germany	nan	nan	266.903
Btb172	Mln18	8.1322	8.1322	1	0	0	0	0	0	0	1380	1265	49.9002	49.8546	8.5132	9.0864	Buettelborn	Moemlingen	Germany	Germany	nan	nan	41.5113
OLV056	Mln22	8.1295	8.1295	1	0	0	0	0	0	0	950	1258	50.8151	49.8546	5.18628	9.0864	Sint-Truiden	Moemlingen	Belgium	Germany	SassoPNAS2024	nan	297.475
SZ45	Mln11	8.1266	8.1266	1	0	0	0	0	0	0	1442	1330	46.2833	49.8546	17.85	9.0864	Szólád	Moemlingen	Hungary	Germany	AmorimNatureCommunications2018	nan	763.629
Btb172	Mln38	8.1202	8.1202	1	0	0	0	0	0	0	1380	1258	49.9002	49.8546	8.5132	9.0864	Buettelborn	Moemlingen	Germany	Germany	nan	nan	41.5113
Mln39	I17273	8.11399	8.11399	1	0	0	0	0	0	0	1258	1400	49.8546	54.5945	9.0864	-1.3094	Moemlingen	England, North Yorkshire, Stockton-on-Tees, Norton, Norton East Mill	Germany	United Kingdom	nan	GretzingerNature2022	883.304
Mln39	I26747	8.0912	8.0912	1	0	0	0	0	0	0	1258	1227	49.8546	45.6953	9.0864	18.5644	Moemlingen	Jagodnjak – Krčevine – Selska Bara, Beli Manastir	Germany	Croatia	nan	OlaldeNature2023	846.658
HAD002	Mln11	8.0862	8.0862	1	0	0	0	0	0	0	1200	1330	52.2	49.8546	0.2	9.0864	England, Cambridgeshire, Hatherdene	Moemlingen	United Kingdom	Germany	GretzingerNature2022	nan	675.264
OAI005	Mln35	8.0528	8.0528	1	0	0	0	0	0	0	1200	1258	52.2	49.8546	0.1	9.0864	England, Cambridgeshire, Oakington	Moemlingen	United Kingdom	Germany	GretzingerNature2022	nan	681.726
Mln41	6DT3	8.04111	8.04111	1	0	0	0	0	0	0	1258	1750	49.8546	53.9583	9.0864	-1.08028	Moemlingen	Driffield Terrace (England, Yorkshire)	Germany	United Kingdom	nan	MartinianoNatureCommunications2016	834.274
lov001	Mln45	8.0177	8.0177	1	0	0	0	0	0	0	1452	1248	59.33	49.8546	17.84	9.0864	Viken, Lovö	Moemlingen	Sweden	Germany	RodriguezVarelaCell2023	nan	1194.65
Mln19	SZ32	8.0174	8.0174	1	0	0	0	0	0	0	1253	1442	49.8546	46.2833	9.0864	17.85	Moemlingen	Szólád	Germany	Hungary	nan	AmorimNatureCommunications2018	763.629
Mln35	POH008	8.00991	8.00991	1	0	0	0	0	0	0	1258	1200	49.8546	51.3	9.0864	0.2	Moemlingen	England, Kent, Polhill	Germany	United Kingdom	nan	GretzingerNature2022	649.213
Mln45	PCA0102	8.79459	8.79459	1	0	0	0	0	0	0	1248	1650	49.8546	50.72	9.0864	23.89	Moemlingen	Masłomęcz (Lublin Province, Hrubieszów County, Hrubieszów)	Germany	Poland	nan	StolarekGenomeBio2023	1057.61

## Sheet: 3.9_Spina
iid1	iid2	max_IBD	sum_IBD>8	n_IBD>8	sum_IBD>12	n_IBD>12	sum_IBD>16	n_IBD>16	sum_IBD>20	n_IBD>20	bp1	bp2	lat1	lat2	lon1	lon2	site_id1	site_id2	country_id1	country_id2	publication_id1	publication_id2	dist_km
SPINA1	VET005	13.9219	13.9219	1	13.9219	1	0	0	0	0	2350	2226	42.9858	42.9207	12.2815	10.9714	Spina	Tuscany, Grosseto, Vetulonia	Italy	Italy	nan	PosthScienceAdvances2021	107.155
SPINA1	CAM001	12.529	12.529	1	12.529	1	0	0	0	0	2350	2597	42.9858	43.4134	12.2815	11.0743	Spina	Tuscany, Siena, Campiglia dei Foci	Italy	Italy	nan	PosthScienceAdvances2021	109.015
SPINA1	I19861	8.6717	8.6717	1	0	0	0	0	0	0	2350	2597	42.9858	51.0527	12.2815	-1.78629	Spina	England, Wiltshire, Rowbarrow	Italy	United Kingdom	nan	PattersonNature2021	1391.65
SPINA1	I17323	8.5474	8.5474	1	0	0	0	0	0	0	2350	2250	42.9858	50.0544	12.2815	14.3634	Spina	Central Bohemia, Prague 5, Prague-Jinonice (Holmanʼs Garden Centre)	Italy	Czech Republic	nan	nan	801.737
SPINA2	I16273	8.5279	8.5279	1	0	0	0	0	0	0	2350	2046	42.9858	50.0544	12.2815	14.3634	Spina	Central Bohemia, Prague 5, Prague-Jinonice (Holmanʼs Garden Centre)	Italy	Czech Republic	nan	nan	801.737

## Sheet: 3.10_Büttelborn
iid1	iid2	max_IBD	sum_IBD>8	n_IBD>8	sum_IBD>12	n_IBD>12	sum_IBD>16	n_IBD>16	sum_IBD>20	n_IBD>20	bp1	bp2	lat1	lat2	lon1	lon2	site_id1	site_id2	country_id1	country_id2	publication_id1	publication_id2	dist_km
Btb168	HID004	76.6688	143.504	5	143.504	5	118.082	3	100.416	2	1328	1550	49.9002	52.2804	8.5132	9.71249	Buettelborn	Lower Saxony, Hiddestorf	Germany	Germany	nan	GretzingerNature2022	277.802
Btb282	I26747	32.5682	43.1724	2	32.5682	1	32.5682	1	32.5682	1	1432	1227	49.9002	45.6953	8.5132	18.5644	Buettelborn	Jagodnjak – Krčevine – Selska Bara, Beli Manastir	Germany	Croatia	nan	OlaldeNature2023	885.218
Btb81_1	Mln19	32.2942	32.2942	1	32.2942	1	32.2942	1	32.2942	1	1287	1253	49.9002	49.8546	8.5132	9.0864	Buettelborn	Moemlingen	Germany	Germany	nan	nan	41.5113
Btb397	Mln42	11.5637	31.5985	3	0	0	0	0	0	0	1328	1258	49.9002	49.8546	8.5132	9.0864	Buettelborn	Moemlingen	Germany	Germany	nan	nan	41.5113
Btb104	LAK005	27.5667	27.5667	1	27.5667	1	27.5667	1	27.5667	1	1342	1200	49.9002	52.4	8.5132	0.5	Buettelborn	England, Suffolk, Lakenheath	Germany	United Kingdom	nan	GretzingerNature2022	625.4
Btb108	LAK005	26.7762	26.7762	1	26.7762	1	26.7762	1	26.7762	1	1332	1200	49.9002	52.4	8.5132	0.5	Buettelborn	England, Suffolk, Lakenheath	Germany	United Kingdom	nan	GretzingerNature2022	625.4
SH-106	Btb102	26.5198	26.5198	1	26.5198	1	26.5198	1	26.5198	1	1000	1432	47.3053	49.9002	21.2141	8.5132	Hajdú-Bihar County, Sárrétudvari-Hízóföld	Buettelborn	Hungary	Germany	MarotiTorokCurrBio2022	nan	978.751
Btb104	I20639	26.2407	26.2407	1	26.2407	1	26.2407	1	26.2407	1	1342	1450	49.9002	54.171	8.5132	-0.605739	Buettelborn	England, North Yorkshire, Vale of Pickering, West Heslerton	Germany	United Kingdom	nan	nan	784.742
VK337	Btb100	24.2153	24.2153	1	24.2153	1	24.2153	1	24.2153	1	1069	1328	56.4775	49.9002	16.5761	8.5132	Oland	Buettelborn	Sweden	Germany	MargaryanWillerslevNature2020	nan	907.709
Btb68	CSK014	23.874	23.874	1	23.874	1	23.874	1	23.874	1	1328	1250	49.9002	48.1502	8.5132	16.4669	Buettelborn	Csokorgasse	Germany	Austria	nan	WangNature2025	613.025
Btb105	I26747	23.6549	23.6549	1	23.6549	1	23.6549	1	23.6549	1	1427	1227	49.9002	45.6953	8.5132	18.5644	Buettelborn	Jagodnjak – Krčevine – Selska Bara, Beli Manastir	Germany	Croatia	nan	OlaldeNature2023	885.218
Btb68	CL47	14.3678	23.2989	2	14.3678	1	0	0	0	0	1328	1345	49.9002	45.0792	8.5132	7.5783	Buettelborn	Piedmont, Collegno	Germany	Italy	nan	AmorimNatureCommunications2018	540.598
Btb281_1	Alh_77	19.4668	19.4668	1	19.4668	1	19.4668	1	0	0	1328	1492	49.9002	48.5933	8.5132	12.2042	Buettelborn	Altheim	Germany	Germany	nan	nan	305.476
R2208	Btb112	11.2578	19.4142	2	0	0	0	0	0	0	1650	1404	48.3371	49.9002	18.3562	8.5132	Zlaté Moravce district, Tesárske Mlyňany	Buettelborn	Slovakia	Germany	AntoniobioRxiv2022	nan	738.649
Btb100	DRU006	17.8484	17.8484	1	17.8484	1	17.8484	1	0	0	1328	1200	49.9002	52.8147	8.5132	8.19234	Buettelborn	Lower Saxony, Drantum	Germany	Germany	nan	GretzingerNature2022	325.026
VK481	Btb72_1	17.5395	17.5395	1	17.5395	1	17.5395	1	0	0	1200	1328	58.17	49.9002	22.25	8.5132	Saaremaa, Salme	Buettelborn	Estonia	Germany	MargaryanWillerslevNature2020	nan	1282.72
Btb176	Mln31	16.6963	16.6963	1	16.6963	1	16.6963	1	0	0	1376	1258	49.9002	49.8546	8.5132	9.0864	Buettelborn	Moemlingen	Germany	Germany	nan	nan	41.5113
Btb193	MGS462	16.6428	16.6428	1	16.6428	1	16.6428	1	0	0	1303	1250	49.9002	48.0802	8.5132	16.2821	Buettelborn	Mödling-An der Goldenen Stiege	Germany	Austria	nan	WangNature2025	603.183
Alh_122	Btb399a	16.581	16.581	1	16.581	1	16.581	1	0	0	1360	1328	48.5933	49.9002	12.2042	8.5132	Altheim	Buettelborn	Germany	Germany	nan	nan	305.476
Btb100	DRU014	16.5081	16.5081	1	16.5081	1	16.5081	1	0	0	1328	1200	49.9002	52.8147	8.5132	8.19234	Buettelborn	Lower Saxony, Drantum	Germany	Germany	nan	GretzingerNature2022	325.026
Btb399a	I20679	16.4313	16.4313	1	16.4313	1	16.4313	1	0	0	1328	1450	49.9002	54.171	8.5132	-0.605739	Buettelborn	England, North Yorkshire, Vale of Pickering, West Heslerton	Germany	United Kingdom	nan	GretzingerNature2022	784.742
Btb68	COL_099	16.4187	16.4187	1	16.4187	1	16.4187	1	0	0	1328	1345	49.9002	45.0792	8.5132	7.5783	Buettelborn	Piedmont, Collegno	Germany	Italy	nan	TianPNAS2024	540.598
Alh_146	Btb399a	16.36	16.36	1	16.36	1	16.36	1	0	0	1375	1328	48.5933	49.9002	12.2042	8.5132	Altheim	Buettelborn	Germany	Germany	nan	nan	305.476
Btb282	MGS205	8.3333	16.3446	2	0	0	0	0	0	0	1432	1250	49.9002	48.0802	8.5132	16.2821	Buettelborn	Mödling-An der Goldenen Stiege	Germany	Austria	nan	WangNature2025	603.183
HACS-18	Btb397	16.2056	16.2056	1	16.2056	1	16.2056	1	0	0	1500	1328	46.6609	49.9002	17.7133	8.5132	Hács - Béndekpuszta	Buettelborn	Hungary	Germany	VyasCurrBio2023	nan	771.265
VK139	Btb163_1	16.1731	16.1731	1	16.1731	1	16.1731	1	0	0	1000	1272	55.5	49.9002	10.33	8.5132	Funen, Galgedil	Buettelborn	Denmark	Germany	MargaryanWillerslevNature2020	nan	635.077
VK139	Btb111a	16.0553	16.0553	1	16.0553	1	16.0553	1	0	0	1000	1257	55.5	49.9002	10.33	8.5132	Funen, Galgedil	Buettelborn	Denmark	Germany	MargaryanWillerslevNature2020	nan	635.077
VK139	Btb78	15.9562	15.9562	1	15.9562	1	0	0	0	0	1000	1247	55.5	49.9002	10.33	8.5132	Funen, Galgedil	Buettelborn	Denmark	Germany	MargaryanWillerslevNature2020	nan	635.077
Btb104	MGS234	15.8569	15.8569	1	15.8569	1	0	0	0	0	1342	1250	49.9002	48.0802	8.5132	16.2821	Buettelborn	Mödling-An der Goldenen Stiege	Germany	Austria	nan	WangNature2025	603.183
Btb104	MGS319	15.8424	15.8424	1	15.8424	1	0	0	0	0	1342	1250	49.9002	48.0802	8.5132	16.2821	Buettelborn	Mödling-An der Goldenen Stiege	Germany	Austria	nan	WangNature2025	603.183
Btb165	Mln44	15.504	15.504	1	15.504	1	0	0	0	0	1328	1268	49.9002	49.8546	8.5132	9.0864	Buettelborn	Moemlingen	Germany	Germany	nan	nan	41.5113
VK139	Btb192a	15.4897	15.4897	1	15.4897	1	0	0	0	0	1000	1282	55.5	49.9002	10.33	8.5132	Funen, Galgedil	Buettelborn	Denmark	Germany	MargaryanWillerslevNature2020	nan	635.077
Btb104	EV4	15.3966	15.3966	1	15.3966	1	0	0	0	0	1342	1307	49.9002	50.0428	8.5132	8.04211	Buettelborn	Eltville	Germany	Germany	nan	nan	37.3304
Btb108	EV4	15.3941	15.3941	1	15.3941	1	0	0	0	0	1332	1307	49.9002	50.0428	8.5132	8.04211	Buettelborn	Eltville	Germany	Germany	nan	nan	37.3304
Btb192b	MGS462	15.3051	15.3051	1	15.3051	1	0	0	0	0	1287	1250	49.9002	48.0802	8.5132	16.2821	Buettelborn	Mödling-An der Goldenen Stiege	Germany	Austria	nan	WangNature2025	603.183
Btb165	Mln45	15.0866	15.0866	1	15.0866	1	0	0	0	0	1328	1248	49.9002	49.8546	8.5132	9.0864	Buettelborn	Moemlingen	Germany	Germany	nan	nan	41.5113
Btb161_1	Mln21	15.0719	15.0719	1	15.0719	1	0	0	0	0	1328	1258	49.9002	49.8546	8.5132	9.0864	Buettelborn	Moemlingen	Germany	Germany	nan	nan	41.5113
Btb46	LEO091	15.0226	15.0226	1	15.0226	1	0	0	0	0	1328	1250	49.9002	47.9347	8.5132	16.2215	Buettelborn	Leobersdorf	Germany	Austria	nan	WangNature2025	605.421
SH-12	Btb71	15.0174	15.0174	1	15.0174	1	0	0	0	0	1000	1364	47.3053	49.9002	21.2141	8.5132	Hajdú-Bihar County, Sárrétudvari-Hízóföld	Buettelborn	Hungary	Germany	MarotiTorokCurrBio2022	nan	978.751
Btb168	MDM001	14.9228	14.9228	1	14.9228	1	0	0	0	0	1328	1400	49.9002	53.1843	8.5132	5.44431	Buettelborn	Friesland, Midlum	Germany	Netherlands	nan	GretzingerNature2022	422.797
Alh_55	Btb184	14.8644	14.8644	1	14.8644	1	0	0	0	0	1505	1296	48.5933	49.9002	12.2042	8.5132	Altheim	Buettelborn	Germany	Germany	nan	nan	305.476
Btb192b	Mln24	14.7272	14.7272	1	14.7272	1	0	0	0	0	1287	1253	49.9002	49.8546	8.5132	9.0864	Buettelborn	Moemlingen	Germany	Germany	nan	nan	41.5113
VK300	Btb100	14.7161	14.7161	1	14.7161	1	0	0	0	0	1075	1328	55.95	49.9002	10.2	8.5132	Jutland, Hesselbjerg	Buettelborn	Denmark	Germany	MargaryanWillerslevNature2020	nan	682.685
VK139	Btb192b	14.6851	14.6851	1	14.6851	1	0	0	0	0	1000	1287	55.5	49.9002	10.33	8.5132	Funen, Galgedil	Buettelborn	Denmark	Germany	MargaryanWillerslevNature2020	nan	635.077
SH-106	Btb71	14.6395	14.6395	1	14.6395	1	0	0	0	0	1000	1364	47.3053	49.9002	21.2141	8.5132	Hajdú-Bihar County, Sárrétudvari-Hízóföld	Buettelborn	Hungary	Germany	MarotiTorokCurrBio2022	nan	978.751
Alh_73	Btb193	14.5032	14.5032	1	14.5032	1	0	0	0	0	1486	1303	48.5933	49.9002	12.2042	8.5132	Altheim	Buettelborn	Germany	Germany	nan	nan	305.476
Btb71	Mln25	14.4742	14.4742	1	14.4742	1	0	0	0	0	1364	1263	49.9002	49.8546	8.5132	9.0864	Buettelborn	Moemlingen	Germany	Germany	nan	nan	41.5113
Btb399b	I20658	14.4739	14.4739	1	14.4739	1	0	0	0	0	1338	1450	49.9002	54.171	8.5132	-0.605739	Buettelborn	England, North Yorkshire, Vale of Pickering, West Heslerton	Germany	United Kingdom	nan	GretzingerNature2022	784.742
Btb71	W128	14.3923	14.3923	1	14.3923	1	0	0	0	0	1364	1419	49.9002	50.3984	8.5132	8.8133	Buettelborn	Woelfersheim	Germany	Germany	nan	nan	59.4219
Btb397	Mic2	14.367	14.367	1	14.367	1	0	0	0	0	1328	1179	49.9002	48.8027	8.5132	12.8578	Buettelborn	Michaelsbuch	Germany	Germany	nan	nan	338.374
Alh_73	Btb192b	14.3152	14.3152	1	14.3152	1	0	0	0	0	1486	1287	48.5933	49.9002	12.2042	8.5132	Altheim	Buettelborn	Germany	Germany	nan	nan	305.476
Alh_263	Btb100	14.163	14.163	1	14.163	1	0	0	0	0	1385	1328	48.5933	49.9002	12.2042	8.5132	Altheim	Buettelborn	Germany	Germany	nan	nan	305.476
Btb100	I20640	14.1611	14.1611	1	14.1611	1	0	0	0	0	1328	1450	49.9002	54.171	8.5132	-0.605739	Buettelborn	England, North Yorkshire, Vale of Pickering, West Heslerton	Germany	United Kingdom	nan	GretzingerNature2022	784.742
OAI005	Btb176	14.14	14.14	1	14.14	1	0	0	0	0	1200	1376	52.2	49.9002	0.1	8.5132	England, Cambridgeshire, Oakington	Buettelborn	United Kingdom	Germany	GretzingerNature2022	nan	642.543
Btb104	I20656	14.0415	14.0415	1	14.0415	1	0	0	0	0	1342	1450	49.9002	54.171	8.5132	-0.605739	Buettelborn	England, North Yorkshire, Vale of Pickering, West Heslerton	Germany	United Kingdom	nan	GretzingerNature2022	784.742
Btb399b	MGS267	13.8745	13.8745	1	13.8745	1	0	0	0	0	1338	1250	49.9002	48.0802	8.5132	16.2821	Buettelborn	Mödling-An der Goldenen Stiege	Germany	Austria	nan	WangNature2025	603.183
Alh_73	Btb81_1	13.8625	13.8625	1	13.8625	1	0	0	0	0	1486	1287	48.5933	49.9002	12.2042	8.5132	Altheim	Buettelborn	Germany	Germany	nan	nan	305.476
Btb158	SZ9	13.6105	13.6105	1	13.6105	1	0	0	0	0	1457	1442	49.9002	46.2833	8.5132	17.85	Buettelborn	Szólád	Germany	Hungary	nan	AmorimNatureCommunications2018	802.584
Btb399b	MGS324	13.5751	13.5751	1	13.5751	1	0	0	0	0	1338	1250	49.9002	48.0802	8.5132	16.2821	Buettelborn	Mödling-An der Goldenen Stiege	Germany	Austria	nan	WangNature2025	603.183
Btb172	MGS328	13.5069	13.5069	1	13.5069	1	0	0	0	0	1380	1250	49.9002	48.0802	8.5132	16.2821	Buettelborn	Mödling-An der Goldenen Stiege	Germany	Austria	nan	WangNature2025	603.183
Btb172	MGS022	13.5069	13.5069	1	13.5069	1	0	0	0	0	1380	1250	49.9002	48.0802	8.5132	16.2821	Buettelborn	Mödling-An der Goldenen Stiege	Germany	Austria	nan	WangNature2025	603.183
Btb100	I20641	13.2475	13.2475	1	13.2475	1	0	0	0	0	1328	1450	49.9002	54.171	8.5132	-0.605739	Buettelborn	England, North Yorkshire, Vale of Pickering, West Heslerton	Germany	United Kingdom	nan	GretzingerNature2022	784.742
Btb165	DRU001	13.1868	13.1868	1	13.1868	1	0	0	0	0	1328	1200	49.9002	52.8147	8.5132	8.19234	Buettelborn	Lower Saxony, Drantum	Germany	Germany	nan	GretzingerNature2022	325.026
Btb172	MGS306	13.1378	13.1378	1	13.1378	1	0	0	0	0	1380	1250	49.9002	48.0802	8.5132	16.2821	Buettelborn	Mödling-An der Goldenen Stiege	Germany	Austria	nan	WangNature2025	603.183
Btb168	MLE002	13.103	13.103	1	13.103	1	0	0	0	0	1328	1400	49.9002	48.0765	8.5132	16.2919	Buettelborn	Mödling-Leinerinnen	Germany	Austria	nan	WangNature2025	604.016
snb010	Btb46	13.0757	13.0757	1	13.0757	1	0	0	0	0	1475	1328	56.55	49.9002	16.63	8.5132	Sandby Borg	Buettelborn	Sweden	Germany	RodriguezVarelaCell2023	nan	916.044
Btb168	MLE003	13.002	13.002	1	13.002	1	0	0	0	0	1328	1400	49.9002	48.0765	8.5132	16.2919	Buettelborn	Mödling-Leinerinnen	Germany	Austria	nan	WangNature2025	604.016
Btb172	MGS423	12.9966	12.9966	1	12.9966	1	0	0	0	0	1380	1250	49.9002	48.0802	8.5132	16.2821	Buettelborn	Mödling-An der Goldenen Stiege	Germany	Austria	nan	WangNature2025	603.183
HMSZ-5	Btb68	12.9543	12.9543	1	12.9543	1	0	0	0	0	1016	1328	46.5416	49.9002	19.128	8.5132	Bács-Kiskun County, Homokmégy-Székes	Buettelborn	Hungary	Germany	MarotiTorokCurrBio2022	nan	871.639
Btb164	MGS301	12.9419	12.9419	1	12.9419	1	0	0	0	0	1328	1250	49.9002	48.0802	8.5132	16.2821	Buettelborn	Mödling-An der Goldenen Stiege	Germany	Austria	nan	WangNature2025	603.183
Btb100	POH003	12.8811	12.8811	1	12.8811	1	0	0	0	0	1328	1200	49.9002	51.3	8.5132	0.2	Buettelborn	England, Kent, Polhill	Germany	United Kingdom	nan	GretzingerNature2022	608.444
Btb399b	DRU001	12.5806	12.5806	1	12.5806	1	0	0	0	0	1338	1200	49.9002	52.8147	8.5132	8.19234	Buettelborn	Lower Saxony, Drantum	Germany	Germany	nan	GretzingerNature2022	325.026
Btb46	Bal_150	12.5304	12.5304	1	12.5304	1	0	0	0	0	1328	1470	49.9002	46.806	8.5132	17.771	Buettelborn	Balatonszemes - Szemesi berek	Germany	Hungary	nan	VyasCurrBio2023	766.842
Btb100	LAK007	12.5146	12.5146	1	12.5146	1	0	0	0	0	1328	1200	49.9002	52.4	8.5132	0.5	Buettelborn	England, Suffolk, Lakenheath	Germany	United Kingdom	nan	GretzingerNature2022	625.4
Btb73	I16751	12.512	12.512	1	12.512	1	0	0	0	0	1380	1200	49.9002	47.7672	8.5132	20.0216	Buettelborn	Visonta Nagycsapás	Germany	Hungary	nan	GnecchiRusconeCell2022	876.552
SZ45	Btb68	12.1086	12.1086	1	12.1086	1	0	0	0	0	1442	1328	46.2833	49.9002	17.85	8.5132	Szólád	Buettelborn	Hungary	Germany	AmorimNatureCommunications2018	nan	802.584
Btb111a	CSK064	12.0646	12.0646	1	12.0646	1	0	0	0	0	1257	1250	49.9002	48.1502	8.5132	16.4669	Buettelborn	Csokorgasse	Germany	Austria	nan	WangNature2025	613.025
Btb176	I16509	12.0583	12.0583	1	12.0583	1	0	0	0	0	1376	1311	49.9002	52.0624	8.5132	-0.81617	Buettelborn	England, Buckinghamshire, Wolverton	Germany	United Kingdom	nan	GretzingerNature2022	697.309
VK332	Btb104	12.0524	12.0524	1	12.0524	1	0	0	0	0	1085	1342	56.4153	49.9002	16.4326	8.5132	Oland	Buettelborn	Sweden	Germany	MargaryanWillerslevNature2020	nan	896.731
Alh_74	Btb158	12.0461	12.0461	1	12.0461	1	0	0	0	0	1465	1457	48.5933	49.9002	12.2042	8.5132	Altheim	Buettelborn	Germany	Germany	nan	nan	305.476
ARK-11	Btb184	12.0295	12.0295	1	12.0295	1	0	0	0	0	1150	1296	47.5942	49.9002	21.0505	8.5132	Hajdú-Bihar County, Árkus-Homokbánya	Buettelborn	Hungary	Germany	MarotiTorokCurrBio2022	nan	955.709
R3660	Btb71	11.9977	11.9977	1	0	0	0	0	0	0	1456	1364	45.7678	49.9002	16.1236	8.5132	Scitarjevo	Buettelborn	Croatia	Germany	AntoniobioRxiv2022	nan	731.302
Btb172	I20668	11.764	11.764	1	0	0	0	0	0	0	1380	1450	49.9002	54.171	8.5132	-0.605739	Buettelborn	England, North Yorkshire, Vale of Pickering, West Heslerton	Germany	United Kingdom	nan	GretzingerNature2022	784.742
Btb72_1	COL_081	11.4603	11.4603	1	0	0	0	0	0	0	1328	1345	49.9002	45.0792	8.5132	7.5783	Buettelborn	Piedmont, Collegno	Germany	Italy	nan	TianPNAS2024	540.598
Alh_52	Btb158	11.455	11.455	1	0	0	0	0	0	0	1420	1457	48.5933	49.9002	12.2042	8.5132	Altheim	Buettelborn	Germany	Germany	nan	nan	305.476
Btb72_1	STRAZ_I_62	11.4097	11.4097	1	0	0	0	0	0	0	1328	1635	49.9002	48.892	8.5132	12.572	Buettelborn	Straubing-Azlburg	Germany	Germany	nan	nan	315.192
VK512	Btb164	11.2861	11.2861	1	0	0	0	0	0	0	1200	1328	58.17	49.9002	22.25	8.5132	Saaremaa, Salme	Buettelborn	Estonia	Germany	MargaryanWillerslevNature2020	nan	1282.72
R2208	Btb108	11.2753	11.2753	1	0	0	0	0	0	0	1650	1332	48.3371	49.9002	18.3562	8.5132	Zlaté Moravce district, Tesárske Mlyňany	Buettelborn	Slovakia	Germany	AntoniobioRxiv2022	nan	738.649
Btb188	CSK064	11.2207	11.2207	1	0	0	0	0	0	0	1232	1250	49.9002	48.1502	8.5132	16.4669	Buettelborn	Csokorgasse	Germany	Austria	nan	WangNature2025	613.025
Btb68	ErgDF1	11.1805	11.1805	1	0	0	0	0	0	0	1328	1250	49.9002	48.6917	8.5132	12.2013	Buettelborn	Ergoldsbach	Germany	Germany	nan	nan	300.002
MDM006	Btb176	11.0674	11.0674	1	0	0	0	0	0	0	1483	1376	53.1843	49.9002	5.44431	8.5132	Friesland, Midlum	Buettelborn	Netherlands	Germany	GretzingerNature2022	nan	422.797
VK444	Btb168	11.0506	11.0506	1	0	0	0	0	0	0	1097	1328	56.4153	49.9002	16.4326	8.5132	Oland	Buettelborn	Sweden	Germany	MargaryanWillerslevNature2020	nan	896.731
Btb104	SED013	11.0186	11.0186	1	0	0	0	0	0	0	1342	1200	49.9002	52.9	8.5132	0.5	Buettelborn	England, Norfolk, Sedgeford	Germany	United Kingdom	nan	GretzingerNature2022	649.347
VK372	Btb71	11.0161	11.0161	1	0	0	0	0	0	0	1000	1364	55.5	49.9002	10.33	8.5132	Funen, Galgedil	Buettelborn	Denmark	Germany	MargaryanWillerslevNature2020	nan	635.077
Btb399b	Alh_34	10.9862	10.9862	1	0	0	0	0	0	0	1338	1452	49.9002	48.5933	8.5132	12.2042	Buettelborn	Altheim	Germany	Germany	nan	nan	305.476
Alh_226	Btb281_1	10.9593	10.9593	1	0	0	0	0	0	0	1385	1328	48.5933	49.9002	12.2042	8.5132	Altheim	Buettelborn	Germany	Germany	nan	nan	305.476
Btb399b	SED018	10.9577	10.9577	1	0	0	0	0	0	0	1338	1200	49.9002	52.9	8.5132	0.5	Buettelborn	England, Norfolk, Sedgeford	Germany	United Kingdom	nan	nan	649.347
Btb399b	SED020	10.9525	10.9525	1	0	0	0	0	0	0	1338	1200	49.9002	52.9	8.5132	0.5	Buettelborn	England, Norfolk, Sedgeford	Germany	United Kingdom	nan	GretzingerNature2022	649.347
Alh_227	Btb281_1	10.9051	10.9051	1	0	0	0	0	0	0	1360	1328	48.5933	49.9002	12.2042	8.5132	Altheim	Buettelborn	Germany	Germany	nan	nan	305.476
Btb68	ErgDF2	10.8853	10.8853	1	0	0	0	0	0	0	1328	1251	49.9002	48.6917	8.5132	12.2013	Buettelborn	Ergoldsbach	Germany	Germany	nan	nan	300.002
Btb68	ErgDF3	10.8816	10.8816	1	0	0	0	0	0	0	1328	1250	49.9002	48.6917	8.5132	12.2013	Buettelborn	Ergoldsbach	Germany	Germany	nan	nan	300.002
Btb192b	Mln19	10.8754	10.8754	1	0	0	0	0	0	0	1287	1253	49.9002	49.8546	8.5132	9.0864	Buettelborn	Moemlingen	Germany	Germany	nan	nan	41.5113
VK285	Btb176	10.8477	10.8477	1	0	0	0	0	0	0	1000	1376	54.85	49.9002	10.78	8.5132	Langeland, Kaagarden	Buettelborn	Denmark	Germany	MargaryanWillerslevNature2020	nan	571.93
KOS013	Btb172	10.7747	10.7747	1	0	0	0	0	0	0	1199	1380	51.1174	49.9002	2.65742	8.5132	Koksijde	Buettelborn	Belgium	Germany	SassoPNAS2024	nan	436.755
Btb100	GRO023	10.7216	10.7216	1	0	0	0	0	0	0	1328	1200	49.9002	53.2173	8.5132	6.56552	Buettelborn	Groningen	Germany	Netherlands	nan	GretzingerNature2022	392.958
KOS013	Btb399b	10.693	10.693	1	0	0	0	0	0	0	1199	1338	51.1174	49.9002	2.65742	8.5132	Koksijde	Buettelborn	Belgium	Germany	SassoPNAS2024	nan	436.755
Btb172	MGS218	10.6097	10.6097	1	0	0	0	0	0	0	1380	1250	49.9002	48.0802	8.5132	16.2821	Buettelborn	Mödling-An der Goldenen Stiege	Germany	Austria	nan	WangNature2025	603.183
Alh_129	Btb100	10.6066	10.6066	1	0	0	0	0	0	0	1430	1328	48.5933	49.9002	12.2042	8.5132	Altheim	Buettelborn	Germany	Germany	nan	nan	305.476
Alh_215	Btb161_1	10.5771	10.5771	1	0	0	0	0	0	0	1340	1328	48.5933	49.9002	12.2042	8.5132	Altheim	Buettelborn	Germany	Germany	nan	nan	305.476
Btb193	Mln19	10.5143	10.5143	1	0	0	0	0	0	0	1303	1253	49.9002	49.8546	8.5132	9.0864	Buettelborn	Moemlingen	Germany	Germany	nan	nan	41.5113
VK372	Btb399a	10.4661	10.4661	1	0	0	0	0	0	0	1000	1328	55.5	49.9002	10.33	8.5132	Funen, Galgedil	Buettelborn	Denmark	Germany	MargaryanWillerslevNature2020	nan	635.077
Alh_163	Btb108	10.3872	10.3872	1	0	0	0	0	0	0	1306	1332	48.5933	49.9002	12.2042	8.5132	Altheim	Buettelborn	Germany	Germany	nan	nan	305.476
VK326	Btb100	10.3844	10.3844	1	0	0	0	0	0	0	1026	1328	55.33	49.9002	8.76	8.5132	Jutland, Ribe	Buettelborn	Denmark	Germany	MargaryanWillerslevNature2020	nan	604.452
VK512	Btb100	10.3559	10.3559	1	0	0	0	0	0	0	1200	1328	58.17	49.9002	22.25	8.5132	Saaremaa, Salme	Buettelborn	Estonia	Germany	MargaryanWillerslevNature2020	nan	1282.72
R10618	Btb397	10.3101	10.3101	1	0	0	0	0	0	0	1789	1328	54.1176	49.9002	19.5742	8.5132	ElblągHeights,Weklice	Buettelborn	Poland	Germany	AntoniobioRxiv2022	nan	891.282
SEI-6	Btb68	10.2899	10.2899	1	0	0	0	0	0	0	1513	1328	46.4859	49.9002	20.1322	8.5132	Csongrád-Csanád County, Sándorfalva-Eperjes, Ivótavak	Buettelborn	Hungary	Germany	MarotiTorokCurrBio2022	nan	942.266
Btb72_1	Mln11	10.208	10.208	1	0	0	0	0	0	0	1328	1330	49.9002	49.8546	8.5132	9.0864	Buettelborn	Moemlingen	Germany	Germany	nan	nan	41.5113
VK315	Btb105	10.1833	10.1833	1	0	0	0	0	0	0	1075	1427	55.56	49.9002	11.25	8.5132	Sealand, Bakkendrup	Buettelborn	Denmark	Germany	MargaryanWillerslevNature2020	nan	656.269
SZ45	Btb399d	10.1297	10.1297	1	0	0	0	0	0	0	1442	1328	46.2833	49.9002	17.85	8.5132	Szólád	Buettelborn	Hungary	Germany	AmorimNatureCommunications2018	nan	802.584
Btb172	LAK004	10.1285	10.1285	1	0	0	0	0	0	0	1380	1200	49.9002	52.4	8.5132	0.5	Buettelborn	England, Suffolk, Lakenheath	Germany	United Kingdom	nan	GretzingerNature2022	625.4
Btb164	MGS462	10.0488	10.0488	1	0	0	0	0	0	0	1328	1250	49.9002	48.0802	8.5132	16.2821	Buettelborn	Mödling-An der Goldenen Stiege	Germany	Austria	nan	WangNature2025	603.183
Btb72_1	MGS076	10.0055	10.0055	1	0	0	0	0	0	0	1328	1250	49.9002	48.0802	8.5132	16.2821	Buettelborn	Mödling-An der Goldenen Stiege	Germany	Austria	nan	WangNature2025	603.183
Btb399a	HID001	9.9676	9.9676	1	0	0	0	0	0	0	1328	1550	49.9002	52.2804	8.5132	9.71249	Buettelborn	Lower Saxony, Hiddestorf	Germany	Germany	nan	GretzingerNature2022	277.802
Btb172	MGS417	9.9545	9.9545	1	0	0	0	0	0	0	1380	1250	49.9002	48.0802	8.5132	16.2821	Buettelborn	Mödling-An der Goldenen Stiege	Germany	Austria	nan	WangNature2025	603.183
VK333	Btb100	9.9506	9.9506	1	0	0	0	0	0	0	1052	1328	56.5765	49.9002	16.4602	8.5132	Oland	Buettelborn	Sweden	Germany	MargaryanWillerslevNature2020	nan	911.743
Btb399b	MGS213	9.9501	9.9501	1	0	0	0	0	0	0	1338	1250	49.9002	48.0802	8.5132	16.2821	Buettelborn	Mödling-An der Goldenen Stiege	Germany	Austria	nan	WangNature2025	603.183
VK278	Btb397	9.9393	9.9393	1	0	0	0	0	0	0	1000	1328	55.5	49.9002	10.33	8.5132	Funen, Galgedil	Buettelborn	Denmark	Germany	MargaryanWillerslevNature2020	nan	635.077
Btb193	MLE002	9.9192	9.9192	1	0	0	0	0	0	0	1303	1400	49.9002	48.0765	8.5132	16.2919	Buettelborn	Mödling-Leinerinnen	Germany	Austria	nan	WangNature2025	604.016
Btb105	ADN014	9.86849	9.86849	1	0	0	0	0	0	0	1427	1150	49.9002	52.3597	8.5132	9.8695	Buettelborn	Lower Saxony, Anderten	Germany	Germany	nan	GretzingerNature2022	289.615
Btb104	MLE001	9.7911	9.7911	1	0	0	0	0	0	0	1342	1400	49.9002	48.0765	8.5132	16.2919	Buettelborn	Mödling-Leinerinnen	Germany	Austria	nan	WangNature2025	604.016
als001	Btb112	9.7635	9.7635	1	0	0	0	0	0	0	1362	1404	59.8	49.9002	17.8	8.5132	Alsike	Buettelborn	Sweden	Germany	RodriguezVarelaCell2023	nan	1250.42
Btb105	MGS324	9.746	9.746	1	0	0	0	0	0	0	1427	1250	49.9002	48.0802	8.5132	16.2821	Buettelborn	Mödling-An der Goldenen Stiege	Germany	Austria	nan	WangNature2025	603.183
Btb399a	MLE002	9.7447	9.7447	1	0	0	0	0	0	0	1328	1400	49.9002	48.0765	8.5132	16.2919	Buettelborn	Mödling-Leinerinnen	Germany	Austria	nan	WangNature2025	604.016
R2208	Btb158	9.7356	9.7356	1	0	0	0	0	0	0	1650	1457	48.3371	49.9002	18.3562	8.5132	Zlaté Moravce district, Tesárske Mlyňany	Buettelborn	Slovakia	Germany	AntoniobioRxiv2022	nan	738.649
SZ11	Btb68	9.6941	9.6941	1	0	0	0	0	0	0	1442	1328	46.2833	49.9002	17.85	8.5132	Szólád	Buettelborn	Hungary	Germany	AmorimNatureCommunications2018	nan	802.584
OLV071	Btb397	9.68361	9.68361	1	0	0	0	0	0	0	950	1328	50.8151	49.9002	5.18628	8.5132	Sint-Truiden	Buettelborn	Belgium	Germany	SassoPNAS2024	nan	257.669
VK555	Btb102	9.674	9.674	1	0	0	0	0	0	0	1200	1432	58.17	49.9002	22.25	8.5132	Saaremaa, Salme	Buettelborn	Estonia	Germany	MargaryanWillerslevNature2020	nan	1282.72
R2208	Btb100	9.64899	9.64899	1	0	0	0	0	0	0	1650	1328	48.3371	49.9002	18.3562	8.5132	Zlaté Moravce district, Tesárske Mlyňany	Buettelborn	Slovakia	Germany	AntoniobioRxiv2022	nan	738.649
Btb399a	HVN002	9.6279	9.6279	1	0	0	0	0	0	0	1328	1700	49.9002	53.7386	8.5132	11.6318	Buettelborn	Häven	Germany	Germany	nan	nan	478.04
VK315	Btb102	9.5271	9.5271	1	0	0	0	0	0	0	1075	1432	55.56	49.9002	11.25	8.5132	Sealand, Bakkendrup	Buettelborn	Denmark	Germany	MargaryanWillerslevNature2020	nan	656.269
Alh_163	Btb112	9.5185	9.5185	1	0	0	0	0	0	0	1306	1404	48.5933	49.9002	12.2042	8.5132	Altheim	Buettelborn	Germany	Germany	nan	nan	305.476
Btb194	Pfoe3	9.4918	9.4918	1	0	0	0	0	0	0	1309	1605	49.9002	48.8106	8.5132	11.6883	Buettelborn	Pfoerring	Germany	Germany	nan	nan	260.536
Btb192a	Pfoe3	9.4918	9.4918	1	0	0	0	0	0	0	1282	1605	49.9002	48.8106	8.5132	11.6883	Buettelborn	Pfoerring	Germany	Germany	nan	nan	260.536
Btb397	ADN013	9.4746	9.4746	1	0	0	0	0	0	0	1328	1150	49.9002	52.3597	8.5132	9.8695	Buettelborn	Lower Saxony, Anderten	Germany	Germany	nan	GretzingerNature2022	289.615
Btb71	STRAZ_I_99	9.4482	9.4482	1	0	0	0	0	0	0	1364	1530	49.9002	48.892	8.5132	12.572	Buettelborn	Straubing-Azlburg	Germany	Germany	nan	nan	315.192
Btb399a	I20641	9.4451	9.4451	1	0	0	0	0	0	0	1328	1450	49.9002	54.171	8.5132	-0.605739	Buettelborn	England, North Yorkshire, Vale of Pickering, West Heslerton	Germany	United Kingdom	nan	GretzingerNature2022	784.742
Btb158	MLE003	9.41709	9.41709	1	0	0	0	0	0	0	1457	1400	49.9002	48.0765	8.5132	16.2919	Buettelborn	Mödling-Leinerinnen	Germany	Austria	nan	WangNature2025	604.016
Btb168	MGS322	9.37921	9.37921	1	0	0	0	0	0	0	1328	1250	49.9002	48.0802	8.5132	16.2821	Buettelborn	Mödling-An der Goldenen Stiege	Germany	Austria	nan	WangNature2025	603.183
Btb72_1	Hacs_16	9.36459	9.36459	1	0	0	0	0	0	0	1328	1490	49.9002	46.655	8.5132	17.701	Buettelborn	Hács - Béndekpuszta	Germany	Hungary	nan	Vyas_et_al_2023	770.798
RISE569	Btb397	9.3588	9.3588	1	0	0	0	0	0	0	1229	1328	50.19	49.9002	14.158	8.5132	Brandysek	Buettelborn	Czech Republic	Germany	AllentoftNature2015	nan	405.514
HACS-10	Btb165	9.3527	9.3527	1	0	0	0	0	0	0	1500	1328	46.6609	49.9002	17.7133	8.5132	Hács - Béndekpuszta	Buettelborn	Hungary	Germany	VyasCurrBio2023	nan	771.265
Alh_356	Btb161_1	9.3318	9.3318	1	0	0	0	0	0	0	1420	1328	48.5933	49.9002	12.2042	8.5132	Altheim	Buettelborn	Germany	Germany	nan	nan	305.476
Btb68	Mln45	9.3263	9.3263	1	0	0	0	0	0	0	1328	1248	49.9002	49.8546	8.5132	9.0864	Buettelborn	Moemlingen	Germany	Germany	nan	nan	41.5113
R2208	Btb184	9.2929	9.2929	1	0	0	0	0	0	0	1650	1296	48.3371	49.9002	18.3562	8.5132	Zlaté Moravce district, Tesárske Mlyňany	Buettelborn	Slovakia	Germany	AntoniobioRxiv2022	nan	738.649
Alh_159	Btb184	9.2864	9.2864	1	0	0	0	0	0	0	1390	1296	48.5933	49.9002	12.2042	8.5132	Altheim	Buettelborn	Germany	Germany	nan	nan	305.476
VK265	Btb111a	9.26239	9.26239	1	0	0	0	0	0	0	1000	1257	57.18	49.9002	13.93	8.5132	Karda	Buettelborn	Sweden	Germany	MargaryanWillerslevNature2020	nan	885.559
Btb193	Pfoe3	9.2391	9.2391	1	0	0	0	0	0	0	1303	1605	49.9002	48.8106	8.5132	11.6883	Buettelborn	Pfoerring	Germany	Germany	nan	nan	260.536
VK139	Btb194	9.2359	9.2359	1	0	0	0	0	0	0	1000	1309	55.5	49.9002	10.33	8.5132	Funen, Galgedil	Buettelborn	Denmark	Germany	MargaryanWillerslevNature2020	nan	635.077
Btb102	ADN014	9.19559	9.19559	1	0	0	0	0	0	0	1432	1150	49.9002	52.3597	8.5132	9.8695	Buettelborn	Lower Saxony, Anderten	Germany	Germany	nan	GretzingerNature2022	289.615
R10633	Btb112	9.1823	9.1823	1	0	0	0	0	0	0	1875	1404	54.1176	49.9002	19.5742	8.5132	Elbląg Heights, Weklice	Buettelborn	Poland	Germany	AntoniobioRxiv2022	nan	891.282
AN-286	Btb399a	9.1819	9.1819	1	0	0	0	0	0	0	1305	1328	46.2461	49.9002	20.6278	8.5132	Csongrád-Csanád County, Apátfalva-Nagyútdűlő	Buettelborn	Hungary	Germany	MarotiTorokCurrBio2022	nan	988.484
Btb192b	Pfoe3	9.1795	9.1795	1	0	0	0	0	0	0	1287	1605	49.9002	48.8106	8.5132	11.6883	Buettelborn	Pfoerring	Germany	Germany	nan	nan	260.536
Btb81_1	Pfoe3	9.178	9.178	1	0	0	0	0	0	0	1287	1605	49.9002	48.8106	8.5132	11.6883	Buettelborn	Pfoerring	Germany	Germany	nan	nan	260.536
Btb399b	ADN013	9.1729	9.1729	1	0	0	0	0	0	0	1338	1150	49.9002	52.3597	8.5132	9.8695	Buettelborn	Lower Saxony, Anderten	Germany	Germany	nan	GretzingerNature2022	289.615
Btb78	Mln9	9.1336	9.1336	1	0	0	0	0	0	0	1247	1275	49.9002	49.8546	8.5132	9.0864	Buettelborn	Moemlingen	Germany	Germany	nan	nan	41.5113
Btb163_1	Mln9	9.1336	9.1336	1	0	0	0	0	0	0	1272	1275	49.9002	49.8546	8.5132	9.0864	Buettelborn	Moemlingen	Germany	Germany	nan	nan	41.5113
KOS013	Btb184	9.0967	9.0967	1	0	0	0	0	0	0	1199	1296	51.1174	49.9002	2.65742	8.5132	Koksijde	Buettelborn	Belgium	Germany	SassoPNAS2024	nan	436.755
VK342	Btb192b	9.0794	9.0794	1	0	0	0	0	0	0	1000	1287	56.4441	49.9002	16.5656	8.5132	Oland	Buettelborn	Sweden	Germany	MargaryanWillerslevNature2020	nan	904.433
Btb158	MLE002	9.07149	9.07149	1	0	0	0	0	0	0	1457	1400	49.9002	48.0765	8.5132	16.2919	Buettelborn	Mödling-Leinerinnen	Germany	Austria	nan	WangNature2025	604.016
R11560	Btb399a	9.0552	9.0552	1	0	0	0	0	0	0	1598	1328	48.7327	49.9002	7.0526	8.5132	Sarrebourg, Marxberg Necropolis	Buettelborn	France	Germany	AntoniobioRxiv2022	nan	167.734
Btb165	EV8	9.0546	9.0546	1	0	0	0	0	0	0	1328	1307	49.9002	50.0428	8.5132	8.04211	Buettelborn	Eltville	Germany	Germany	nan	nan	37.3304
Btb399b	ADN011	9.0442	9.0442	1	0	0	0	0	0	0	1338	1150	49.9002	52.3597	8.5132	9.8695	Buettelborn	Lower Saxony, Anderten	Germany	Germany	nan	GretzingerNature2022	289.615
gor164	Btb188	9.01749	9.01749	1	0	0	0	0	0	0	900	1232	59.7	49.9002	18.7	8.5132	Gorla	Buettelborn	Sweden	Germany	RodriguezVarelaCell2023	nan	1269.31
Btb161_1	Mln33	8.9794	8.9794	1	0	0	0	0	0	0	1328	1258	49.9002	49.8546	8.5132	9.0864	Buettelborn	Moemlingen	Germany	Germany	nan	nan	41.5113
Btb68	DRU001	8.9736	8.9736	1	0	0	0	0	0	0	1328	1200	49.9002	52.8147	8.5132	8.19234	Buettelborn	Lower Saxony, Drantum	Germany	Germany	nan	GretzingerNature2022	325.026
Btb176	I17277	8.97181	8.97181	1	0	0	0	0	0	0	1376	1200	49.9002	54.6976	8.5132	-1.18104	Buettelborn	England, Durham, Hartlepool, Olive Street	Germany	United Kingdom	nan	GretzingerNature2022	848.612
VK507	Btb100	8.96209	8.96209	1	0	0	0	0	0	0	1121	1328	58.17	49.9002	22.25	8.5132	Saaremaa, Salme	Buettelborn	Estonia	Germany	MargaryanWillerslevNature2020	nan	1282.72
Btb192b	Mln44	8.94589	8.94589	1	0	0	0	0	0	0	1287	1268	49.9002	49.8546	8.5132	9.0864	Buettelborn	Moemlingen	Germany	Germany	nan	nan	41.5113
Btb46	ADN007	8.9117	8.9117	1	0	0	0	0	0	0	1328	1150	49.9002	52.3597	8.5132	9.8695	Buettelborn	Lower Saxony, Anderten	Germany	Germany	nan	GretzingerNature2022	289.615
Btb168	CSK062	8.9083	8.9083	1	0	0	0	0	0	0	1328	1250	49.9002	48.1502	8.5132	16.4669	Buettelborn	Csokorgasse	Germany	Austria	nan	WangNature2025	613.025
Btb163_1	Pfoe3	8.8343	8.8343	1	0	0	0	0	0	0	1272	1605	49.9002	48.8106	8.5132	11.6883	Buettelborn	Pfoerring	Germany	Germany	nan	nan	260.536
Btb161_1	STRAZ_I_37	8.8129	8.8129	1	0	0	0	0	0	0	1328	1575	49.9002	48.892	8.5132	12.572	Buettelborn	Straubing-Azlburg	Germany	Germany	nan	nan	315.192
Btb158	SED014	8.79109	8.79109	1	0	0	0	0	0	0	1457	1200	49.9002	52.9	8.5132	0.5	Buettelborn	England, Norfolk, Sedgeford	Germany	United Kingdom	nan	nan	649.347
Alh_115	Btb161_1	8.7778	8.7778	1	0	0	0	0	0	0	1355	1328	48.5933	49.9002	12.2042	8.5132	Altheim	Buettelborn	Germany	Germany	nan	nan	305.476
Alh_120	Btb161_1	8.7778	8.7778	1	0	0	0	0	0	0	1362	1328	48.5933	49.9002	12.2042	8.5132	Altheim	Buettelborn	Germany	Germany	nan	nan	305.476
Btb194	Mln44	8.7531	8.7531	1	0	0	0	0	0	0	1309	1268	49.9002	49.8546	8.5132	9.0864	Buettelborn	Moemlingen	Germany	Germany	nan	nan	41.5113
Btb192a	Mln44	8.7531	8.7531	1	0	0	0	0	0	0	1282	1268	49.9002	49.8546	8.5132	9.0864	Buettelborn	Moemlingen	Germany	Germany	nan	nan	41.5113
Alh_150	Btb112	8.7525	8.7525	1	0	0	0	0	0	0	1394	1404	48.5933	49.9002	12.2042	8.5132	Altheim	Buettelborn	Germany	Germany	nan	nan	305.476
Btb111a	GRO002	8.751	8.751	1	0	0	0	0	0	0	1257	1000	49.9002	53.2173	8.5132	6.56552	Buettelborn	Groningen	Germany	Netherlands	nan	GretzingerNature2022	392.958
VK362	Btb72_1	8.7422	8.7422	1	0	0	0	0	0	0	1000	1328	54.87	49.9002	10.72	8.5132	Langeland, Bogevej	Buettelborn	Denmark	Germany	MargaryanWillerslevNature2020	nan	572.984
VK524	Btb108	8.7392	8.7392	1	0	0	0	0	0	0	1000	1332	66.26	49.9002	12.73	8.5132	Nor North, Nordland	Buettelborn	Norway	Germany	MargaryanWillerslevNature2020	nan	1837.98
Btb104	I20670	8.67831	8.67831	1	0	0	0	0	0	0	1342	1450	49.9002	54.171	8.5132	-0.605739	Buettelborn	England, North Yorkshire, Vale of Pickering, West Heslerton	Germany	United Kingdom	nan	GretzingerNature2022	784.742
VK530	Btb168	8.6704	8.6704	1	0	0	0	0	0	0	1000	1328	67.28	49.9002	14.39	8.5132	Nor North, Nordland	Buettelborn	Norway	Germany	MargaryanWillerslevNature2020	nan	1963.68
KOS002	Btb112	8.6576	8.6576	1	0	0	0	0	0	0	1206	1404	51.1174	49.9002	2.65742	8.5132	Koksijde	Buettelborn	Belgium	Germany	SassoPNAS2024	nan	436.755
Btb100	ADN013	8.657	8.657	1	0	0	0	0	0	0	1328	1150	49.9002	52.3597	8.5132	9.8695	Buettelborn	Lower Saxony, Anderten	Germany	Germany	nan	GretzingerNature2022	289.615
Btb104	DRU014	8.65591	8.65591	1	0	0	0	0	0	0	1342	1200	49.9002	52.8147	8.5132	8.19234	Buettelborn	Lower Saxony, Drantum	Germany	Germany	nan	GretzingerNature2022	325.026
VK555	Btb105	8.6514	8.6514	1	0	0	0	0	0	0	1200	1427	58.17	49.9002	22.25	8.5132	Saaremaa, Salme	Buettelborn	Estonia	Germany	MargaryanWillerslevNature2020	nan	1282.72
VK373	Btb104	8.6462	8.6462	1	0	0	0	0	0	0	1000	1342	55.5	49.9002	10.33	8.5132	Funen, Galgedil	Buettelborn	Denmark	Germany	MargaryanWillerslevNature2020	nan	635.077
HC-168	Btb158	8.6448	8.6448	1	0	0	0	0	0	0	1285	1457	46.4936	49.9002	19.1687	8.5132	Bács-Kiskun County, Hajós-Cifrahegy	Buettelborn	Hungary	Germany	MarotiTorokCurrBio2022	nan	876.972
VK514	Btb112	8.6368	8.6368	1	0	0	0	0	0	0	1200	1404	67.91	49.9002	15.13	8.5132	Nor North, Nordland	Buettelborn	Norway	Germany	MargaryanWillerslevNature2020	nan	2039.26
Btb102	I20650	8.6298	8.6298	1	0	0	0	0	0	0	1432	1450	49.9002	54.171	8.5132	-0.605739	Buettelborn	England, North Yorkshire, Vale of Pickering, West Heslerton	Germany	United Kingdom	nan	GretzingerNature2022	784.742
Btb68	I3037	8.6221	8.6221	1	0	0	0	0	0	0	1328	1263	49.9002	52.0624	8.5132	-0.81617	Buettelborn	England, Buckinghamshire, Wolverton	Germany	United Kingdom	nan	GretzingerNature2022	697.309
Btb112	ADN014	8.5446	8.5446	1	0	0	0	0	0	0	1404	1150	49.9002	52.3597	8.5132	9.8695	Buettelborn	Lower Saxony, Anderten	Germany	Germany	nan	GretzingerNature2022	289.615
hvr009	Btb68	8.5435	8.5435	1	0	0	0	0	0	0	1812	1328	66	49.9002	12.7	8.5132	Alstahaug	Buettelborn	Norway	Germany	RodriguezVarelaCell2023	nan	1809.17
Btb100	Mln31	8.54111	8.54111	1	0	0	0	0	0	0	1328	1258	49.9002	49.8546	8.5132	9.0864	Buettelborn	Moemlingen	Germany	Germany	nan	nan	41.5113
Btb399a	DRU017	8.54	8.54	1	0	0	0	0	0	0	1328	1200	49.9002	52.8147	8.5132	8.19234	Buettelborn	Lower Saxony, Drantum	Germany	Germany	nan	GretzingerNature2022	325.026
Btb71	STR486	8.5297	8.5297	1	0	0	0	0	0	0	1364	1430	49.9002	48.89	8.5132	12.57	Buettelborn	Straubing	Germany	Germany	nan	nan	315.141
K1-10	Btb46	8.51179	8.51179	1	0	0	0	0	0	0	1025	1328	48.4604	49.9002	21.8064	8.5132	Borsod-Abaúj-Zemplén County, Karos-1	Buettelborn	Hungary	Germany	MarotiTorokCurrBio2022	nan	980.953
SED005	Btb46	8.5105	8.5105	1	0	0	0	0	0	0	1200	1328	52.9	49.9002	0.5	8.5132	England, Norfolk, Sedgeford	Buettelborn	United Kingdom	Germany	GretzingerNature2022	nan	649.347
VK446	Btb165	8.50379	8.50379	1	0	0	0	0	0	0	1000	1328	55.5	49.9002	10.33	8.5132	Funen, Galgedil	Buettelborn	Denmark	Germany	MargaryanWillerslevNature2020	nan	635.077
Btb176	I11585	8.4976	8.4976	1	0	0	0	0	0	0	1376	1450	49.9002	54.171	8.5132	-0.605739	Buettelborn	England, North Yorkshire, Vale of Pickering, West Heslerton	Germany	United Kingdom	nan	nan	784.742
VK282	Btb73	8.4975	8.4975	1	0	0	0	0	0	0	1000	1380	54.96	49.9002	10.83	8.5132	Langeland, Stengade I	Buettelborn	Denmark	Germany	MargaryanWillerslevNature2020	nan	584.582
R2208	Btb102	8.4951	8.4951	1	0	0	0	0	0	0	1650	1432	48.3371	49.9002	18.3562	8.5132	Zlaté Moravce district, Tesárske Mlyňany	Buettelborn	Slovakia	Germany	AntoniobioRxiv2022	nan	738.649
Btb399b	I20668	8.4798	8.4798	1	0	0	0	0	0	0	1338	1450	49.9002	54.171	8.5132	-0.605739	Buettelborn	England, North Yorkshire, Vale of Pickering, West Heslerton	Germany	United Kingdom	nan	GretzingerNature2022	784.742
Btb46	Alh_63	8.4764	8.4764	1	0	0	0	0	0	0	1328	1473	49.9002	48.5933	8.5132	12.2042	Buettelborn	Altheim	Germany	Germany	nan	nan	305.476
SH-106	Btb184	8.4493	8.4493	1	0	0	0	0	0	0	1000	1296	47.3053	49.9002	21.2141	8.5132	Hajdú-Bihar County, Sárrétudvari-Hízóföld	Buettelborn	Hungary	Germany	MarotiTorokCurrBio2022	nan	978.751
Btb104	POH004	8.441	8.441	1	0	0	0	0	0	0	1342	1200	49.9002	51.3	8.5132	0.2	Buettelborn	England, Kent, Polhill	Germany	United Kingdom	nan	GretzingerNature2022	608.444
VK394	Btb78	8.4364	8.4364	1	0	0	0	0	0	0	1000	1247	61.15	49.9002	11.34	8.5132	Nor South, Hedmark	Buettelborn	Norway	Germany	MargaryanWillerslevNature2020	nan	1264.82
Btb111a	Mln9	8.43408	8.43408	1	0	0	0	0	0	0	1257	1275	49.9002	49.8546	8.5132	9.0864	Buettelborn	Moemlingen	Germany	Germany	nan	nan	41.5113
VK555	Btb158	8.43	8.43	1	0	0	0	0	0	0	1200	1457	58.17	49.9002	22.25	8.5132	Saaremaa, Salme	Buettelborn	Estonia	Germany	MargaryanWillerslevNature2020	nan	1282.72
SED010	Btb163_1	8.41841	8.41841	1	0	0	0	0	0	0	1200	1272	52.9	49.9002	0.5	8.5132	England, Norfolk, Sedgeford	Buettelborn	United Kingdom	Germany	GretzingerNature2022	nan	649.347
R10668	Btb192a	8.4173	8.4173	1	0	0	0	0	0	0	1735	1282	48.1654	49.9002	14.0366	8.5132	Upper Austria, Wels, Ovilava	Buettelborn	Austria	Germany	AntoniobioRxiv2022	nan	447.454
SZLA-646	Btb397	8.41401	8.41401	1	0	0	0	0	0	0	1597	1328	48.2253	49.9002	20.4539	8.5132	Heves County, Szilvásvárad-Lovaspálya	Buettelborn	Hungary	Germany	MarotiTorokCurrBio2022	nan	891.246
VK301	Btb172	8.4125	8.4125	1	0	0	0	0	0	0	1185	1380	55.43	49.9002	10.61	8.5132	Funen, Ladby	Buettelborn	Denmark	Germany	MargaryanWillerslevNature2020	nan	631.417
VK362	Btb399a	8.4094	8.4094	1	0	0	0	0	0	0	1000	1328	54.87	49.9002	10.72	8.5132	Langeland, Bogevej	Buettelborn	Denmark	Germany	MargaryanWillerslevNature2020	nan	572.984
Btb102	I20671	8.3991	8.3991	1	0	0	0	0	0	0	1432	1450	49.9002	54.171	8.5132	-0.605739	Buettelborn	England, North Yorkshire, Vale of Pickering, West Heslerton	Germany	United Kingdom	nan	GretzingerNature2022	784.742
Btb161_1	A181015	8.3876	8.3876	1	0	0	0	0	0	0	1328	1500	49.9002	46.8589	8.5132	19.7189	Buettelborn	Danube-Tisza Interfluve, Kecskemét-Mindszenti-dűlő	Germany	Hungary	nan	GnecchiRusconeCell2022	895.201
Btb397	I14538	8.3761	8.3761	1	0	0	0	0	0	0	1328	1350	49.9002	50.7891	8.5132	0.082351	Buettelborn	England, Sussex, Bishopstone, Rookery Hill	Germany	United Kingdom	nan	GretzingerNature2022	607.866
VK323	Btb104	8.3612	8.3612	1	0	0	0	0	0	0	1000	1342	55.33	49.9002	8.76	8.5132	Jutland, Ribe	Buettelborn	Denmark	Germany	MargaryanWillerslevNature2020	nan	604.452
VK345	Btb81_1	8.3611	8.3611	1	0	0	0	0	0	0	1000	1287	56.7322	49.9002	16.722	8.5132	Oland	Buettelborn	Sweden	Germany	MargaryanWillerslevNature2020	nan	935.312
Btb193	Mln44	8.3567	8.3567	1	0	0	0	0	0	0	1303	1268	49.9002	49.8546	8.5132	9.0864	Buettelborn	Moemlingen	Germany	Germany	nan	nan	41.5113
VK279	Btb399a	8.3402	8.3402	1	0	0	0	0	0	0	1000	1328	55.5	49.9002	10.33	8.5132	Funen, Galgedil	Buettelborn	Denmark	Germany	MargaryanWillerslevNature2020	nan	635.077
Btb163_1	SED018	8.3389	8.3389	1	0	0	0	0	0	0	1272	1200	49.9002	52.9	8.5132	0.5	Buettelborn	England, Norfolk, Sedgeford	Germany	United Kingdom	nan	nan	649.347
Alh_94	Btb158	8.3183	8.3183	1	0	0	0	0	0	0	1480	1457	48.5933	49.9002	12.2042	8.5132	Altheim	Buettelborn	Germany	Germany	nan	nan	305.476
Alh_141	Btb112	8.31699	8.31699	1	0	0	0	0	0	0	1360	1404	48.5933	49.9002	12.2042	8.5132	Altheim	Buettelborn	Germany	Germany	nan	nan	305.476
HACS-10	Btb73	8.3142	8.3142	1	0	0	0	0	0	0	1500	1380	46.6609	49.9002	17.7133	8.5132	Hács - Béndekpuszta	Buettelborn	Hungary	Germany	VyasCurrBio2023	nan	771.265
Btb73	SZ9	8.2937	8.2937	1	0	0	0	0	0	0	1380	1442	49.9002	46.2833	8.5132	17.85	Buettelborn	Szólád	Germany	Hungary	nan	AmorimNatureCommunications2018	802.584
UKR125	Btb73	8.28071	8.28071	1	0	0	0	0	0	0	1600	1380	49.8562	49.9002	33.9812	8.5132	Shуshakу	Buettelborn	Ukraine	Germany	SaagSciAdv2025	nan	1821.69
Btb172	GRO014	8.27699	8.27699	1	0	0	0	0	0	0	1380	1075	49.9002	53.2173	8.5132	6.56552	Buettelborn	Groningen	Germany	Netherlands	nan	GretzingerNature2022	392.958
VK505	Btb102	8.2763	8.2763	1	0	0	0	0	0	0	1200	1432	58.17	49.9002	22.25	8.5132	Saaremaa, Salme	Buettelborn	Estonia	Germany	MargaryanWillerslevNature2020	nan	1282.72
OAI006	Btb108	8.271	8.271	1	0	0	0	0	0	0	1200	1332	52.2	49.9002	0.1	8.5132	England, Cambridgeshire, Oakington	Buettelborn	United Kingdom	Germany	GretzingerNature2022	nan	642.543
enb200	Btb108	8.26631	8.26631	1	0	0	0	0	0	0	981	1332	59.37	49.9002	15.22	8.5132	Enbacken	Buettelborn	Sweden	Germany	RodriguezVarelaCell2023	nan	1138.27
Btb399b	I20679	8.25659	8.25659	1	0	0	0	0	0	0	1338	1450	49.9002	54.171	8.5132	-0.605739	Buettelborn	England, North Yorkshire, Vale of Pickering, West Heslerton	Germany	United Kingdom	nan	GretzingerNature2022	784.742
Alh_130	Btb112	8.249	8.249	1	0	0	0	0	0	0	1382	1404	48.5933	49.9002	12.2042	8.5132	Altheim	Buettelborn	Germany	Germany	nan	nan	305.476
Alh_130	Btb105	8.2476	8.2476	1	0	0	0	0	0	0	1382	1427	48.5933	49.9002	12.2042	8.5132	Altheim	Buettelborn	Germany	Germany	nan	nan	305.476
SH-12	Btb184	8.2383	8.2383	1	0	0	0	0	0	0	1000	1296	47.3053	49.9002	21.2141	8.5132	Hajdú-Bihar County, Sárrétudvari-Hízóföld	Buettelborn	Hungary	Germany	MarotiTorokCurrBio2022	nan	978.751
KOS013	Btb73	8.2342	8.2342	1	0	0	0	0	0	0	1199	1380	51.1174	49.9002	2.65742	8.5132	Koksijde	Buettelborn	Belgium	Germany	SassoPNAS2024	nan	436.755
Alh_121	Btb163_1	8.2301	8.2301	1	0	0	0	0	0	0	1315	1272	48.5933	49.9002	12.2042	8.5132	Altheim	Buettelborn	Germany	Germany	nan	nan	305.476
Btb111a	SZ38	8.227	8.227	1	0	0	0	0	0	0	1257	1442	49.9002	46.2833	8.5132	17.85	Buettelborn	Szólád	Germany	Hungary	nan	AmorimNatureCommunications2018	802.584
VK514	Btb108	8.2239	8.2239	1	0	0	0	0	0	0	1200	1332	67.91	49.9002	15.13	8.5132	Nor North, Nordland	Buettelborn	Norway	Germany	MargaryanWillerslevNature2020	nan	2039.26
Btb184	Mln18	8.2175	8.2175	1	0	0	0	0	0	0	1296	1265	49.9002	49.8546	8.5132	9.0864	Buettelborn	Moemlingen	Germany	Germany	nan	nan	41.5113
Btb73	Mln18	8.2175	8.2175	1	0	0	0	0	0	0	1380	1265	49.9002	49.8546	8.5132	9.0864	Buettelborn	Moemlingen	Germany	Germany	nan	nan	41.5113
Alh_159	Btb73	8.2173	8.2173	1	0	0	0	0	0	0	1390	1380	48.5933	49.9002	12.2042	8.5132	Altheim	Buettelborn	Germany	Germany	nan	nan	305.476
Btb190	MGS059	8.2137	8.2137	1	0	0	0	0	0	0	1287	1250	49.9002	48.0802	8.5132	16.2821	Buettelborn	Mödling-An der Goldenen Stiege	Germany	Austria	nan	WangNature2025	603.183
Btb111a	I17275	8.2123	8.2123	1	0	0	0	0	0	0	1257	1400	49.9002	54.5945	8.5132	-1.3094	Buettelborn	England, North Yorkshire, Stockton-on-Tees, Norton, Norton East Mill	Germany	United Kingdom	nan	GretzingerNature2022	848.949
POH006	Btb158	8.2036	8.2036	1	0	0	0	0	0	0	1200	1457	51.3	49.9002	0.2	8.5132	England, Kent, Polhill	Buettelborn	United Kingdom	Germany	GretzingerNature2022	nan	608.444
Btb68	Pfoe1	8.2024	8.2024	1	0	0	0	0	0	0	1328	1552	49.9002	48.8106	8.5132	11.6883	Buettelborn	Pfoerring	Germany	Germany	nan	nan	260.536
Btb189	CSK075	8.2015	8.2015	1	0	0	0	0	0	0	1271	1250	49.9002	48.1502	8.5132	16.4669	Buettelborn	Csokorgasse	Germany	Austria	nan	WangNature2025	613.025
Btb100	I20668	8.20069	8.20069	1	0	0	0	0	0	0	1328	1450	49.9002	54.171	8.5132	-0.605739	Buettelborn	England, North Yorkshire, Vale of Pickering, West Heslerton	Germany	United Kingdom	nan	GretzingerNature2022	784.742
Btb190	LAK009	8.1943	8.1943	1	0	0	0	0	0	0	1287	1200	49.9002	52.4	8.5132	0.5	Buettelborn	England, Suffolk, Lakenheath	Germany	United Kingdom	nan	GretzingerNature2022	625.4
Btb176	I28392	8.19	8.19	1	0	0	0	0	0	0	1376	1150	49.9002	45.3382	8.5132	18.845	Buettelborn	Dvorac, Nuštar	Germany	Croatia	nan	OlaldeNature2023	926.355
R2208	Btb105	8.1889	8.1889	1	0	0	0	0	0	0	1650	1427	48.3371	49.9002	18.3562	8.5132	Zlaté Moravce district, Tesárske Mlyňany	Buettelborn	Slovakia	Germany	AntoniobioRxiv2022	nan	738.649
Btb46	I20637	8.1818	8.1818	1	0	0	0	0	0	0	1328	1350	49.9002	50.6001	8.5132	-2.03695	Buettelborn	England, Dorset, Worth Matravers	Germany	United Kingdom	nan	nan	755.835
Btb282	I35081	8.1625	8.1625	1	0	0	0	0	0	0	1432	1190	49.9002	45.5027	8.5132	18.4758	Buettelborn	Čepinski Martinci	Germany	Croatia	nan	OlaldeNature2023	892.266
SED010	Btb189	8.161	8.161	1	0	0	0	0	0	0	1200	1271	52.9	49.9002	0.5	8.5132	England, Norfolk, Sedgeford	Buettelborn	United Kingdom	Germany	GretzingerNature2022	nan	649.347
R10633	Btb176	8.1396	8.1396	1	0	0	0	0	0	0	1875	1376	54.1176	49.9002	19.5742	8.5132	Elbląg Heights, Weklice	Buettelborn	Poland	Germany	AntoniobioRxiv2022	nan	891.282
VK301	Btb176	8.1346	8.1346	1	0	0	0	0	0	0	1185	1376	55.43	49.9002	10.61	8.5132	Funen, Ladby	Buettelborn	Denmark	Germany	MargaryanWillerslevNature2020	nan	631.417
Btb172	Mln18	8.1322	8.1322	1	0	0	0	0	0	0	1380	1265	49.9002	49.8546	8.5132	9.0864	Buettelborn	Moemlingen	Germany	Germany	nan	nan	41.5113
Btb176	I20655	8.1316	8.1316	1	0	0	0	0	0	0	1376	1450	49.9002	54.171	8.5132	-0.605739	Buettelborn	England, North Yorkshire, Vale of Pickering, West Heslerton	Germany	United Kingdom	nan	GretzingerNature2022	784.742
Btb172	Mln38	8.1202	8.1202	1	0	0	0	0	0	0	1380	1258	49.9002	49.8546	8.5132	9.0864	Buettelborn	Moemlingen	Germany	Germany	nan	nan	41.5113
Btb190	MLE002	8.1136	8.1136	1	0	0	0	0	0	0	1287	1400	49.9002	48.0765	8.5132	16.2919	Buettelborn	Mödling-Leinerinnen	Germany	Austria	nan	WangNature2025	604.016
VK337	Btb172	8.1124	8.1124	1	0	0	0	0	0	0	1069	1380	56.4775	49.9002	16.5761	8.5132	Oland	Buettelborn	Sweden	Germany	MargaryanWillerslevNature2020	nan	907.709
SZ2	Btb399d	8.1116	8.1116	1	0	0	0	0	0	0	1442	1328	46.2833	49.9002	17.85	8.5132	Szólád	Buettelborn	Hungary	Germany	AmorimNatureCommunications2018	nan	802.584
VK372	Btb399d	8.10999	8.10999	1	0	0	0	0	0	0	1000	1328	55.5	49.9002	10.33	8.5132	Funen, Galgedil	Buettelborn	Denmark	Germany	MargaryanWillerslevNature2020	nan	635.077
Btb161_1	FVD005	8.10519	8.10519	1	0	0	0	0	0	0	1328	1500	49.9002	46.725	8.5132	17.577	Buettelborn	Fonyód - Mérnöki telep	Germany	Hungary	nan	VyasCurrBio2023	758.655
Btb105	MGS205	8.0983	8.0983	1	0	0	0	0	0	0	1427	1250	49.9002	48.0802	8.5132	16.2821	Buettelborn	Mödling-An der Goldenen Stiege	Germany	Austria	nan	WangNature2025	603.183
Alh_45	Btb100	8.0936	8.0936	1	0	0	0	0	0	0	1455	1328	48.5933	49.9002	12.2042	8.5132	Altheim	Buettelborn	Germany	Germany	nan	nan	305.476
Btb46	Bal_269	8.0929	8.0929	1	0	0	0	0	0	0	1328	1470	49.9002	46.7972	8.5132	17.7701	Buettelborn	Balatonszemes - Szemesi berek	Germany	Hungary	nan	Vyas_et_al_2023	767.269
Btb399a	HVN006	8.0912	8.0912	1	0	0	0	0	0	0	1328	1700	49.9002	53.7386	8.5132	11.6318	Buettelborn	Häven	Germany	Germany	nan	nan	478.04
Btb172	MDM004	8.0839	8.0839	1	0	0	0	0	0	0	1380	1408	49.9002	53.1813	8.5132	5.4525	Buettelborn	Midlum	Germany	Netherlands	nan	nan	422.23
Alh_129	Btb102	8.0715	8.0715	1	0	0	0	0	0	0	1430	1432	48.5933	49.9002	12.2042	8.5132	Altheim	Buettelborn	Germany	Germany	nan	nan	305.476
VK368	Btb158	8.0703	8.0703	1	0	0	0	0	0	0	1000	1457	54.87	49.9002	10.72	8.5132	Langeland, Bogevej	Buettelborn	Denmark	Germany	MargaryanWillerslevNature2020	nan	572.984
Btb161_1	LAK010	8.0701	8.0701	1	0	0	0	0	0	0	1328	1200	49.9002	52.4	8.5132	0.5	Buettelborn	England, Suffolk, Lakenheath	Germany	United Kingdom	nan	GretzingerNature2022	625.4
Btb104	I11585	8.0671	8.0671	1	0	0	0	0	0	0	1342	1450	49.9002	54.171	8.5132	-0.605739	Buettelborn	England, North Yorkshire, Vale of Pickering, West Heslerton	Germany	United Kingdom	nan	nan	784.742
Btb399a	I20644	8.0624	8.0624	1	0	0	0	0	0	0	1328	1450	49.9002	54.171	8.5132	-0.605739	Buettelborn	England, North Yorkshire, Vale of Pickering, West Heslerton	Germany	United Kingdom	nan	GretzingerNature2022	784.742
Btb168	I20652	8.0613	8.0613	1	0	0	0	0	0	0	1328	1450	49.9002	54.171	8.5132	-0.605739	Buettelborn	England, North Yorkshire, Vale of Pickering, West Heslerton	Germany	United Kingdom	nan	GretzingerNature2022	784.742
gor161	Btb188	8.0474	8.0474	1	0	0	0	0	0	0	975	1232	59.7	49.9002	18.7	8.5132	Gorla	Buettelborn	Sweden	Germany	RodriguezVarelaCell2023	nan	1269.31
VK275	Btb176	8.04421	8.04421	1	0	0	0	0	0	0	1000	1376	54.85	49.9002	10.78	8.5132	Langeland, Kaagarden	Buettelborn	Denmark	Germany	MargaryanWillerslevNature2020	nan	571.93
Btb104	LAK006	8.0395	8.0395	1	0	0	0	0	0	0	1342	1200	49.9002	52.4	8.5132	0.5	Buettelborn	England, Suffolk, Lakenheath	Germany	United Kingdom	nan	GretzingerNature2022	625.4
Alh_168	Btb161_1	8.0318	8.0318	1	0	0	0	0	0	0	1395	1328	48.5933	49.9002	12.2042	8.5132	Altheim	Buettelborn	Germany	Germany	nan	nan	305.476
VK167	Btb105	8.0285	8.0285	1	0	0	0	0	0	0	1010	1427	51.76	49.9002	-1.26	8.5132	England, Oxford, St John's College Oxford	Buettelborn	United Kingdom	Germany	MargaryanWillerslevNature2020	nan	718.329
VK521	Btb108	8.01049	8.01049	1	0	0	0	0	0	0	1650	1332	55.6359	49.9002	12.2414	8.5132	Sealand, Brondsager Torsiinre	Buettelborn	Denmark	Germany	MargaryanWillerslevNature2020	nan	685.839
Btb105	SED018	8.0003	8.0003	1	0	0	0	0	0	0	1427	1200	49.9002	52.9	8.5132	0.5	Buettelborn	England, Norfolk, Sedgeford	Germany	United Kingdom	nan	nan	649.347
Btb72_1	PCA0126	8.8818	8.8818	1	0	0	0	0	0	0	1328	1000	49.9002	50.72	8.5132	16.84	Buettelborn	Niemcza (Lower Silesian Province, Dzierżoniów County, Niemcza)	Germany	Poland	nan	StolarekGenomeBio2023	599.784
Btb399a	PCA0094	8.3765	8.3765	1	0	0	0	0	0	0	1328	1650	49.9002	50.72	8.5132	23.89	Buettelborn	Masłomęcz (Lublin Province, Hrubieszów County, Hrubieszów)	Germany	Poland	nan	StolarekGenomeBio2023	1097.14
Btb158	PCA0114	8.1381	8.1381	1	0	0	0	0	0	0	1457	1650	49.9002	50.72	8.5132	23.89	Buettelborn	Masłomęcz (Lublin Province, Hrubieszów County, Hrubieszów)	Germany	Poland	nan	StolarekGenomeBio2023	1097.14

[truncated: 7 more sheets: 3.11_Eroldsbach, 3.12_Burgweinting, 3.13_Michaelsbuch, 3.14_Wölfersheim, 3.15_Zschernitzsch, 3.16_Straubing-Azlburg, 3.17_Viminacium]
