# Supplementary material for: Demography and life histories across the Roman frontier in Germany 400–700 ce
Source: Nature. 2026 Apr 29;654(8120):984–93. doi: 10.1038/s41586-026-10437-3 (PMC13293882; doi:10.1038/s41586-026-10437-3)
Supplement: Supplementary file 6 — Results of ancIBD analysis, containing IBDs shared among individuals buried within archaeological sites. [file 41586_2026_10437_MOESM6_ESM.xlsx]

## Sheet: 4.1_Altheim
iid1	iid2	max_IBD	sum_IBD>8	n_IBD>8	sum_IBD>12	n_IBD>12	sum_IBD>16	n_IBD>16	sum_IBD>20	n_IBD>20
Alh_147	Alh_149	283.611	3077.51	18	3077.51	18	3077.51	18	3077.51	18
Alh_168	Alh_216	283.652	3077.21	18	3077.21	18	3077.21	18	3077.21	18
Alh_266	Alh_132	283.652	3077.19	18	3077.19	18	3077.19	18	3077.19	18
Alh_264	Alh_263	283.652	3077.07	18	3077.07	18	3077.07	18	3077.07	18
Alh_115	Alh_120	283.611	3077.04	18	3077.04	18	3077.04	18	3077.04	18
Alh_117	Alh_116	283.611	3077.03	18	3077.03	18	3077.03	18	3077.03	18
Alh_140	Alh_114	283.652	3077.01	18	3077.01	18	3077.01	18	3077.01	18
Alh_154	Alh_153	283.652	3077.01	18	3077.01	18	3077.01	18	3077.01	18
Alh_117	Alh_140	283.611	3077.01	18	3077.01	18	3077.01	18	3077.01	18
Alh_123	Alh_162	283.652	3077.01	18	3077.01	18	3077.01	18	3077.01	18
Alh_158	Alh_144	283.652	3076.96	18	3076.96	18	3076.96	18	3076.96	18
Alh_123	Alh_114	283.652	3076.96	18	3076.96	18	3076.96	18	3076.96	18
Alh_159	Alh_145	283.385	3076.95	18	3076.95	18	3076.95	18	3076.95	18
Alh_140	Alh_164	283.611	3076.95	18	3076.95	18	3076.95	18	3076.95	18
Alh_156	Alh_238	283.652	3076.9	18	3076.9	18	3076.9	18	3076.9	18
Alh_235	Alh_246	283.63	3076.87	18	3076.87	18	3076.87	18	3076.87	18
Alh_235	Alh_247	283.652	3076.84	18	3076.84	18	3076.84	18	3076.84	18
Alh_140	Alh_244	283.652	3076.83	18	3076.83	18	3076.83	18	3076.83	18
Alh_264	Alh_237	283.652	3076.81	18	3076.81	18	3076.81	18	3076.81	18
Alh_140	Alh_162	283.652	3076.77	18	3076.77	18	3076.77	18	3076.77	18
Alh_140	Alh_234	283.652	3076.68	18	3076.68	18	3076.68	18	3076.68	18
Alh_162	Alh_122	283.652	3076.53	19	3076.53	19	3076.53	19	3076.53	19
Alh_168	Alh_115	282.946	3076.29	18	3076.29	18	3076.29	18	3076.29	18
Alh_267	Alh_132	282.987	3076.27	18	3076.27	18	3076.27	18	3076.27	18
Alh_29	Alh_63	268.781	3075.34	19	3075.34	19	3075.34	19	3075.34	19
Alh_280	Alh_118	283.611	3075.22	19	3075.22	19	3075.22	19	3075.22	19
Alh_123	Alh_234	283.652	3073.44	18	3073.44	18	3073.44	18	3073.44	18
Alh_154	Alh_137	283.652	3073.38	18	3073.38	18	3073.38	18	3073.38	18
Alh_123	Alh_244	283.561	3073.14	18	3073.14	18	3073.14	18	3073.14	18
Alh_168	Alh_126	283.652	3073.12	18	3073.12	18	3073.12	18	3073.12	18
Alh_218	Alh_118	283.652	3072.52	18	3072.52	18	3072.52	18	3072.52	18
Alh_240	Alh_217	283.652	3071.97	18	3071.97	18	3071.97	18	3071.97	18
Alh_123	Alh_164	283.606	3071.94	18	3071.94	18	3071.94	18	3071.94	18
Alh_126	Alh_233	283.652	3071.89	18	3071.89	18	3071.89	18	3071.89	18
Alh_236	Alh_141	283.385	3071.63	18	3071.63	18	3071.63	18	3071.63	18
Alh_141	Alh_143	283.363	3071.41	18	3071.41	18	3071.41	18	3071.41	18
Alh_228	Alh_238	278.831	3070.14	19	3070.14	19	3070.14	19	3070.14	19
Alh_147	Alh_152	283.464	3065.2	18	3065.2	18	3065.2	18	3065.2	18
Alh_281	Alh_235	283.566	3065.14	18	3065.14	18	3065.14	18	3065.14	18
Alh_154	Alh_147	283.244	3064.72	18	3064.72	18	3064.72	18	3064.72	18
Alh_147	Alh_163	283.652	3051.2	18	3051.2	18	3051.2	18	3051.2	18
Alh_146	Alh_122	282.882	3050.18	18	3050.18	18	3050.18	18	3050.18	18
Alh_219	Alh_126	283.606	3043.28	18	3043.28	18	3043.28	18	3043.28	18
Alh_219	Alh_115	283.464	3043.05	18	3043.05	18	3043.05	18	3043.05	18
Alh_219	Alh_216	283.566	3042.99	18	3042.99	18	3042.99	18	3042.99	18
Alh_164	Alh_135	283.337	3040.3	19	3040.3	19	3040.3	19	3040.3	19
Alh_115	Alh_214	283.561	3029.17	18	3029.17	18	3029.17	18	3029.17	18
Alh_118	Alh_119	283.652	3009.75	18	3009.75	18	3009.75	18	3009.75	18
Alh_51	Alh_33	268.781	2927.52	21	2918.85	20	2918.85	20	2918.85	20
Alh_225	Alh_227	268.787	2821.96	24	2821.96	24	2821.96	24	2805.66	23
Alh_225	Alh_226	257.561	2793.64	25	2793.64	25	2793.64	25	2774.74	24
Alh_137	Alh_153	180.903	2420.92	30	2420.92	30	2408.79	29	2408.79	29
Alh_163	Alh_152	187.107	2402.34	25	2402.34	25	2402.34	25	2402.34	25
Alh_115	Alh_126	268.809	2382.59	28	2382.59	28	2367.91	27	2350.91	26
Alh_149	Alh_152	220.521	2291.27	28	2272.69	26	2272.69	26	2214.98	23
Alh_164	Alh_162	191.582	2283.95	26	2272.33	25	2243.64	23	2243.64	23
Alh_234	Alh_162	187.102	2267.75	31	2267.75	31	2252.8	30	2252.8	30
Alh_114	Alh_162	236.26	2267.12	29	2258.44	28	2230.28	26	2210.41	25
Alh_219	Alh_123	167.298	2259.64	30	2240.83	28	2198.89	25	2181.31	24
Alh_164	Alh_234	158.203	2250.25	34	2232.83	32	2192.53	29	2156.96	27
Alh_114	Alh_164	186.304	2208.69	35	2199.24	34	2157.93	31	2106.63	28
Alh_126	Alh_216	216.696	2151.07	27	2130.13	25	2117.8	24	2081.61	22
Alh_244	Alh_162	220.887	2146.92	27	2109.87	23	2097.08	22	2079.06	21
Alh_226	Alh_227	223.237	2125.97	30	2115.91	29	2103.81	28	2068.91	26
Alh_123	Alh_240	174.543	2125.4	32	2116.39	31	2073.03	28	2040.48	26
Alh_156	Alh_266	214.194	2119.76	31	2089.66	28	2062.29	26	2062.29	26
Alh_114	Alh_244	280.846	2103.99	28	2103.99	28	2057.47	25	2041.39	24
Alh_147	Alh_153	159.357	2086.01	34	2068.19	32	2041.34	30	2006.54	28
Alh_237	Alh_263	191.008	2083.84	23	2074.99	22	2047.98	20	2030.01	19
Alh_164	Alh_244	169.265	2059.52	29	2037.39	27	2007.83	25	1974.28	23
Alh_246	Alh_247	265.173	2051.46	28	2040.52	27	2025.98	26	2025.98	26
Alh_220	Alh_225	198.084	2050.9	32	2021.21	29	1995.21	27	1939.06	24
Alh_219	Alh_240	152.942	2050.42	42	2040.56	41	1996.92	38	1909.52	33
Alh_163	Alh_149	204.037	2037.43	26	2037.43	26	2021.61	25	2004	24
Alh_126	Alh_232	250.422	2011.55	15	2011.55	15	2011.55	15	2011.55	15
Alh_234	Alh_244	170.446	1968.74	34	1960.05	33	1945.15	32	1909.84	30
Alh_239	Alh_248	204.044	1965.14	29	1943.64	27	1943.64	27	1926.4	26
Alh_115	Alh_216	175.806	1964.49	29	1945.37	27	1917.82	25	1917.82	25
Alh_154	Alh_163	219.413	1939.15	16	1939.15	16	1939.15	16	1939.15	16
Alh_147	Alh_137	165.576	1910.31	28	1891.42	26	1891.42	26	1891.42	26
Alh_266	Alh_131	190.606	1855.61	18	1855.61	18	1842.67	17	1842.67	17
Alh_236	Alh_248	203.963	1811.59	17	1811.59	17	1811.59	17	1811.59	17
Alh_264	Alh_262	181.514	1801.96	28	1791.14	27	1791.14	27	1791.14	27
Alh_114	Alh_234	113.958	1801.32	33	1784.64	31	1771.27	30	1734.15	28
Alh_262	Alh_237	133.038	1781.3	32	1772.41	31	1758.47	30	1739.98	29
Alh_357	Alh_77	137.884	1754.81	25	1735.58	23	1720.2	22	1700.61	21
Alh_219	Alh_244	128.288	1709.89	32	1692.18	30	1664.39	28	1628.53	26
Alh_123	Alh_122	236.844	1696.32	17	1696.32	17	1696.32	17	1696.32	17
Alh_146	Alh_154	203.963	1685.07	14	1685.07	14	1685.07	14	1685.07	14
Alh_154	Alh_152	174.122	1668.06	15	1668.06	15	1668.06	15	1668.06	15
Alh_219	Alh_214	208.783	1659.51	15	1659.51	15	1659.51	15	1659.51	15
Alh_117	Alh_234	138.646	1656.84	39	1647.88	38	1592.84	34	1558.86	32
Alh_122	Alh_154	140.78	1607	28	1596.7	27	1582.33	26	1546.84	24
Alh_140	Alh_135	206.259	1595.58	16	1595.58	16	1580.09	15	1580.09	15
Alh_218	Alh_119	202.379	1575.88	15	1566.65	14	1566.65	14	1566.65	14
Alh_141	Alh_248	175.743	1570.08	28	1570.08	28	1539.88	26	1427.37	20
Alh_126	Alh_120	198.013	1565.81	24	1565.81	24	1565.81	24	1529.73	22
Alh_219	Alh_120	188.045	1565.68	16	1565.68	16	1565.68	16	1565.68	16
Alh_123	Alh_115	125.808	1559.51	28	1549.26	27	1520.12	25	1520.12	25
Alh_120	Alh_214	165.86	1557.68	20	1548.46	19	1548.46	19	1530.02	18
Alh_141	Alh_239	178.241	1556.66	31	1535.17	29	1479.7	25	1425.19	22
Alh_281	Alh_145	191.663	1550.19	16	1550.19	16	1550.19	16	1531.97	15
Alh_136	Alh_124	268.781	1546.46	14	1535.62	13	1535.62	13	1516.9	12
Alh_220	Alh_226	104.738	1528.98	35	1510.41	33	1483.18	31	1446.9	29
Alh_140	Alh_150	195.145	1527.33	16	1527.33	16	1527.33	16	1527.33	16
Alh_114	Alh_122	236.26	1522.34	29	1513.19	28	1497.73	27	1479.51	26
Alh_219	Alh_233	247.103	1519.48	13	1519.48	13	1519.48	13	1519.48	13
Alh_117	Alh_162	224.107	1464.71	30	1435.59	27	1421.01	26	1387.87	24
Alh_153	Alh_149	159.02	1464.16	33	1438.43	30	1399.35	27	1381.94	26
Alh_262	Alh_263	141.678	1463.44	30	1442.75	28	1401.88	25	1381.97	24
Alh_220	Alh_227	96.4098	1463.31	37	1443.87	35	1429.1	34	1357.33	30
Alh_168	Alh_233	203.963	1447.32	14	1447.32	14	1447.32	14	1447.32	14
Alh_236	Alh_239	203.963	1444.05	17	1444.05	17	1444.05	17	1424.68	16
Alh_162	Alh_135	175.915	1442.53	31	1431.27	30	1361.7	25	1323.49	23
Alh_115	Alh_233	186.622	1440.59	22	1440.59	22	1425.36	21	1386.78	19
Alh_137	Alh_163	163.459	1439.99	29	1411.06	26	1397.7	25	1340.97	22
Alh_244	Alh_122	220.2	1433.68	26	1382.9	21	1382.9	21	1346.43	19
Alh_219	Alh_234	147.297	1430.29	32	1430.29	32	1399.82	30	1327.21	26
Alh_153	Alh_163	133.805	1430	29	1398.89	26	1372.84	24	1338.08	22
Alh_235	Alh_145	149.367	1427.16	27	1408.75	25	1408.75	25	1390.53	24
Alh_240	Alh_234	117.443	1423.7	36	1378.17	31	1327.22	27	1276.84	24
Alh_123	Alh_217	117.443	1421.79	31	1404.66	29	1363.54	26	1328.52	24
Alh_45	Alh_52	119.463	1414.53	34	1393.44	32	1353.46	29	1242.5	23
Alh_219	Alh_162	128.288	1412.3	29	1394.38	27	1367.15	25	1349.47	24
Alh_219	Alh_156	140.863	1400.62	33	1380.83	31	1368.37	30	1297.11	26
Alh_117	Alh_164	132.471	1395.94	29	1387.09	28	1373.77	27	1315.75	24
Alh_117	Alh_150	194.217	1385.79	28	1374.84	27	1360.57	26	1342.17	25
Alh_126	Alh_214	180.825	1385.71	23	1375.71	22	1375.71	22	1356.78	21
Alh_267	Alh_133	92.3156	1379.71	31	1369.24	30	1353.97	29	1334.65	28
Alh_137	Alh_152	129.219	1378.06	29	1340.58	25	1300.67	22	1282.4	21
Alh_153	Alh_152	105.184	1368.24	31	1320.96	26	1308.48	25	1308.48	25
Alh_168	Alh_120	196.644	1361.57	13	1361.57	13	1361.57	13	1361.57	13
Alh_216	Alh_233	125.005	1354.35	25	1343.77	24	1330.45	23	1275.27	20
Alh_240	Alh_156	141.411	1349.25	30	1307.8	26	1294.36	25	1239.66	22
Alh_240	Alh_244	117.443	1349.14	33	1312.73	29	1271.28	26	1219.13	23
Alh_281	Alh_246	160.116	1348.36	14	1348.36	14	1348.36	14	1348.36	14
Alh_244	Alh_135	169.304	1333.42	28	1322.9	27	1292.57	25	1292.57	25
Alh_356	Alh_279	97.5545	1333.27	29	1333.27	29	1302.96	27	1249.36	24
Alh_123	Alh_126	125.859	1331.8	25	1323.69	24	1309.52	23	1309.52	23
Alh_236	Alh_143	256.528	1327.54	14	1327.54	14	1312.2	13	1312.2	13
Alh_117	Alh_114	133.726	1326.37	35	1317.53	34	1264.66	30	1191.68	26
Alh_234	Alh_122	187.102	1326.12	29	1293.06	26	1278.98	25	1224.06	22
Alh_114	Alh_135	175.915	1324.12	25	1315.28	24	1301.01	23	1282.75	22
Alh_61	Alh_45	165.125	1311.31	27	1302.53	26	1289.72	25	1254.21	23
Alh_280	Alh_119	276.403	1302.36	12	1302.36	12	1288.04	11	1288.04	11
Alh_164	Alh_122	129.983	1298.92	26	1288.4	25	1258.15	23	1205.03	20
Alh_168	Alh_214	214.187	1296.45	15	1285.93	14	1285.93	14	1266.1	13
Alh_240	Alh_162	117.443	1293.84	26	1273.75	24	1232.48	21	1199.79	19
Alh_240	Alh_164	117.443	1292.83	36	1274.59	34	1218.73	30	1133.66	25
Alh_240	Alh_216	84.0769	1283.6	37	1243.42	33	1159.45	27	1106.52	24
Alh_240	Alh_114	107.468	1283.06	30	1253.86	27	1213.05	24	1179.89	22
Alh_162	Alh_154	216.45	1279.33	12	1279.33	12	1279.33	12	1279.33	12
Alh_234	Alh_135	121.97	1278	26	1253.12	23	1225.27	21	1225.27	21
Alh_123	Alh_135	159.325	1274.9	14	1274.9	14	1274.9	14	1274.9	14
Alh_156	Alh_132	106.585	1267.9	32	1267.9	32	1241.01	30	1206	28
Alh_219	Alh_114	128.308	1263.32	28	1245.01	26	1200.49	23	1182.8	22
Alh_72	Alh_262	207.524	1261.58	11	1261.58	11	1261.58	11	1261.58	11
Alh_219	Alh_266	142.223	1259.16	32	1218.96	28	1148.61	23	1091.54	20
Alh_154	Alh_149	204.037	1258.91	14	1258.91	14	1258.91	14	1258.91	14
Alh_266	Alh_238	147.923	1250.71	34	1207.95	30	1182.04	28	1146.63	26
Alh_140	Alh_116	201.402	1247.81	13	1247.81	13	1231.9	12	1231.9	12
Alh_216	Alh_120	173.016	1242.19	25	1210.46	22	1210.46	22	1210.46	22
Alh_123	Alh_266	117.466	1235.73	34	1219.27	32	1194.75	30	1138.35	27
Alh_219	Alh_164	127.837	1230.68	28	1221.37	27	1207.11	26	1134.47	22
Alh_268	Alh_264	97.9952	1221.44	26	1211.01	25	1181.84	23	1181.84	23
Alh_123	Alh_216	95.4509	1181.38	28	1181.38	28	1139.48	25	1103.65	23
Alh_281	Alh_247	212.841	1172.22	9	1161.09	8	1161.09	8	1161.09	8
Alh_233	Alh_232	228.032	1165.92	25	1165.92	25	1083.28	19	1064.37	18
Alh_140	Alh_122	243.28	1162.18	13	1162.18	13	1146.37	12	1146.37	12
Alh_137	Alh_149	163.433	1161.94	32	1125.21	28	1086.28	25	993.373	20
Alh_219	Alh_217	104.392	1144.67	27	1104.07	23	1077.42	21	1061.17	20
Alh_240	Alh_126	90.05	1140.26	30	1100.09	26	1058.39	23	1023.87	21
Alh_240	Alh_115	90.05	1136.81	33	1077.84	27	1037.68	24	1000.12	22
Alh_123	Alh_156	117.466	1128.64	31	1100.89	28	1034.93	23	996.258	21
Alh_267	Alh_131	204.044	1124.99	14	1116.17	13	1116.17	13	1116.17	13
Alh_240	Alh_266	101.514	1113.83	29	1104.44	28	1062.07	25	990.84	21
Alh_219	Alh_232	250.422	1110.4	12	1110.4	12	1110.4	12	1091.15	11
Alh_117	Alh_244	72.7853	1084.93	32	1066.35	30	1037.71	28	983.623	25
Alh_132	Alh_131	92.2646	1070.43	34	991.776	26	991.776	26	902.376	21
Alh_115	Alh_232	116.832	1025.68	24	1025.68	24	1009.78	23	990.549	22
Alh_115	Alh_244	125.627	947.36	22	928.261	20	899.969	18	899.969	18
Alh_216	Alh_214	115.162	945.293	19	925.732	17	910.242	16	910.242	16
Alh_216	Alh_232	90.9602	898.154	22	887.679	21	861.144	19	823.579	17
Alh_114	Alh_115	124.975	882.126	18	882.126	18	866.297	17	866.297	17
Alh_136	Alh_154	127.809	878.597	20	840.6	16	826.558	15	809.662	14
Alh_216	Alh_234	78.795	867.054	25	855.693	24	782.844	19	744.432	17
Alh_240	Alh_122	112.646	862.601	22	843.564	20	818.011	18	801.086	17
Alh_168	Alh_232	131.195	861.904	11	861.904	11	861.904	11	861.904	11
Alh_146	Alh_153	122.18	847.557	12	837.657	11	837.657	11	837.657	11
Alh_146	Alh_137	183.752	847.537	10	847.537	10	847.537	10	847.537	10
Alh_122	Alh_153	85.6126	842.926	21	832.31	20	777.188	16	759.939	15
Alh_123	Alh_154	158.144	833.994	10	833.994	10	833.994	10	833.994	10
Alh_116	Alh_150	164.179	816.961	21	772.185	17	759.75	16	741.377	15
Alh_244	Alh_150	105.339	809.14	18	809.14	18	809.14	18	789.733	17
Alh_234	Alh_217	115.213	802.127	22	773.564	19	760.59	18	726.564	16
Alh_123	Alh_120	117.456	801.724	19	767.341	16	752.985	15	715.881	13
Alh_126	Alh_234	89.9029	792.018	20	792.018	20	764.894	18	745.189	17
Alh_115	Alh_234	88.1839	791.955	23	761.373	20	731.579	18	713.537	17
Alh_84	Alh_141	113.789	791.341	18	781.005	17	750.803	15	750.803	15
Alh_233	Alh_214	116.989	784.979	16	784.979	16	784.979	16	709.341	12
Alh_164	Alh_150	86.3604	782.633	17	771.556	16	771.556	16	718.871	13
Alh_117	Alh_239	111.003	772.126	20	760.183	19	690.329	14	670.705	13
Alh_217	Alh_162	109.102	769.458	14	769.458	14	769.458	14	769.458	14
Alh_115	Alh_156	140.583	769.283	25	728.738	21	685.3	18	633.846	15
Alh_122	Alh_147	140.775	767.664	19	725.678	15	725.678	15	725.678	15
Alh_61	Alh_52	104.238	761.067	22	729.943	19	685.547	16	685.547	16
Alh_156	Alh_131	73.2102	760.012	23	760.012	23	691.414	18	691.414	18
Alh_126	Alh_156	90.5005	758.937	23	758.937	23	733.119	21	605.293	14
Alh_234	Alh_150	95.3877	755.039	18	743.894	17	743.894	17	726.782	16
Alh_123	Alh_214	103.978	746.377	17	725.554	15	725.554	15	725.554	15
Alh_279	Alh_119	101.097	740.627	16	731.659	15	705.025	13	705.025	13
Alh_117	Alh_135	131.066	736.289	16	736.289	16	722.359	15	683.593	13
Alh_146	Alh_147	159.11	733.228	11	733.228	11	708.832	9	708.832	9
Alh_219	Alh_122	128.279	732.912	22	703.762	19	703.762	19	613.902	14
Alh_219	Alh_238	60.781	732.175	22	722.438	21	706.817	20	689.132	19
Alh_244	Alh_217	104.744	726.467	19	718.266	18	689.679	16	635.723	13
Alh_234	Alh_120	71.3099	724.714	21	696.186	18	653.9	15	653.9	15
Alh_126	Alh_244	125.894	721.469	14	711.005	13	711.005	13	711.005	13
Alh_244	Alh_120	98.5552	713.993	23	660.538	18	633.744	16	595.253	14
Alh_122	Alh_137	108.038	710.885	16	691.837	14	677.984	13	659.445	12
Alh_116	Alh_247	70.9501	698.352	26	667.167	23	612.467	19	559.664	16
Alh_114	Alh_150	119.458	696.866	18	696.866	18	684.706	17	667.855	16
Alh_240	Alh_120	63.9218	691.41	21	663.98	18	634.876	16	634.876	16
Alh_45	Alh_267	92.8539	687.671	24	590.164	14	559.619	12	542.081	11
Alh_135	Alh_122	125.612	682.464	16	671.328	15	671.328	15	635.635	13
Alh_145	Alh_246	84.5635	679.606	16	670.769	15	670.769	15	670.769	15
Alh_114	Alh_120	68.9793	670.879	18	651.403	16	622.104	14	602.429	13
Alh_140	Alh_120	118.977	664.027	15	645.112	13	616.198	11	616.198	11
Alh_143	Alh_239	83.219	660.607	20	629.434	17	558.769	12	558.769	12
Alh_134	Alh_136	82.0981	659.949	21	631.074	18	605.449	16	587.699	15
Alh_162	Alh_153	143.154	659.138	11	659.138	11	644.944	10	625.15	9
Alh_116	Alh_234	77.0058	659.012	20	649.979	19	606.946	16	589.332	15
Alh_117	Alh_248	157.805	656.787	15	656.787	15	644.763	14	608.192	12
Alh_216	Alh_217	78.795	656.772	22	595.076	16	550.252	13	550.252	13
Alh_116	Alh_246	47.182	653.932	26	634.909	24	578.849	20	542.095	18
Alh_266	Alh_263	159.302	652.355	20	605.585	15	565.664	12	530.355	10
Alh_115	Alh_266	141.908	648.401	20	600.672	15	542.626	11	542.626	11
Alh_114	Alh_217	85.2572	648.027	14	637.164	13	623.773	12	623.773	12
Alh_162	Alh_147	106.452	646.404	10	637.18	9	637.18	9	637.18	9
Alh_116	Alh_162	77.3564	644.451	19	624.725	17	595.543	15	545.41	12
Alh_266	Alh_162	47.5097	643.328	23	633.199	22	608.448	20	590.931	19
Alh_234	Alh_266	50.7791	640.749	21	618.835	19	618.835	19	584.935	17
Alh_162	Alh_137	108.088	638.642	8	638.642	8	638.642	8	638.642	8
Alh_219	Alh_132	102.429	638.063	21	600.739	17	532.143	12	512.831	11
Alh_123	Alh_233	103.19	636.557	15	636.557	15	607.073	13	607.073	13
Alh_162	Alh_120	68.9793	629.751	18	620.284	17	620.284	17	548.548	13
Alh_133	Alh_132	67.8277	627.52	19	627.52	19	599.649	17	580.841	16
Alh_164	Alh_266	55.5135	625.931	23	603.541	21	603.541	21	528.183	17
Alh_114	Alh_266	77.6518	625.861	21	606.884	19	594.38	18	557.269	16
Alh_114	Alh_154	102.681	625.84	15	607.459	13	581.474	11	581.474	11
Alh_240	Alh_238	130.775	625.661	18	594.798	15	594.798	15	577.577	14
Alh_45	Alh_72	85.4023	621.66	19	610.036	18	566.928	15	512.58	12
Alh_279	Alh_144	108.865	614.373	13	614.373	13	601.639	12	584.511	11
Alh_262	Alh_63	94.1235	612.589	17	592.291	15	525.373	10	509.076	9
Alh_216	Alh_266	87.0919	612.153	21	574.263	17	545.501	15	507.39	13
Alh_219	Alh_135	89.0389	607.735	17	607.735	17	607.735	17	550.988	14
Alh_240	Alh_135	77.135	607.464	20	607.464	20	579.769	18	492.53	13
Alh_144	Alh_215	69.2758	606.57	19	596.906	18	569.456	16	516.591	13
Alh_237	Alh_266	60.899	605.957	22	576.44	19	531.491	16	498.735	14
Alh_126	Alh_217	89.4146	603.795	16	585.345	14	572.183	13	572.183	13
Alh_145	Alh_247	80.6654	598.012	15	587.512	14	587.512	14	567.78	13
Alh_116	Alh_164	82.7825	590.869	16	572.95	14	557.416	13	520.781	11
Alh_164	Alh_217	63.0317	589.819	19	589.819	19	545.632	16	510.395	14
Alh_162	Alh_150	70.4452	581.333	16	552.862	13	552.862	13	496.238	10
Alh_136	Alh_131	112.778	577.922	12	566.97	11	539.754	9	539.754	9
Alh_133	Alh_154	102.293	577.106	16	549.698	13	522.356	11	506.178	10
Alh_156	Alh_217	85.1871	576.85	18	557.847	16	517.412	13	497.644	12
Alh_234	Alh_154	159.385	575.905	13	564.017	12	549.847	11	512.608	9
Alh_156	Alh_216	80.0428	575.851	22	539.382	18	483.418	14	464.234	13
Alh_244	Alh_154	96.2535	571.599	14	551.397	12	509.2	9	509.2	9
Alh_216	Alh_244	87.9818	570.282	17	540.143	14	483.507	10	483.507	10
Alh_164	Alh_154	83.9993	569.634	13	569.634	13	569.634	13	551.311	12
Alh_116	Alh_114	47.6127	566.888	21	557.656	20	503.323	16	449.623	13
Alh_126	Alh_266	87.3793	561.224	20	524.665	16	510.188	15	452.977	12
Alh_115	Alh_162	61.7996	560.79	16	541.392	14	541.392	14	524.512	13
Alh_233	Alh_120	100.875	559.362	10	559.362	10	559.362	10	539.912	9
Alh_164	Alh_120	67.9118	557.894	19	538.454	17	482.647	13	446.989	11
Alh_153	Alh_249	129.381	552.264	9	552.264	9	552.264	9	552.264	9
Alh_126	Alh_162	102.873	549.141	14	539.018	13	510.895	11	510.895	11
Alh_115	Alh_217	79.1199	546.667	20	490.561	14	450.861	11	450.861	11
Alh_156	Alh_244	97.9361	546.547	16	508.001	12	470.819	9	470.819	9
Alh_240	Alh_214	62.7334	543.699	18	524.897	16	510.532	15	475.709	13
Alh_115	Alh_164	86.7446	535.945	19	524.704	18	453.051	13	397.853	10
Alh_117	Alh_122	89.5989	534.688	18	496.611	14	482.861	13	449.266	11
Alh_114	Alh_126	123.3	534.341	11	524.449	10	524.449	10	506.194	9
Alh_244	Alh_266	97.9243	533.876	17	512.256	15	498.628	14	481.079	13
Alh_240	Alh_132	71.5827	533.475	18	503.215	15	488.727	14	435.526	11
Alh_116	Alh_244	51.7615	532.534	17	523.669	16	493.879	14	457.49	12
Alh_84	Alh_235	70.8227	525.097	16	504.764	14	489.84	13	471.244	12
Alh_146	Alh_152	119.201	520.366	9	520.366	9	492.602	7	492.602	7
Alh_114	Alh_156	94.0388	511.593	17	460.388	12	435.223	10	415.466	9
Alh_264	Alh_130	65.5766	511.108	19	501.031	18	441.399	14	389.377	11
Alh_126	Alh_164	68.6911	510.142	15	510.142	15	497.292	14	440.226	11
Alh_164	Alh_216	69.5095	504.018	16	493.902	15	463.482	13	410.185	10
Alh_123	Alh_238	48.5322	503.584	22	442.827	16	390.252	12	354.993	10
Alh_266	Alh_217	101.659	503.057	17	492.137	16	450.239	13	398.41	10
Alh_159	Alh_146	66.2233	502.662	18	460.122	14	447.55	13	427.73	12
Alh_116	Alh_239	77.0502	501.792	14	469.707	11	442.522	9	425.55	8
Alh_268	Alh_237	59.1484	499.385	14	490.356	13	490.356	13	490.356	13
Alh_137	Alh_249	74.6204	491.229	15	482.724	14	466.853	13	466.853	13
Alh_156	Alh_214	137.127	488.236	14	467.186	12	453.633	11	416.027	9
Alh_216	Alh_162	78.9786	485.127	14	476.16	13	445.315	11	428.358	10
Alh_162	Alh_163	100.786	483.645	8	474.748	7	474.748	7	474.748	7
Alh_156	Alh_164	96.7033	478.066	16	466.648	15	439.394	13	419.879	12
Alh_150	Alh_135	84.3428	477.353	14	457.879	12	442.87	11	369.848	7
Alh_123	Alh_147	106.462	466.027	8	444.919	6	444.919	6	444.919	6
Alh_123	Alh_132	77.6142	463.559	18	422.667	14	409.954	13	374.463	11
Alh_61	Alh_29	48.3084	457.755	20	429.086	17	390.58	14	336.163	11
Alh_244	Alh_214	98.2072	456.581	11	456.581	11	441.887	10	441.887	10
Alh_122	Alh_152	140.776	455.17	12	433.413	10	417.601	9	399.744	8
Alh_217	Alh_122	101.575	452.869	9	452.869	9	452.869	9	452.869	9
Alh_136	Alh_147	83.8919	446.568	19	384.746	13	329.083	9	295.024	7
Alh_122	Alh_163	56.6278	445.842	13	413.917	10	413.917	10	413.917	10
Alh_123	Alh_232	104.038	445.486	10	437.381	9	437.381	9	437.381	9
Alh_114	Alh_137	102.792	440.358	8	431.908	7	431.908	7	431.908	7
Alh_136	Alh_137	69.462	439.742	17	400.836	13	385.766	12	351.404	10
Alh_147	Alh_249	130.891	438.071	11	427.551	10	414.532	9	414.532	9
Alh_214	Alh_232	104.348	431.557	12	431.557	12	415.863	11	340.839	7
Alh_238	Alh_132	53.3645	428.487	18	395.06	14	370.011	12	334.595	10
Alh_237	Alh_156	83.8386	426.566	14	384.527	10	371.039	9	352.786	8
Alh_240	Alh_232	85.8676	426.114	13	404.581	11	404.581	11	385.373	10
Alh_240	Alh_233	58.6307	425.19	18	395.845	15	352.15	12	280.082	8
Alh_61	Alh_63	64.2119	424.327	16	416.117	15	390.404	13	337.61	10
Alh_268	Alh_263	76.1035	423.962	16	404.309	14	348.432	10	331.056	9
Alh_61	Alh_72	76.598	423.595	11	413.85	10	413.85	10	413.85	10
Alh_84	Alh_248	64.6808	422.245	13	410.614	12	410.614	12	373.435	10
Alh_156	Alh_120	140.413	414.382	11	404.123	10	390.487	9	355.51	7
Alh_146	Alh_163	159.11	411.415	7	411.415	7	396.402	6	396.402	6
Alh_120	Alh_232	51.766	411.339	14	411.339	14	396.647	13	340.208	10
Alh_116	Alh_248	82.332	408.68	11	397.133	10	397.133	10	343.48	7
Alh_143	Alh_248	67.4645	407.188	12	407.188	12	379.638	10	363.205	9
Alh_240	Alh_154	100.811	406.684	12	388.65	10	360.178	8	360.178	8
Alh_266	Alh_214	137.206	402.579	10	393.169	9	378.574	8	378.574	8
Alh_123	Alh_153	143.152	399.612	7	399.612	7	385.388	6	385.388	6
Alh_114	Alh_216	64.5442	398.742	15	380.431	13	325.029	9	308.072	8
Alh_156	Alh_233	90.5005	396.7	10	387.831	9	387.831	9	351.324	7
Alh_115	Alh_238	39.031	394.542	15	384.942	14	369.315	13	334.23	11
Alh_84	Alh_143	86.0243	392.786	10	392.786	10	364.079	8	329.294	6
Alh_219	Alh_154	67.4182	384.394	11	355.53	8	343.458	7	343.458	7
Alh_232	Alh_265	48.3646	383.82	18	326.183	12	314.057	11	256.553	8
Alh_116	Alh_135	82.8	382.438	10	374.026	9	358.17	8	339.231	7
Alh_52	Alh_267	76.237	381.455	14	360.538	12	291.201	7	255.663	5
Alh_268	Alh_130	37.041	379.854	20	331.468	15	305.394	13	232.544	9
Alh_140	Alh_154	131.149	379.706	6	379.706	6	379.706	6	379.706	6
Alh_114	Alh_214	86.7356	376.586	11	365.509	10	349.681	9	349.681	9
Alh_356	Alh_265	69.7493	376.069	12	355.745	10	330.064	8	330.064	8
Alh_45	Alh_29	59.2886	374.095	13	363.553	12	337.158	10	318.358	9
Alh_135	Alh_120	62.4973	372.484	13	363.126	12	320.051	9	320.051	9
Alh_266	Alh_120	141.908	370.079	8	360.047	7	330.391	5	330.391	5
Alh_114	Alh_153	75.3393	368.166	10	359.717	9	318.751	6	318.751	6
Alh_266	Alh_136	112.328	363.715	6	363.715	6	363.715	6	363.715	6
Alh_122	Alh_149	58.5277	362.661	10	352.256	9	340.201	8	321.438	7
Alh_126	Alh_122	97.5827	360.339	10	341.711	8	341.711	8	325.446	7
Alh_115	Alh_132	102.54	359.947	11	333.968	8	292.047	5	292.047	5
Alh_239	Alh_29	54.5862	358.279	15	319.023	11	304.229	10	285.711	9
Alh_150	Alh_122	52.5062	351.907	12	319.894	9	319.894	9	282.837	7
Alh_162	Alh_232	102.78	351.423	6	351.423	6	351.423	6	335.254	5
Alh_217	Alh_135	55.5706	351.394	12	351.394	12	324.098	10	306.522	9
Alh_262	Alh_29	50.5017	350.561	16	330.883	14	261.987	9	226.669	7
Alh_268	Alh_262	72.0234	350.272	15	322.725	12	281.332	9	263.521	8
Alh_216	Alh_238	51.9719	348.289	14	338.552	13	282.656	9	282.656	9
Alh_123	Alh_163	80.1415	348.225	7	338.922	6	326.359	5	326.359	5
Alh_126	Alh_132	87.6435	345.761	13	324.351	11	296.71	9	258.42	7
Alh_146	Alh_149	62.9189	345.031	9	323.76	7	323.76	7	323.76	7
Alh_135	Alh_154	48.0918	344.739	11	344.739	11	344.739	11	326.062	10
Alh_164	Alh_153	55.7165	344.636	10	344.636	10	344.636	10	344.636	10
Alh_266	Alh_233	84.007	342.302	11	333.279	10	291.288	7	272.31	6
Alh_156	Alh_162	54.6328	341.331	13	314.456	10	289.53	8	289.53	8
Alh_146	Alh_136	105.268	339.969	6	339.969	6	339.969	6	339.969	6
Alh_123	Alh_131	52.405	337.765	14	315.413	12	271.691	9	271.691	9
Alh_219	Alh_131	52.405	337.283	15	326.491	14	240.482	8	224.031	7
Alh_240	Alh_131	51.6849	335.214	15	316.58	13	248.037	8	211.37	6
Alh_136	Alh_132	63.3749	334.855	10	322.912	9	294.461	7	294.461	7
Alh_133	Alh_153	51.3668	332.788	13	305.819	10	280.687	8	261.06	7
Alh_234	Alh_233	56.1001	332.686	11	332.686	11	287.871	8	268.515	7
Alh_115	Alh_122	55.9601	330.064	12	301.888	9	286.144	8	268.213	7
Alh_216	Alh_122	73.1595	329.538	11	309.941	9	294.883	8	259.995	6
Alh_136	Alh_153	50.07	328.424	15	296.933	12	283.88	11	231.559	8
Alh_126	Alh_238	36.4828	328.208	15	307.736	13	266.365	10	192.233	6
Alh_136	Alh_122	97.2511	327.805	10	318.603	9	291.035	7	273.765	6
Alh_72	Alh_141	85.9613	327.519	10	317.377	9	302.354	8	264.789	6
Alh_61	Alh_267	58.7828	326.575	13	317.49	12	287.472	10	252.82	8
Alh_133	Alh_137	67.3081	326.528	12	309.371	10	282.281	8	249.191	6
Alh_244	Alh_233	97.4168	325.924	8	307.51	6	292.324	5	292.324	5
Alh_164	Alh_214	86.7356	325.637	11	325.637	11	281.468	8	262.52	7
Alh_123	Alh_137	107.9	325.365	6	325.365	6	325.365	6	325.365	6
Alh_162	Alh_152	106.887	323.849	7	314.748	6	314.748	6	314.748	6
Alh_244	Alh_232	97.456	320.069	7	320.069	7	320.069	7	320.069	7
Alh_116	Alh_122	50.3318	319.887	13	289.825	10	275.968	9	241.881	7
Alh_244	Alh_238	49.2423	319.192	14	271.846	9	247.418	7	230.951	6
Alh_244	Alh_153	61.7371	318.843	11	289.195	8	275.563	7	256.82	6
Alh_266	Alh_122	48.4035	318.244	13	300.938	11	288.434	10	253.037	8
Alh_234	Alh_147	84.3857	317.126	9	317.126	9	303.821	8	284.071	7
Alh_162	Alh_233	102.87	313.924	8	303.07	7	287.968	6	287.968	6
Alh_61	Alh_265	55.7106	311.522	16	259.027	11	244.007	10	189.922	7
Alh_45	Alh_265	46.1593	311.398	12	300.622	11	286.719	10	212.423	6
Alh_156	Alh_263	40.1322	310.728	14	282.258	11	268.654	10	252.119	9
Alh_266	Alh_154	46.193	309.364	13	290.145	11	277.068	10	277.068	10
Alh_164	Alh_137	82.3009	308.345	7	308.345	7	308.345	7	308.345	7
Alh_52	Alh_72	86.5398	308.337	9	297.793	8	282.392	7	262.829	6
Alh_164	Alh_132	40.8307	307.177	15	273.208	12	260.497	11	187.937	7
Alh_234	Alh_137	108.226	305.553	6	305.553	6	305.553	6	287.514	5
Alh_117	Alh_120	61.7322	305.054	13	276.064	10	234.747	7	195.853	5
Alh_244	Alh_132	77.6236	303.933	12	261.863	8	261.863	8	226.718	6
Alh_45	Alh_132	53.5302	301.684	14	230.624	7	216.182	6	216.182	6
Alh_217	Alh_120	62.973	301.078	12	282.095	10	240.324	7	240.324	7
Alh_149	Alh_249	100.306	298.418	7	298.418	7	298.418	7	298.418	7
Alh_263	Alh_132	85.1751	295.771	10	283.887	9	257.966	7	240.593	6
Alh_156	Alh_234	49.1225	295.47	12	264.22	9	249.716	8	231.623	7
Alh_45	Alh_262	60.0422	293.689	10	293.689	10	262.827	8	244.142	7
Alh_244	Alh_147	65.626	293.242	10	252.654	6	237.776	5	237.776	5
Alh_234	Alh_232	87.7022	290.48	8	282.336	7	269.48	6	269.48	6
Alh_84	Alh_239	45.7744	287.702	13	267.917	11	253.812	10	185.553	6
Alh_136	Alh_162	95.91	284.795	7	267.491	5	267.491	5	249.867	4
Alh_164	Alh_232	68.7939	284.169	7	284.169	7	284.169	7	246.952	5
Alh_45	Alh_133	80.0467	283.437	13	223.581	7	168.558	3	168.558	3
Alh_134	Alh_137	41.4805	283.02	11	283.02	11	228.33	7	210.005	6
Alh_152	Alh_249	129.849	282.185	7	249.892	4	249.892	4	249.892	4
Alh_114	Alh_147	56.3821	278.19	11	250.309	8	236.381	7	220.075	6
Alh_234	Alh_214	64.4834	277.089	10	277.089	10	218.5	6	200.826	5
Alh_234	Alh_132	40.7554	277.036	13	235.196	9	235.196	9	218.27	8
Alh_140	Alh_137	88.4802	276.968	5	276.968	5	276.968	5	257.598	4
Alh_244	Alh_137	96.3696	272.673	6	261.927	5	261.927	5	261.927	5
Alh_117	Alh_267	57.4936	272.153	10	272.153	10	256.466	9	165.848	4
Alh_162	Alh_214	49.8307	271.285	9	261.162	8	261.162	8	261.162	8
Alh_216	Alh_132	43.1296	270.836	13	230.49	9	201.754	7	182.576	6
Alh_217	Alh_214	62.226	267.934	13	217.82	8	188.725	6	188.725	6
Alh_217	Alh_238	65.0061	267.517	9	256.53	8	243.809	7	243.809	7
Alh_164	Alh_147	60.857	266.27	10	237.002	7	237.002	7	199.751	5
Alh_84	Alh_246	67.4755	266.017	10	248.625	8	248.625	8	230.155	7
Alh_45	Alh_248	62.6242	265.158	11	235.623	8	220.516	7	167.134	4
Alh_234	Alh_153	65.7422	263.298	8	263.298	8	234.212	6	234.212	6
Alh_162	Alh_132	35.1128	262.261	13	221.571	9	221.571	9	184.417	7
Alh_234	Alh_163	81.9769	261.067	7	249.179	6	249.179	6	249.179	6
Alh_267	Alh_136	63.6281	259.882	8	238.462	6	238.462	6	238.462	6
Alh_133	Alh_131	90.7318	259.83	8	251.003	7	238.727	6	220.208	5
Alh_140	Alh_26	69.5087	259.494	9	239.952	7	224.966	6	205.169	5
Alh_120	Alh_122	69.4898	258.276	8	247.946	7	232.396	6	212.768	5
Alh_133	Alh_147	95.085	256.475	8	228.894	5	228.894	5	228.894	5
Alh_237	Alh_131	51.0276	256.258	12	236.531	10	179.409	6	143.206	4
Alh_164	Alh_238	45.8606	254.229	11	222.379	8	195.647	6	195.647	6
Alh_115	Alh_135	49.6262	253.706	10	242.934	9	212.623	7	193.376	6
Alh_238	Alh_131	34.2723	252.067	12	243.835	11	216.555	9	178.989	7
Alh_237	Alh_132	62.2749	251.561	11	239.784	10	170.733	5	170.733	5
Alh_126	Alh_135	64.0404	251.502	8	251.502	8	251.502	8	232.255	7
Alh_164	Alh_233	68.7966	249.398	7	249.398	7	234.942	6	215.638	5
Alh_141	Alh_29	39.1586	247.875	10	236.496	9	208.549	7	208.549	7
Alh_114	Alh_238	48.3043	246.808	13	177.021	6	152.441	4	152.441	4
Alh_136	Alh_152	64.887	246.515	12	213.352	9	172.283	6	139.029	4
Alh_122	Alh_232	103.017	246.289	5	246.289	5	246.289	5	230.066	4
Alh_135	Alh_153	47.8774	245.905	7	245.905	7	245.905	7	245.905	7
Alh_117	Alh_154	86.2027	242.597	7	232.688	6	232.688	6	232.688	6
Alh_263	Alh_131	50.88	241.917	12	204.238	8	191.482	7	137.452	4
Alh_134	Alh_120	53.732	240.539	7	240.539	7	227.886	6	191.673	4
Alh_240	Alh_147	55.6414	240.259	10	210.654	7	196.423	6	196.423	6
Alh_84	Alh_247	70.8227	238.658	10	210.238	7	210.238	7	191.767	6
Alh_134	Alh_153	44.3609	236.986	10	219.893	8	206.111	7	167.789	5
Alh_267	Alh_154	47.9344	236.05	8	226.533	7	226.533	7	208.662	6
Alh_134	Alh_147	55.6556	235.761	10	227.331	9	212.28	8	174.407	6
Alh_266	Alh_135	46.5368	235.22	9	224.394	8	195.606	6	177.594	5
Alh_123	Alh_136	96.3916	233.939	5	233.939	5	233.939	5	216.326	4
Alh_156	Alh_232	35.8962	232.945	10	222.043	9	193.66	7	174.679	6
Alh_267	Alh_63	38.0061	232.436	9	223.449	8	194.108	6	177.23	5
Alh_231	Alh_265	51.2753	231.739	10	201.568	7	177.35	5	177.35	5
Alh_45	Alh_141	55.8786	231.344	9	221.198	8	194.795	6	176.983	5
Alh_45	Alh_150	57.6486	230.372	7	210.284	5	210.284	5	210.284	5
Alh_123	Alh_152	106.45	229.72	5	220.618	4	207.759	3	207.759	3
Alh_233	Alh_132	84.0285	228.686	8	208.329	6	181.134	4	181.134	4
Alh_114	Alh_163	78.7022	228.022	8	199.944	5	186.046	4	186.046	4
Alh_267	Alh_265	51.784	227.595	9	210.16	7	182.605	5	144.704	3
Alh_217	Alh_232	85.8666	226.076	6	226.076	6	226.076	6	226.076	6
Alh_134	Alh_249	118.627	225.418	5	225.418	5	211.707	4	195.366	3
Alh_120	Alh_132	102.834	224.501	5	215.666	4	201.03	3	201.03	3
Alh_217	Alh_132	39.3285	222.321	9	222.321	9	179.599	6	161.533	5
Alh_150	Alh_239	60.0098	220.944	8	220.944	8	206.663	7	190.577	6
Alh_52	Alh_163	62.9645	220.788	6	212.084	5	212.084	5	212.084	5
Alh_233	Alh_122	103.016	219.083	6	207.413	5	192.489	4	192.489	4
Alh_262	Alh_266	38.9521	218.887	11	188.458	8	174.637	7	140.708	5
Alh_120	Alh_238	39.1762	217.917	8	208.18	7	208.18	7	191.55	6
Alh_263	Alh_130	29.6574	216.878	13	178.668	9	147.193	7	94.9418	4
Alh_140	Alh_153	85.3119	216.47	5	205.362	4	190.189	3	190.189	3
Alh_150	Alh_248	55.0549	214.781	8	195.242	6	195.242	6	161.021	4
Alh_114	Alh_233	103.131	214.453	5	214.453	5	214.453	5	214.453	5
Alh_144	Alh_119	50.8836	213.688	8	205.44	7	189.94	6	189.94	6
Alh_156	Alh_122	38.1217	211.878	9	194.518	7	169.753	5	169.753	5
Alh_132	Alh_214	99.8279	211.077	5	202.062	4	188	3	188	3
Alh_135	Alh_214	49.7851	208.056	9	197.467	8	167.899	6	149.417	5
Alh_133	Alh_152	93.2987	208.047	7	180.371	4	180.371	4	180.371	4
Alh_156	Alh_135	48.1498	207.713	6	207.713	6	207.713	6	191.357	5
Alh_45	Alh_80	53.2466	206.515	6	206.515	6	191.538	5	191.538	5
Alh_61	Alh_262	66.4141	206.299	8	176.397	5	176.397	5	157.686	4
Alh_216	Alh_135	42.7065	206.061	8	206.061	8	190.64	7	173.14	6
Alh_266	Alh_232	37.4222	205.378	8	195.499	7	180.543	6	180.543	6
Alh_114	Alh_232	103.037	205.34	6	197.339	5	197.339	5	179.495	4
Alh_238	Alh_214	38.6648	204.021	8	194.392	7	194.392	7	174.576	6
Alh_266	Alh_137	46.2971	202.691	8	202.691	8	190.187	7	173.598	6
Alh_146	Alh_145	39.8531	201.477	9	171.566	6	171.566	6	171.566	6
Alh_52	Alh_152	60.3842	200.32	9	164.942	5	137.661	3	137.661	3
Alh_244	Alh_163	65.626	199.756	8	159.581	4	145.646	3	145.646	3
Alh_216	Alh_154	67.7635	199.584	5	199.584	5	183.875	4	183.875	4
Alh_51	Alh_63	55.2448	197.667	7	178.871	5	178.871	5	178.871	5
Alh_219	Alh_147	60.7535	197.46	5	185.514	4	185.514	4	185.514	4
Alh_52	Alh_133	64.2821	194.237	10	136.511	4	122.988	3	103.986	2
Alh_72	Alh_143	67.5997	192.39	7	180.986	6	166.348	5	108.882	2
Alh_267	Alh_239	56.5461	188.311	5	188.311	5	188.311	5	188.311	5
Alh_217	Alh_131	41.0359	187.943	10	168.881	8	113.216	4	94.3824	3
Alh_150	Alh_120	49.4388	187.333	8	177.502	7	164.425	6	146.658	5
Alh_126	Alh_154	60.2	187.126	5	175.966	4	175.966	4	175.966	4
Alh_233	Alh_154	60.348	186.998	5	175.577	4	175.577	4	175.577	4
Alh_132	Alh_154	44.3821	186.544	8	167.563	6	167.563	6	150.142	5
Alh_216	Alh_131	32.8322	185.561	10	154.786	7	125.517	5	108.493	4
Alh_263	Alh_238	27.7242	185.438	9	177.13	8	163.525	7	146.981	6
Alh_136	Alh_163	47.3257	183.129	10	141.668	6	99.0713	3	99.0713	3
Alh_239	Alh_63	33.491	182.483	8	173.976	7	159.187	6	139.812	5
Alh_237	Alh_130	38.3196	181.476	9	162.771	7	148.539	6	148.539	6
Alh_61	Alh_248	54.1881	181.114	7	161.056	5	161.056	5	161.056	5
Alh_219	Alh_136	59.0836	179.444	5	179.444	5	179.444	5	161.798	4
Alh_45	Alh_239	47.8371	178.73	6	169.645	5	169.645	5	150.493	4
Alh_117	Alh_137	47.2995	177.34	6	177.34	6	177.34	6	157.69	5
Alh_45	Alh_232	41.8964	177.339	8	155.785	6	114.141	3	114.141	3
Alh_164	Alh_26	70.3864	177.272	6	166.326	5	153.587	4	153.587	4
Alh_233	Alh_238	35.9309	176.899	9	149.671	6	149.671	6	114.486	4
Alh_219	Alh_137	55.1484	176.467	6	166.376	5	166.376	5	147.761	4
Alh_267	Alh_248	52.8656	176.319	6	166.273	5	151.449	4	151.449	4
Alh_126	Alh_131	32.8342	174.183	8	155.208	6	155.208	6	138.184	5
Alh_82	Alh_154	63.8759	173.545	5	163.148	4	148.842	3	148.842	3
Alh_115	Alh_154	49.5979	173.125	7	152.091	5	152.091	5	152.091	5
Alh_240	Alh_136	55.3077	172.968	7	154.095	5	141.516	4	123.841	3
Alh_219	Alh_163	61.1934	172.217	4	172.217	4	172.217	4	172.217	4
Alh_240	Alh_153	75.9786	172.195	6	160.976	5	132.521	3	114.175	2
Alh_164	Alh_163	49.9843	172.168	7	154.296	5	154.296	5	135.553	4
Alh_164	Alh_136	80.2949	170.802	7	153.715	5	124.204	3	106.544	2
Alh_156	Alh_136	39.7755	170.509	7	170.509	7	143.56	5	143.56	5
Alh_217	Alh_233	39.5697	170.472	8	150.866	6	121.847	4	103.959	3
Alh_267	Alh_137	46.5117	170.132	5	170.132	5	170.132	5	152.2	4
Alh_61	Alh_133	37.8093	169.847	7	160.694	6	147.174	5	147.174	5
Alh_135	Alh_137	46.2361	169.461	5	169.461	5	169.461	5	169.461	5
Alh_114	Alh_132	40.7905	169.215	9	139.341	6	126.776	5	109.141	4
Alh_144	Alh_163	61.365	168.74	6	158.928	5	128.266	3	128.266	3
Alh_244	Alh_136	83.98	168.342	6	168.342	6	127.352	3	109.691	2
Alh_140	Alh_147	55.8549	167.461	4	167.461	4	167.461	4	167.461	4
Alh_136	Alh_149	47.1827	167.2	9	135.072	6	92.8985	3	92.8985	3
Alh_143	Alh_124	57.5031	165.944	7	165.944	7	125.817	4	125.817	4
Alh_122	Alh_214	49.775	165.926	6	154.681	5	154.681	5	136.85	4
Alh_84	Alh_145	44.4883	165.5	7	165.5	7	137.817	5	119.023	4
Alh_159	Alh_122	48.5281	165.425	8	132.496	5	102.735	3	102.735	3
Alh_114	Alh_152	54.1448	165.337	6	147.851	4	147.851	4	131.228	3
Alh_217	Alh_154	46.6284	164.327	6	164.327	6	149.839	5	149.839	5
Alh_73	Alh_265	27.2714	164.305	11	114.142	6	84.4169	4	48.3659	2
Alh_136	Alh_133	63.9768	162.507	3	162.507	3	162.507	3	162.507	3
Alh_240	Alh_137	79.5292	162.364	5	162.364	5	162.364	5	143.954	4
Alh_237	Alh_238	30.8174	161.6	8	152.286	7	127.083	5	108.869	4
Alh_267	Alh_147	41.9075	161.385	6	161.385	6	161.385	6	106.428	3
Alh_267	Alh_153	48.4971	160.053	5	160.053	5	144.213	4	126.384	3
Alh_156	Alh_154	54.7869	159.853	6	150.712	5	138.208	4	138.208	4
Alh_244	Alh_152	60.8502	159.742	6	150.337	5	124.254	3	107.631	2
Alh_134	Alh_149	55.3566	159.125	8	150.694	7	109.538	4	55.3566	1
Alh_133	Alh_163	37.8819	158.35	8	119.275	4	119.275	4	119.275	4
Alh_162	Alh_26	51.414	157.914	6	146.968	5	133.32	4	113.728	3
Alh_219	Alh_153	60.7622	157.443	5	135.539	3	135.539	3	135.539	3
Alh_162	Alh_131	41.3129	156.607	8	136.74	6	112.171	4	92.2015	3
Alh_262	Alh_130	30.2436	156.2	9	130.244	6	116.966	5	116.966	5
Alh_135	Alh_233	63.859	154.294	5	154.294	5	138.91	4	138.91	4
Alh_133	Alh_232	42.3328	152.837	7	141.112	6	126.519	5	107.012	4
Alh_133	Alh_63	33.9664	152.047	8	125.121	5	111.244	4	93.0821	3
Alh_114	Alh_131	51.6923	151.717	8	142.842	7	75.4841	2	75.4841	2
Alh_114	Alh_26	53.7406	151.654	5	151.654	5	151.654	5	132.066	4
Alh_61	Alh_144	65.772	149.6	5	149.6	5	120.889	3	102.223	2
Alh_234	Alh_136	31.5356	147.449	8	138.677	7	94.7991	4	78.5624	3
Alh_61	Alh_232	39.9105	147.399	8	106.829	4	91.5603	3	91.5603	3
Alh_73	Alh_163	64.4013	146.538	4	146.538	4	133.069	3	133.069	3
Alh_117	Alh_147	33.8254	146.465	6	137.063	5	137.063	5	137.063	5
Alh_117	Alh_132	57.3276	146.199	6	137.812	5	122.204	4	83.9802	2
Alh_244	Alh_131	32.8179	145.376	8	136.468	7	84.4865	3	84.4865	3
Alh_234	Alh_238	34.8167	145.089	7	114.026	4	114.026	4	114.026	4
Alh_240	Alh_152	36.8325	144.444	6	123.692	4	123.692	4	123.692	4
Alh_132	Alh_147	41.7892	142.589	6	122.64	4	122.64	4	122.64	4
Alh_115	Alh_131	32.8586	142.277	8	123.177	6	80.4775	3	80.4775	3
Alh_232	Alh_154	60.337	141.456	4	120.537	2	120.537	2	120.537	2
Alh_117	Alh_153	46.8407	140.088	6	128.785	5	102.525	3	102.525	3
Alh_117	Alh_163	44.5092	139.849	6	122.584	4	122.584	4	122.584	4
Alh_133	Alh_124	61.4154	139.621	5	121.583	3	108.644	2	108.644	2
Alh_164	Alh_131	29.1811	139.328	7	128.295	6	96.8829	4	76.9189	3
Alh_52	Alh_141	34.6276	139.117	7	119.23	5	105.841	4	105.841	4
Alh_162	Alh_149	69.0331	138.265	4	129.368	3	129.368	3	129.368	3
Alh_136	Alh_249	51.0965	138.054	4	127.138	3	127.138	3	127.138	3
Alh_214	Alh_154	49.5083	136.751	6	118.418	4	118.418	4	118.418	4
Alh_144	Alh_152	45.088	136.333	4	136.333	4	120.616	3	120.616	3
Alh_132	Alh_232	37.5147	136.24	7	107.256	4	107.256	4	107.256	4
Alh_356	Alh_119	56.7551	135.874	5	116.969	3	103.385	2	103.385	2
Alh_45	Alh_131	51.3599	135.715	5	127.112	4	115.053	3	96.1918	2
Alh_154	Alh_131	36.9322	135.56	7	115.686	5	102.877	4	83.2643	3
Alh_140	Alh_163	55.8549	134.99	3	134.99	3	134.99	3	134.99	3
Alh_61	Alh_117	32.2897	134.273	7	114.743	5	101.501	4	82.6477	3
Alh_61	Alh_150	57.2843	132.229	5	123.321	4	123.321	4	85.4297	2
Alh_267	Alh_34	27.8968	131.513	7	121.004	6	107.741	5	73.5849	3
Alh_262	Alh_239	73.087	131.206	4	120.879	3	120.879	3	120.879	3
Alh_356	Alh_144	54.7756	130.455	5	130.455	5	87.0655	2	87.0655	2
Alh_267	Alh_124	86.9517	130.334	3	130.334	3	130.334	3	111.546	2
Alh_266	Alh_153	35.6929	129.944	5	121.529	4	121.529	4	121.529	4
Alh_117	Alh_231	40.9759	129.768	5	118.155	4	118.155	4	118.155	4
Alh_61	Alh_239	25.4349	128.352	7	107.515	5	107.515	5	89.7865	4
Alh_235	Alh_141	40.7052	127.199	5	127.199	5	127.199	5	91.361	3
Alh_217	Alh_147	46.714	126.194	4	126.194	4	126.194	4	126.194	4
Alh_61	Alh_119	44.108	124.795	6	124.795	6	84.3237	3	66.9946	2
Alh_132	Alh_163	45.7165	124.546	5	116.313	4	116.313	4	116.313	4
Alh_156	Alh_153	54.7519	123.992	4	115.087	3	115.087	3	115.087	3
Alh_51	Alh_267	48.6954	123.779	5	104.194	3	104.194	3	85.0652	2
Alh_135	Alh_232	64.0404	123.559	4	123.559	4	123.559	4	85.2838	2
Alh_216	Alh_147	51.3795	123.409	4	123.409	4	108.012	3	108.012	3
Alh_72	Alh_29	61.0113	122.881	4	111.9	3	99.4519	2	99.4519	2
Alh_239	Alh_132	39.3855	122.246	4	122.246	4	122.246	4	103.675	3
Alh_267	Alh_150	26.7644	122.093	6	122.093	6	106.38	5	70.1684	3
Alh_72	Alh_239	71.9416	121.678	4	111.38	3	111.38	3	93.4637	2
Alh_262	Alh_267	58.2479	121.275	5	101.628	3	101.628	3	81.757	2
Alh_267	Alh_215	25.7654	120.9	6	120.9	6	91.1807	4	71.9874	3
Alh_238	Alh_232	24.037	120.863	7	111.992	6	83.958	4	45.9868	2
Alh_241	Alh_134	43.3457	120.714	6	109.888	5	97.8062	4	64.0065	2
Alh_267	Alh_152	46.4275	120.567	4	120.567	4	120.567	4	102.402	3
Alh_214	Alh_131	32.6164	120.058	6	111.052	5	82.1746	3	82.1746	3
Alh_52	Alh_117	65.0398	119.251	3	110.317	2	110.317	2	110.317	2
Alh_248	Alh_29	25.3559	118.72	7	86.6287	4	86.6287	4	70.3155	3
Alh_73	Alh_149	57.5773	117.346	4	117.346	4	89.8517	2	89.8517	2
Alh_84	Alh_63	89.0009	117.235	3	107.068	2	107.068	2	89.0009	1
Alh_240	Alh_163	56.5255	117.224	5	96.2841	3	81.8616	2	81.8616	2
Alh_52	Alh_248	34.6319	116.271	6	95.2096	4	65.4478	2	65.4478	2
Alh_234	Alh_131	29.3201	116.112	6	107.205	5	91.6162	4	73.7571	3
Alh_267	Alh_29	37.2595	113.476	6	93.1009	4	93.1009	4	57.4389	2
Alh_144	Alh_267	34.2044	113.356	5	113.356	5	113.356	5	77.386	3
Alh_216	Alh_163	51.1248	112.662	4	112.662	4	97.5089	3	97.5089	3
Alh_120	Alh_154	35.032	112.601	6	93.2243	4	79.7971	3	79.7971	3
Alh_126	Alh_147	51.4954	112.25	3	112.25	3	112.25	3	112.25	3
Alh_356	Alh_236	45.6978	112.219	4	103.797	3	90.3393	2	90.3393	2
Alh_164	Alh_152	61.1057	112.131	4	102.726	3	102.726	3	83.9927	2
Alh_72	Alh_248	36.4631	111.429	5	90.2269	3	90.2269	3	90.2269	3
Alh_150	Alh_154	70.4098	111.415	4	101.779	3	88.688	2	70.4098	1
Alh_132	Alh_137	41.6902	111.027	5	100.005	4	100.005	4	65.7941	2
Alh_233	Alh_153	44.9361	110.155	4	99.0947	3	99.0947	3	99.0947	3
Alh_131	Alh_137	36.4263	110.134	5	110.134	5	97.6298	4	62.6299	2
Alh_135	Alh_163	31.4305	109.026	4	109.026	4	109.026	4	109.026	4
Alh_126	Alh_153	44.9277	108.633	4	98.473	3	98.473	3	98.473	3
Alh_135	Alh_132	34.9094	108.566	6	87.0335	4	74.0326	3	55.9674	2
Alh_267	Alh_232	70.3526	108.521	4	87.0384	2	87.0384	2	70.3526	1
Alh_234	Alh_152	46.8367	108.282	3	108.282	3	108.282	3	108.282	3
Alh_72	Alh_267	25.2124	108.1	7	77.0563	4	48.1921	2	48.1921	2
Alh_52	Alh_150	45.6517	107.8	3	107.8	3	107.8	3	107.8	3
Alh_233	Alh_147	45.6383	107.42	3	107.42	3	107.42	3	107.42	3
Alh_52	Alh_131	65.3121	107.192	4	98.4438	3	82.702	2	65.3121	1
Alh_116	Alh_120	40.6428	107.037	5	97.8269	4	82.3137	3	82.3137	3
Alh_117	Alh_63	28.1546	106.357	6	89.6172	4	89.6172	4	70.8605	3
Alh_134	Alh_163	54.1514	105.97	4	97.4239	3	97.4239	3	78.0213	2
Alh_116	Alh_154	46.7008	105.52	3	105.52	3	105.52	3	105.52	3
Alh_232	Alh_131	29.4332	104.434	6	75.0307	3	75.0307	3	75.0307	3
Alh_52	Alh_262	42.5206	104.308	4	104.308	4	76.7735	2	76.7735	2
Alh_45	Alh_143	56.5508	103.403	4	94.2976	3	94.2976	3	56.5508	1
Alh_73	Alh_152	46.8441	103.324	3	103.324	3	91.0768	2	91.0768	2
Alh_117	Alh_133	42.0607	103.213	4	93.5042	3	93.5042	3	93.5042	3
Alh_132	Alh_63	34.3781	102.938	6	93.2937	5	34.3781	1	34.3781	1
Alh_123	Alh_149	69.183	102.829	3	93.5258	2	93.5258	2	93.5258	2
Alh_234	Alh_26	36.5231	102.1	6	74.0243	3	59.0466	2	59.0466	2
Alh_168	Alh_134	51.2979	102.032	2	102.032	2	102.032	2	102.032	2
Alh_126	Alh_134	51.3909	101.864	2	101.864	2	101.864	2	101.864	2
Alh_115	Alh_134	51.2101	101.264	2	101.264	2	101.264	2	101.264	2
Alh_52	Alh_232	42.6113	100.278	6	70.2926	3	42.6113	1	42.6113	1
Alh_52	Alh_132	37.158	99.4227	5	78.968	3	65.3887	2	65.3887	2
Alh_143	Alh_29	35.7098	98.6568	4	98.6568	4	83.1815	3	64.4623	2
Alh_233	Alh_131	33.4166	98.6039	5	80.5697	3	65.4566	2	65.4566	2
Alh_45	Alh_117	36.5275	98.4561	3	98.4561	3	98.4561	3	98.4561	3
Alh_126	Alh_163	51.1248	97.9492	3	97.9492	3	97.9492	3	97.9492	3
Alh_61	Alh_141	50.3439	97.8201	3	85.9072	2	85.9072	2	85.9072	2
Alh_244	Alh_149	59.5541	97.8009	3	89.0529	2	89.0529	2	89.0529	2
Alh_116	Alh_231	41.1972	97.4128	4	86.9521	3	86.9521	3	86.9521	3
Alh_150	Alh_233	21.5898	97.4003	5	97.4003	5	82.4781	4	63.0197	3
Alh_132	Alh_152	45.7165	97.1702	3	97.1702	3	97.1702	3	97.1702	3
Alh_162	Alh_238	32.2786	97.0881	7	48.2775	2	32.2786	1	32.2786	1
Alh_136	Alh_248	36.7603	96.9806	5	87.6556	4	74.367	3	57.641	2
Alh_145	Alh_122	39.348	96.5451	5	76.3145	3	62.2077	2	62.2077	2
Alh_136	Alh_120	53.2871	95.9182	4	84.3747	3	70.9475	2	53.2871	1
Alh_114	Alh_136	27.9463	95.0357	4	95.0357	4	95.0357	4	77.3757	3
Alh_82	Alh_147	58.8063	94.2346	3	94.2346	3	80.3763	2	80.3763	2
Alh_52	Alh_265	20.6499	94.064	6	85.0204	5	54.1618	3	20.6499	1
Alh_117	Alh_152	30.6278	93.8695	5	70.9801	3	55.0518	2	55.0518	2
Alh_149	Alh_63	34.3082	93.7373	3	93.7373	3	93.7373	3	93.7373	3
Alh_51	Alh_29	38.8759	93.7292	3	93.7292	3	93.7292	3	93.7292	3
Alh_233	Alh_163	46.3437	93.7104	3	93.7104	3	93.7104	3	93.7104	3
Alh_114	Alh_149	29.4988	93.0333	5	74.9854	3	74.9854	3	74.9854	3
Alh_267	Alh_163	46.4275	92.7736	4	82.2813	3	82.2813	3	46.4275	1
Alh_217	Alh_163	46.7099	92.7603	3	92.7603	3	92.7603	3	92.7603	3
Alh_262	Alh_133	39.6651	92.5873	4	80.6546	3	66.4571	2	66.4571	2
Alh_248	Alh_63	31.6534	92.4672	4	83.9694	3	83.9694	3	83.9694	3
Alh_72	Alh_232	42.0506	92.434	4	71.6502	2	71.6502	2	71.6502	2
Alh_131	Alh_163	22.4652	92.4099	5	81.5744	4	81.5744	4	43.6983	2
Alh_131	Alh_265	51.7871	92.3651	2	92.3651	2	92.3651	2	92.3651	2
Alh_152	Alh_63	33.6309	92.1942	4	82.9752	3	82.9752	3	64.9129	2
Alh_244	Alh_26	34.521	91.7418	4	83.2806	3	83.2806	3	83.2806	3
Alh_217	Alh_149	46.6179	91.6749	3	91.6749	3	91.6749	3	91.6749	3
Alh_158	Alh_137	48.6597	91.0703	3	79.3578	2	79.3578	2	79.3578	2
Alh_131	Alh_153	36.461	90.6625	4	81.3997	3	81.3997	3	62.421	2
Alh_135	Alh_147	31.5571	90.1399	4	79.0413	3	79.0413	3	79.0413	3
Alh_72	Alh_149	27.717	89.4309	4	89.4309	4	75.2806	3	75.2806	3
Alh_116	Alh_267	58.3649	88.5594	3	77.5513	2	77.5513	2	58.3649	1
Alh_84	Alh_124	44.1094	88.5171	4	76.7544	3	61.8412	2	44.1094	1
Alh_144	Alh_63	38.797	87.7056	3	87.7056	3	75.2606	2	75.2606	2
Alh_266	Alh_147	24.656	87.6832	5	68.3611	3	68.3611	3	68.3611	3
Alh_61	Alh_132	24.3801	86.8062	5	77.3527	4	61.9806	3	44.4918	2
Alh_133	Alh_265	36.7735	86.4153	5	68.1183	3	55.7866	2	36.7735	1
Alh_232	Alh_153	44.9277	85.8288	3	74.5314	2	74.5314	2	74.5314	2
Alh_141	Alh_150	40.198	85.5285	4	74.6773	3	74.6773	3	40.198	1
Alh_141	Alh_246	40.237	84.8389	3	84.8389	3	84.8389	3	66.7051	2
Alh_217	Alh_137	25.7493	84.4735	4	84.4735	4	69.4847	3	69.4847	3
Alh_117	Alh_131	57.656	84.42	2	84.42	2	84.42	2	84.42	2
Alh_232	Alh_63	36.9305	84.3985	4	84.3985	4	55.6586	2	36.9305	1
Alh_143	Alh_63	35.7098	84.3844	4	84.3844	4	70.6438	3	35.7098	1
Alh_134	Alh_214	52.1765	84.2143	2	84.2143	2	84.2143	2	84.2143	2
Alh_120	Alh_26	29.5169	83.9427	4	73.4525	3	58.4614	2	58.4614	2
Alh_235	Alh_143	40.6576	83.2802	3	83.2802	3	83.2802	3	65.0565	2
Alh_140	Alh_136	54.0691	82.8253	3	82.8253	3	54.0691	1	54.0691	1
Alh_29	Alh_80	44.9852	82.7074	3	82.7074	3	82.7074	3	65.0257	2
Alh_132	Alh_153	41.8351	82.1476	5	41.8351	1	41.8351	1	41.8351	1
Alh_232	Alh_137	55.1636	82.0292	3	73.9982	2	73.9982	2	55.1636	1
Alh_262	Alh_156	43.5434	81.8456	4	70.9514	3	43.5434	1	43.5434	1
Alh_133	Alh_29	30.1648	81.2675	5	64.6152	3	50.3643	2	50.3643	2
Alh_265	Alh_80	22.1167	81.1817	6	37.213	2	22.1167	1	22.1167	1
Alh_131	Alh_147	22.4722	81.1194	4	81.1194	4	81.1194	4	43.9767	2
Alh_216	Alh_136	32.212	81.0051	3	81.0051	3	81.0051	3	81.0051	3
Alh_132	Alh_34	27.7185	80.4701	4	70.2364	3	70.2364	3	70.2364	3
Alh_240	Alh_149	56.0941	80.2993	2	80.2993	2	80.2993	2	80.2993	2
Alh_150	Alh_132	27.044	80.2714	4	80.2714	4	64.6658	3	27.044	1
Alh_214	Alh_153	34.076	79.5217	4	58.253	2	58.253	2	58.253	2
Alh_117	Alh_29	30.6253	79.1134	4	70.1807	3	70.1807	3	51.3965	2
Alh_72	Alh_133	31.3296	78.5792	4	66.655	3	52.866	2	52.866	2
Alh_82	Alh_137	63.8793	78.4149	2	78.4149	2	63.8793	1	63.8793	1
Alh_163	Alh_249	38.9508	78.2641	3	67.6963	2	67.6963	2	67.6963	2
Alh_150	Alh_26	36.4052	78.0367	4	68.1415	3	54.1257	2	36.4052	1
Alh_116	Alh_163	44.492	77.8496	3	69.1814	2	69.1814	2	69.1814	2
Alh_52	Alh_29	23.6781	77.8264	5	57.9955	3	44.042	2	44.042	2
Alh_266	Alh_163	25.6706	77.5198	4	69.2192	3	69.2192	3	69.2192	3
Alh_248	Alh_124	37.3139	77.496	3	77.496	3	77.496	3	58.7277	2
Alh_135	Alh_238	45.8499	77.4905	3	68.3318	2	68.3318	2	68.3318	2
Alh_115	Alh_153	34.0731	77.456	4	57.9504	2	57.9504	2	57.9504	2
Alh_116	Alh_29	28.8829	77.3247	4	68.3903	3	68.3903	3	49.872	2
Alh_239	Alh_265	31.2894	77.1411	4	57.3297	2	57.3297	2	57.3297	2
Alh_239	Alh_231	35.9922	76.6622	4	54.2504	2	54.2504	2	35.9922	1
Alh_116	Alh_132	57.4803	76.3237	2	76.3237	2	76.3237	2	57.4803	1
Alh_237	Alh_136	46.9219	76.1999	3	76.1999	3	46.9219	1	46.9219	1
Alh_133	Alh_149	29.3084	75.5883	4	66.8946	3	66.8946	3	49.5935	2
Alh_115	Alh_137	25.7896	75.5262	4	66.8012	3	66.8012	3	48.1883	2
Alh_262	Alh_132	28.8409	75.3482	5	57.2098	3	28.8409	1	28.8409	1
Alh_150	Alh_153	33.4389	75.3414	4	65.7046	3	51.9091	2	33.4389	1
Alh_45	Alh_152	38.3778	75.2786	4	53.1373	2	38.3778	1	38.3778	1
Alh_126	Alh_137	55.0417	73.6546	2	73.6546	2	73.6546	2	55.0417	1
Alh_215	Alh_149	41.1488	73.5802	3	61.7887	2	61.7887	2	61.7887	2
Alh_124	Alh_63	33.9329	73.3153	4	63.9966	3	33.9329	1	33.9329	1
Alh_52	Alh_149	44.3507	73.1915	2	73.1915	2	73.1915	2	73.1915	2
Alh_233	Alh_137	54.2121	73.1535	2	73.1535	2	73.1535	2	54.2121	1
Alh_52	Alh_143	30.0232	72.7111	4	63.4277	3	50.1841	2	50.1841	2
Alh_135	Alh_26	30.2579	72.4999	3	72.4999	3	59.2877	2	59.2877	2
Alh_117	Alh_232	34.5189	72.0314	4	51.5501	2	51.5501	2	34.5189	1
Alh_158	Alh_153	48.4623	71.7616	2	71.7616	2	71.7616	2	71.7616	2
Alh_116	Alh_232	35.091	71.6959	4	52.3124	2	52.3124	2	35.091	1
Alh_134	Alh_152	23.5449	71.4007	4	61.2788	3	61.2788	3	23.5449	1
Alh_144	Alh_131	22.4663	71.2342	4	71.2342	4	41.1864	2	22.4663	1
Alh_116	Alh_153	46.6861	70.3417	3	58.9008	2	46.6861	1	46.6861	1
Alh_145	Alh_143	34.927	69.2382	2	69.2382	2	69.2382	2	69.2382	2
Alh_141	Alh_247	26.4693	68.9947	3	68.9947	3	68.9947	3	50.8609	2
Alh_234	Alh_149	68.8601	68.8601	1	68.8601	1	68.8601	1	68.8601	1
Alh_120	Alh_131	32.5059	68.7579	3	68.7579	3	55.1025	2	55.1025	2
Alh_141	Alh_145	34.3037	68.4886	2	68.4886	2	68.4886	2	68.4886	2
Alh_163	Alh_63	34.301	68.1402	4	48.5808	2	34.301	1	34.301	1
Alh_248	Alh_231	29.6405	66.8995	4	55.5753	3	29.6405	1	29.6405	1
Alh_116	Alh_137	47.3085	66.8981	2	66.8981	2	66.8981	2	47.3085	1
Alh_217	Alh_153	23.7004	65.9248	4	54.7856	3	40.5933	2	23.7004	1
Alh_235	Alh_29	27.2303	64.4332	3	64.4332	3	50.5681	2	50.5681	2
Alh_235	Alh_248	26.2163	64.4302	4	44.5061	2	44.5061	2	26.2163	1
Alh_217	Alh_152	34.6287	64.0222	2	64.0222	2	64.0222	2	64.0222	2
Alh_132	Alh_124	43.1413	63.6069	2	63.6069	2	63.6069	2	63.6069	2
Alh_235	Alh_239	26.2057	63.5587	4	54.0536	3	26.2057	1	26.2057	1
Alh_235	Alh_267	28.7466	63.0426	3	63.0426	3	49.3293	2	49.3293	2
Alh_116	Alh_63	22.525	62.5538	3	62.5538	3	62.5538	3	43.8257	2
Alh_239	Alh_163	28.2429	62.4778	3	52.0061	2	52.0061	2	52.0061	2
Alh_61	Alh_51	22.4408	62.3897	3	62.3897	3	62.3897	3	44.0841	2
Alh_61	Alh_235	24.3978	61.7036	3	61.7036	3	47.4478	2	47.4478	2
Alh_136	Alh_233	33.9963	61.435	2	61.435	2	61.435	2	61.435	2
Alh_248	Alh_132	52.8468	61.3743	2	52.8468	1	52.8468	1	52.8468	1
Alh_126	Alh_136	34.1631	61.3467	2	61.3467	2	61.3467	2	61.3467	2
Alh_119	Alh_152	32.2121	61.3282	2	61.3282	2	61.3282	2	61.3282	2
Alh_132	Alh_265	23.1142	60.3254	4	52.2607	3	23.1142	1	23.1142	1
Alh_61	Alh_143	51.7415	59.9179	2	51.7415	1	51.7415	1	51.7415	1
Alh_144	Alh_133	21.8761	59.6406	3	59.6406	3	59.6406	3	42.2825	2
Alh_217	Alh_136	23.0971	59.6322	4	40.7105	2	40.7105	2	23.0971	1
Alh_115	Alh_163	35.6609	59.3027	2	59.3027	2	59.3027	2	59.3027	2
Alh_61	Alh_152	15.069	59.1201	5	40.7466	3	0	0	0	0
Alh_115	Alh_147	34.8175	58.6948	2	58.6948	2	58.6948	2	58.6948	2
Alh_84	Alh_117	34.1188	58.6425	2	58.6425	2	58.6425	2	58.6425	2
Alh_136	Alh_214	22.8063	58.5669	3	58.5669	3	58.5669	3	22.8063	1
Alh_120	Alh_163	33.7576	57.934	2	57.934	2	57.934	2	57.934	2
Alh_115	Alh_136	22.8287	57.8349	3	57.8349	3	57.8349	3	22.8287	1
Alh_45	Alh_163	41.7986	57.6882	2	57.6882	2	41.7986	1	41.7986	1
Alh_159	Alh_154	30.0695	57.6653	3	46.1758	2	46.1758	2	30.0695	1
Alh_120	Alh_147	33.7576	57.3928	2	57.3928	2	57.3928	2	57.3928	2
Alh_116	Alh_131	57.392	57.392	1	57.392	1	57.392	1	57.392	1
Alh_150	Alh_137	28.9501	57.069	3	47.4322	2	47.4322	2	28.9501	1
Alh_51	Alh_124	37.4087	56.5372	2	56.5372	2	56.5372	2	37.4087	1
Alh_120	Alh_137	24.9953	56.4674	3	46.1286	2	46.1286	2	46.1286	2
Alh_158	Alh_147	41.5182	56.1336	2	56.1336	2	41.5182	1	41.5182	1
Alh_216	Alh_137	55.3358	55.3358	1	55.3358	1	55.3358	1	55.3358	1
Alh_51	Alh_144	39.5928	55.1288	2	55.1288	2	39.5928	1	39.5928	1
Alh_141	Alh_63	45.0104	54.4802	2	45.0104	1	45.0104	1	45.0104	1
Alh_117	Alh_149	25.1162	53.7852	4	25.1162	1	25.1162	1	25.1162	1
Alh_61	Alh_131	23.6286	53.7467	3	53.7467	3	40.1358	2	23.6286	1
Alh_137	Alh_63	30.9139	53.7214	3	45.2074	2	30.9139	1	30.9139	1
Alh_136	Alh_63	24.9455	53.5923	3	53.5923	3	41.1351	2	24.9455	1
Alh_82	Alh_149	41.2927	53.5759	2	53.5759	2	41.2927	1	41.2927	1
Alh_116	Alh_147	27.4685	53.5592	2	53.5592	2	53.5592	2	53.5592	2
Alh_216	Alh_153	29.6569	53.531	2	53.531	2	53.531	2	53.531	2
Alh_262	Alh_232	29.5996	53.3248	3	43.0587	2	29.5996	1	29.5996	1
Alh_117	Alh_124	34.4806	53.0911	2	53.0911	2	53.0911	2	34.4806	1
Alh_248	Alh_163	28.0823	53.0447	3	42.5763	2	28.0823	1	28.0823	1
Alh_159	Alh_137	30.3065	52.8249	3	43.6044	2	30.3065	1	30.3065	1
Alh_51	Alh_133	19.967	52.772	3	52.772	3	38.5218	2	0	0
Alh_247	Alh_150	21.2781	52.5663	3	52.5663	3	38.6799	2	21.2781	1
Alh_140	Alh_152	29.9663	52.5423	2	52.5423	2	52.5423	2	52.5423	2
Alh_122	Alh_238	12.0255	52.0952	5	12.0255	1	0	0	0	0
Alh_84	Alh_116	35.0544	51.7529	2	51.7529	2	51.7529	2	35.0544	1
Alh_215	Alh_132	26.3351	51.6213	2	51.6213	2	51.6213	2	51.6213	2
Alh_246	Alh_239	26.3297	51.5749	3	41.6678	2	26.3297	1	26.3297	1
Alh_117	Alh_141	36.3172	51.4408	2	51.4408	2	36.3172	1	36.3172	1
Alh_72	Alh_117	42.814	51.3544	2	42.814	1	42.814	1	42.814	1
Alh_232	Alh_147	51.3082	51.3082	1	51.3082	1	51.3082	1	51.3082	1
Alh_150	Alh_231	32.7181	51.29	2	51.29	2	51.29	2	32.7181	1
Alh_52	Alh_239	30.8159	51.2729	3	30.8159	1	30.8159	1	30.8159	1
Alh_232	Alh_163	51.1178	51.1178	1	51.1178	1	51.1178	1	51.1178	1
Alh_214	Alh_137	22.3374	50.9993	3	41.5305	2	41.5305	2	22.3374	1
Alh_122	Alh_131	28.884	50.3642	3	41.3879	2	28.884	1	28.884	1
Alh_122	Alh_132	24.1059	50.2387	3	42.0055	2	42.0055	2	24.1059	1
Alh_248	Alh_154	23.8826	50.0575	3	50.0575	3	23.8826	1	23.8826	1
Alh_45	Alh_136	50.0139	50.0139	1	50.0139	1	50.0139	1	50.0139	1
Alh_153	Alh_29	35.7311	49.7137	2	49.7137	2	35.7311	1	35.7311	1
Alh_52	Alh_136	49.5685	49.5685	1	49.5685	1	49.5685	1	49.5685	1
Alh_72	Alh_80	24.8771	49.5316	2	49.5316	2	49.5316	2	49.5316	2
Alh_141	Alh_133	31.3105	49.3339	2	49.3339	2	49.3339	2	31.3105	1
Alh_117	Alh_246	34.5076	49.2647	2	49.2647	2	34.5076	1	34.5076	1
Alh_144	Alh_29	36.5689	49.0099	2	49.0099	2	36.5689	1	36.5689	1
Alh_265	Alh_63	35.1087	48.8824	2	48.8824	2	35.1087	1	35.1087	1
Alh_150	Alh_133	36.5087	48.8343	2	48.8343	2	36.5087	1	36.5087	1
Alh_72	Alh_132	16.0366	48.784	4	29.6731	2	16.0366	1	0	0
Alh_117	Alh_235	34.0223	48.5601	2	48.5601	2	34.0223	1	34.0223	1
Alh_267	Alh_143	19.4419	48.3354	3	37.4468	2	37.4468	2	0	0
Alh_235	Alh_116	34.3577	48.2588	2	48.2588	2	34.3577	1	34.3577	1
Alh_153	Alh_63	31.0238	48.043	3	31.0238	1	31.0238	1	31.0238	1
Alh_219	Alh_152	18.7083	47.9523	3	36.023	2	36.023	2	0	0
Alh_267	Alh_145	28.2892	47.8911	2	47.8911	2	47.8911	2	28.2892	1
Alh_164	Alh_149	18.7685	47.8202	4	18.7685	1	18.7685	1	0	0
Alh_265	Alh_29	35.1749	47.6094	2	47.6094	2	35.1749	1	35.1749	1
Alh_117	Alh_265	26.0193	47.5722	3	26.0193	1	26.0193	1	26.0193	1
Alh_152	Alh_265	22.1929	46.8505	3	46.8505	3	22.1929	1	22.1929	1
Alh_246	Alh_150	25.5667	46.8448	2	46.8448	2	46.8448	2	46.8448	2
Alh_136	Alh_263	45.9993	45.9993	1	45.9993	1	45.9993	1	45.9993	1
Alh_72	Alh_34	18.6004	45.9116	3	34.6971	2	34.6971	2	0	0
Alh_356	Alh_151	26.9979	45.5376	3	26.9979	1	26.9979	1	26.9979	1
Alh_266	Alh_152	23.4868	45.386	2	45.386	2	45.386	2	45.386	2
Alh_158	Alh_149	34.5434	45.2738	2	34.5434	1	34.5434	1	34.5434	1
Alh_134	Alh_63	32.8771	45.2047	2	45.2047	2	32.8771	1	32.8771	1
Alh_72	Alh_150	16.8914	44.7238	3	33.7584	2	33.7584	2	0	0
Alh_133	Alh_239	34.2628	44.6103	2	34.2628	1	34.2628	1	34.2628	1
Alh_239	Alh_232	34.6524	44.3912	2	34.6524	1	34.6524	1	34.6524	1
Alh_149	Alh_29	23.6781	44.2215	2	44.2215	2	44.2215	2	44.2215	2
Alh_163	Alh_29	23.6781	44.2199	2	44.2199	2	44.2199	2	44.2199	2
Alh_238	Alh_154	16.0168	44.1507	4	16.0168	1	16.0168	1	0	0
Alh_149	Alh_124	29.8678	44.1423	2	44.1423	2	29.8678	1	29.8678	1
Alh_262	Alh_80	25.0129	44.1275	3	25.0129	1	25.0129	1	25.0129	1
Alh_120	Alh_153	23.6389	43.9528	3	23.6389	1	23.6389	1	23.6389	1
Alh_72	Alh_163	27.717	43.9167	2	43.9167	2	43.9167	2	27.717	1
Alh_61	Alh_154	23.67	43.8595	2	43.8595	2	43.8595	2	43.8595	2
Alh_136	Alh_135	26.4647	43.4366	2	43.4366	2	43.4366	2	26.4647	1
Alh_262	Alh_248	31.7996	42.9483	2	31.7996	1	31.7996	1	31.7996	1
Alh_116	Alh_133	33.2456	42.9431	2	33.2456	1	33.2456	1	33.2456	1
Alh_61	Alh_163	18.1351	42.9323	3	31.0358	2	18.1351	1	0	0
Alh_52	Alh_124	22.3425	42.5139	2	42.5139	2	42.5139	2	42.5139	2
Alh_84	Alh_265	33.1588	42.4436	2	33.1588	1	33.1588	1	33.1588	1
Alh_117	Alh_26	12.0388	42.3168	4	12.0388	1	0	0	0	0
Alh_248	Alh_131	42.0454	42.0454	1	42.0454	1	42.0454	1	42.0454	1
Alh_267	Alh_247	28.0443	41.7247	2	41.7247	2	28.0443	1	28.0443	1
Alh_117	Alh_136	18.2262	41.508	3	31.5408	2	18.2262	1	0	0
Alh_247	Alh_132	27.7279	41.4622	2	41.4622	2	27.7279	1	27.7279	1
Alh_235	Alh_132	26.9656	41.0467	2	41.0467	2	26.9656	1	26.9656	1
Alh_262	Alh_141	19.9352	40.8096	3	19.9352	1	19.9352	1	0	0
Alh_82	Alh_153	30.8408	40.3774	2	30.8408	1	30.8408	1	30.8408	1
Alh_246	Alh_143	40.2334	40.2334	1	40.2334	1	40.2334	1	40.2334	1
Alh_132	Alh_149	20.8619	40.0137	2	40.0137	2	40.0137	2	20.8619	1
Alh_262	Alh_143	19.9804	39.9935	3	19.9804	1	19.9804	1	0	0
Alh_144	Alh_265	27.3174	39.8869	2	39.8869	2	27.3174	1	27.3174	1
Alh_124	Alh_265	31.7241	39.864	2	31.7241	1	31.7241	1	31.7241	1
Alh_262	Alh_131	11.6289	39.8331	4	0	0	0	0	0	0
Alh_156	Alh_147	22.3271	39.739	3	22.3271	1	22.3271	1	22.3271	1
Alh_158	Alh_124	20.7064	39.6476	2	39.6476	2	39.6476	2	20.7064	1
Alh_136	Alh_238	23.5804	39.5619	2	39.5619	2	23.5804	1	23.5804	1
Alh_141	Alh_267	20.8824	39.5128	2	39.5128	2	39.5128	2	20.8824	1
Alh_247	Alh_239	15.3381	38.9733	3	29.0662	2	0	0	0	0
Alh_239	Alh_131	38.659	38.659	1	38.659	1	38.659	1	38.659	1
Alh_52	Alh_145	15.9536	38.5	3	28.392	2	0	0	0	0
Alh_45	Alh_147	27.8379	38.2969	2	27.8379	1	27.8379	1	27.8379	1
Alh_156	Alh_137	25.5182	38.2579	2	38.2579	2	25.5182	1	25.5182	1
Alh_51	Alh_152	38.2358	38.2358	1	38.2358	1	38.2358	1	38.2358	1
Alh_51	Alh_147	38.0454	38.0454	1	38.0454	1	38.0454	1	38.0454	1
Alh_72	Alh_265	17.5213	37.8879	3	17.5213	1	17.5213	1	0	0
Alh_51	Alh_154	37.8768	37.8768	1	37.8768	1	37.8768	1	37.8768	1
Alh_131	Alh_149	18.9738	37.8761	2	37.8761	2	37.8761	2	0	0
Alh_45	Alh_154	27.5999	37.7796	2	27.5999	1	27.5999	1	27.5999	1
Alh_72	Alh_152	23.6103	37.7606	2	37.7606	2	23.6103	1	23.6103	1
Alh_45	Alh_124	29.2889	37.7101	2	29.2889	1	29.2889	1	29.2889	1
Alh_98	Alh_124	22.6709	37.4402	2	37.4402	2	22.6709	1	22.6709	1
Alh_248	Alh_153	24.0994	37.388	2	37.388	2	24.0994	1	24.0994	1
Alh_131	Alh_124	37.2445	37.2445	1	37.2445	1	37.2445	1	37.2445	1
Alh_52	Alh_235	15.7645	37.1527	3	28.1737	2	0	0	0	0
Alh_134	Alh_232	37.0007	37.0007	1	37.0007	1	37.0007	1	37.0007	1
Alh_131	Alh_63	23.0913	36.8914	2	36.8914	2	23.0913	1	23.0913	1
Alh_141	Alh_136	20.5278	36.8332	2	36.8332	2	36.8332	2	20.5278	1
Alh_136	Alh_143	20.1689	36.7027	3	20.1689	1	20.1689	1	20.1689	1
Alh_267	Alh_149	18.7968	36.2113	2	36.2113	2	36.2113	2	0	0
Alh_140	Alh_149	35.9408	35.9408	1	35.9408	1	35.9408	1	35.9408	1
Alh_215	Alh_152	35.5389	35.5389	1	35.5389	1	35.5389	1	35.5389	1
Alh_61	Alh_116	24.3729	35.3282	2	24.3729	1	24.3729	1	24.3729	1
Alh_84	Alh_29	26.8887	34.9052	2	26.8887	1	26.8887	1	26.8887	1
Alh_51	Alh_153	34.8657	34.8657	1	34.8657	1	34.8657	1	34.8657	1
Alh_115	Alh_149	34.7684	34.7684	1	34.7684	1	34.7684	1	34.7684	1
Alh_236	Alh_149	21.2232	34.6827	2	34.6827	2	21.2232	1	21.2232	1
Alh_219	Alh_149	34.5391	34.5391	1	34.5391	1	34.5391	1	34.5391	1
Alh_232	Alh_124	34.5338	34.5338	1	34.5338	1	34.5338	1	34.5338	1
Alh_236	Alh_279	34.4757	34.4757	1	34.4757	1	34.4757	1	34.4757	1
Alh_216	Alh_152	18.8484	34.4509	2	34.4509	2	18.8484	1	0	0
Alh_153	Alh_124	14.2745	34.2929	3	14.2745	1	0	0	0	0
Alh_120	Alh_149	34.2868	34.2868	1	34.2868	1	34.2868	1	34.2868	1
Alh_82	Alh_163	21.9933	34.2765	2	34.2765	2	21.9933	1	21.9933	1
Alh_116	Alh_149	24.8852	34.2014	2	24.8852	1	24.8852	1	24.8852	1
Alh_267	Alh_80	19.2201	34.1979	2	34.1979	2	19.2201	1	0	0
Alh_72	Alh_131	22.5194	34.1483	2	22.5194	1	22.5194	1	22.5194	1
Alh_236	Alh_163	20.0194	33.9065	2	33.9065	2	20.0194	1	20.0194	1
Alh_45	Alh_247	24.2984	33.9026	2	24.2984	1	24.2984	1	24.2984	1
Alh_236	Alh_153	19.9968	33.7797	2	33.7797	2	19.9968	1	0	0
Alh_239	Alh_124	21.4138	33.7597	2	33.7597	2	21.4138	1	21.4138	1
Alh_236	Alh_154	19.9968	33.4558	2	33.4558	2	19.9968	1	0	0
Alh_236	Alh_147	19.7938	33.3602	2	33.3602	2	19.7938	1	0	0
Alh_136	Alh_239	20.8807	33.3367	2	33.3367	2	20.8807	1	20.8807	1
Alh_45	Alh_235	24.2984	33.1759	2	24.2984	1	24.2984	1	24.2984	1
Alh_61	Alh_80	15.0902	32.9713	3	15.0902	1	0	0	0	0
Alh_279	Alh_265	18.775	32.5759	2	32.5759	2	18.775	1	0	0
Alh_232	Alh_29	18.5183	32.5383	2	32.5383	2	18.5183	1	0	0
Alh_52	Alh_116	23.0533	32.538	2	23.0533	1	23.0533	1	23.0533	1
Alh_119	Alh_163	32.4845	32.4845	1	32.4845	1	32.4845	1	32.4845	1
Alh_145	Alh_265	22.6208	32.4145	2	22.6208	1	22.6208	1	22.6208	1
Alh_119	Alh_149	32.1532	32.1532	1	32.1532	1	32.1532	1	32.1532	1
Alh_141	Alh_124	21.6109	32.0974	2	21.6109	1	21.6109	1	21.6109	1
Alh_262	Alh_265	12.0181	32.0252	3	12.0181	1	0	0	0	0
Alh_84	Alh_152	31.6486	31.6486	1	31.6486	1	31.6486	1	31.6486	1
Alh_131	Alh_34	19.4958	31.5351	2	31.5351	2	19.4958	1	0	0
Alh_262	Alh_152	13.879	31.4569	3	13.879	1	0	0	0	0
Alh_84	Alh_136	11.9377	31.3295	3	0	0	0	0	0	0
Alh_51	Alh_143	18.2013	31.2859	2	31.2859	2	18.2013	1	0	0
Alh_61	Alh_145	22.6489	31.2164	2	22.6489	1	22.6489	1	22.6489	1
Alh_147	Alh_63	31.0238	31.0238	1	31.0238	1	31.0238	1	31.0238	1
Alh_135	Alh_152	22.3463	30.411	2	22.3463	1	22.3463	1	22.3463	1
Alh_156	Alh_163	22.1096	30.3428	2	22.1096	1	22.1096	1	22.1096	1
Alh_158	Alh_146	30.3418	30.3418	1	30.3418	1	30.3418	1	30.3418	1
Alh_159	Alh_152	30.3117	30.3117	1	30.3117	1	30.3117	1	30.3117	1
Alh_159	Alh_163	30.3117	30.3117	1	30.3117	1	30.3117	1	30.3117	1
Alh_159	Alh_147	30.3117	30.3117	1	30.3117	1	30.3117	1	30.3117	1
Alh_159	Alh_153	30.3111	30.3111	1	30.3111	1	30.3111	1	30.3111	1
Alh_262	Alh_163	15.6255	29.5045	2	29.5045	2	0	0	0	0
Alh_163	Alh_231	29.1508	29.1508	1	29.1508	1	29.1508	1	29.1508	1
Alh_216	Alh_134	29.0619	29.0619	1	29.0619	1	29.0619	1	29.0619	1
Alh_152	Alh_29	19.68	28.8813	2	19.68	1	19.68	1	0	0
Alh_51	Alh_136	28.6877	28.6877	1	28.6877	1	28.6877	1	28.6877	1
Alh_135	Alh_149	19.2915	28.668	2	19.2915	1	19.2915	1	0	0
Alh_116	Alh_26	10.8148	28.481	3	0	0	0	0	0	0
Alh_141	Alh_152	20.3761	28.4316	2	20.3761	1	20.3761	1	20.3761	1
Alh_247	Alh_248	18.6483	28.2503	2	18.6483	1	18.6483	1	0	0
Alh_239	Alh_152	28.2429	28.2429	1	28.2429	1	28.2429	1	28.2429	1
Alh_82	Alh_151	16.2224	27.8328	2	16.2224	1	16.2224	1	0	0
Alh_137	Alh_29	14.2451	27.4774	2	27.4774	2	0	0	0	0
Alh_150	Alh_131	27.4214	27.4214	1	27.4214	1	27.4214	1	27.4214	1
Alh_119	Alh_265	14.1934	26.7629	2	26.7629	2	0	0	0	0
Alh_164	Alh_134	26.5441	26.5441	1	26.5441	1	26.5441	1	26.5441	1
Alh_134	Alh_162	26.5397	26.5397	1	26.5397	1	26.5397	1	26.5397	1
Alh_134	Alh_135	26.4826	26.4826	1	26.4826	1	26.4826	1	26.4826	1
Alh_122	Alh_26	15.813	26.3426	2	15.813	1	0	0	0	0
Alh_246	Alh_248	26.3297	26.3297	1	26.3297	1	26.3297	1	26.3297	1
Alh_144	Alh_161	16.2087	26.1982	2	16.2087	1	16.2087	1	0	0
Alh_150	Alh_232	16.3489	26.1507	2	16.3489	1	16.3489	1	0	0
Alh_248	Alh_147	13.2936	26.1128	2	26.1128	2	0	0	0	0
Alh_140	Alh_134	25.8184	25.8184	1	25.8184	1	25.8184	1	25.8184	1
Alh_61	Alh_149	13.1027	25.6176	2	25.6176	2	0	0	0	0
Alh_150	Alh_147	15.3877	25.1023	2	15.3877	1	0	0	0	0
Alh_61	Alh_247	24.403	24.403	1	24.403	1	24.403	1	24.403	1
Alh_356	Alh_136	24.3931	24.3931	1	24.3931	1	24.3931	1	24.3931	1
Alh_247	Alh_143	24.2984	24.2984	1	24.2984	1	24.2984	1	24.2984	1
Alh_147	Alh_124	14.6451	24.2317	2	14.6451	1	0	0	0	0
Alh_214	Alh_163	24.1774	24.1774	1	24.1774	1	24.1774	1	24.1774	1
Alh_214	Alh_147	24.177	24.177	1	24.177	1	24.177	1	24.177	1
Alh_262	Alh_124	24.1114	24.1114	1	24.1114	1	24.1114	1	24.1114	1
Alh_61	Alh_153	24.0994	24.0994	1	24.0994	1	24.0994	1	24.0994	1
Alh_117	Alh_145	14.5378	23.9883	2	14.5378	1	0	0	0	0
Alh_141	Alh_265	14.7857	23.9353	2	14.7857	1	0	0	0	0
Alh_163	Alh_124	14.2745	23.9291	2	14.2745	1	0	0	0	0
Alh_247	Alh_63	23.7897	23.7897	1	23.7897	1	23.7897	1	23.7897	1
Alh_159	Alh_136	13.607	23.7191	2	13.607	1	0	0	0	0
Alh_235	Alh_63	23.7148	23.7148	1	23.7148	1	23.7148	1	23.7148	1
Alh_116	Alh_143	15.3549	23.6813	2	15.3549	1	0	0	0	0
Alh_117	Alh_143	15.1256	23.6802	2	15.1256	1	0	0	0	0
Alh_248	Alh_149	13.1368	23.6228	2	13.1368	1	0	0	0	0
Alh_279	Alh_134	23.5458	23.5458	1	23.5458	1	23.5458	1	23.5458	1
Alh_356	Alh_134	23.5425	23.5425	1	23.5425	1	23.5425	1	23.5425	1
Alh_246	Alh_63	23.5013	23.5013	1	23.5013	1	23.5013	1	23.5013	1
Alh_248	Alh_232	12.0604	23.3716	2	12.0604	1	0	0	0	0
Alh_116	Alh_145	13.9011	23.3318	2	13.9011	1	0	0	0	0
Alh_262	Alh_119	22.8098	22.8098	1	22.8098	1	22.8098	1	22.8098	1
Alh_236	Alh_136	13.463	22.7991	2	13.463	1	0	0	0	0
Alh_150	Alh_29	11.3816	22.7235	2	0	0	0	0	0	0
Alh_247	Alh_29	22.5196	22.5196	1	22.5196	1	22.5196	1	22.5196	1
Alh_131	Alh_152	22.4675	22.4675	1	22.4675	1	22.4675	1	22.4675	1
Alh_156	Alh_152	22.2729	22.2729	1	22.2729	1	22.2729	1	22.2729	1
Alh_133	Alh_80	21.9943	21.9943	1	21.9943	1	21.9943	1	21.9943	1
Alh_239	Alh_137	21.849	21.849	1	21.849	1	21.849	1	21.849	1
Alh_248	Alh_137	21.8413	21.8413	1	21.8413	1	21.8413	1	21.8413	1
Alh_61	Alh_137	21.8119	21.8119	1	21.8119	1	21.8119	1	21.8119	1
Alh_239	Alh_147	21.7977	21.7977	1	21.7977	1	21.7977	1	21.7977	1
Alh_239	Alh_153	21.7977	21.7977	1	21.7977	1	21.7977	1	21.7977	1
Alh_123	Alh_263	21.7597	21.7597	1	21.7597	1	21.7597	1	21.7597	1
Alh_133	Alh_248	11.5612	21.7591	2	0	0	0	0	0	0
Alh_72	Alh_154	21.5958	21.5958	1	21.5958	1	21.5958	1	21.5958	1
Alh_239	Alh_154	21.5936	21.5936	1	21.5936	1	21.5936	1	21.5936	1
Alh_84	Alh_149	10.9113	21.5936	2	0	0	0	0	0	0
Alh_52	Alh_247	11.4896	21.5493	2	0	0	0	0	0	0
Alh_237	Alh_234	21.4653	21.4653	1	21.4653	1	21.4653	1	21.4653	1
Alh_234	Alh_263	21.427	21.427	1	21.427	1	21.427	1	21.427	1
Alh_236	Alh_152	21.2232	21.2232	1	21.2232	1	21.2232	1	21.2232	1
Alh_123	Alh_237	21.0075	21.0075	1	21.0075	1	21.0075	1	21.0075	1
Alh_267	Alh_119	20.9361	20.9361	1	20.9361	1	20.9361	1	20.9361	1
Alh_116	Alh_265	11.1698	20.9304	2	0	0	0	0	0	0
Alh_215	Alh_154	10.9251	20.8211	2	0	0	0	0	0	0
Alh_143	Alh_149	20.4246	20.4246	1	20.4246	1	20.4246	1	20.4246	1
Alh_143	Alh_152	20.4246	20.4246	1	20.4246	1	20.4246	1	20.4246	1
Alh_141	Alh_149	20.3761	20.3761	1	20.3761	1	20.3761	1	20.3761	1
Alh_143	Alh_153	20.2767	20.2767	1	20.2767	1	20.2767	1	20.2767	1
Alh_131	Alh_29	20.2574	20.2574	1	20.2574	1	20.2574	1	20.2574	1
Alh_121	Alh_231	20.2275	20.2275	1	20.2275	1	20.2275	1	20.2275	1
Alh_143	Alh_154	20.2224	20.2224	1	20.2224	1	20.2224	1	20.2224	1
Alh_141	Alh_163	20.2143	20.2143	1	20.2143	1	20.2143	1	20.2143	1
Alh_235	Alh_265	10.3883	20.1735	2	0	0	0	0	0	0
Alh_143	Alh_147	20.0737	20.0737	1	20.0737	1	20.0737	1	20.0737	1
Alh_143	Alh_163	20.0679	20.0679	1	20.0679	1	20.0679	1	20.0679	1
Alh_141	Alh_153	20.0023	20.0023	1	20.0023	1	20.0023	1	20.0023	1
Alh_141	Alh_154	20.0023	20.0023	1	20.0023	1	20.0023	1	20.0023	1
Alh_141	Alh_147	19.9887	19.9887	1	19.9887	1	19.9887	1	0	0
Alh_262	Alh_238	10.3563	19.8195	2	0	0	0	0	0	0
Alh_61	Alh_124	11.7446	19.7641	2	0	0	0	0	0	0
Alh_133	Alh_143	19.7193	19.7193	1	19.7193	1	19.7193	1	0	0
Alh_266	Alh_149	19.6168	19.6168	1	19.6168	1	19.6168	1	0	0
Alh_134	Alh_29	19.5845	19.5845	1	19.5845	1	19.5845	1	0	0
Alh_233	Alh_152	19.5649	19.5649	1	19.5649	1	19.5649	1	0	0
Alh_141	Alh_232	19.467	19.467	1	19.467	1	19.467	1	0	0
Alh_143	Alh_265	10.0934	19.1685	2	0	0	0	0	0	0
Alh_51	Alh_131	19.1285	19.1285	1	19.1285	1	19.1285	1	0	0
Alh_51	Alh_137	19.1285	19.1285	1	19.1285	1	19.1285	1	0	0
Alh_73	Alh_159	19.1245	19.1245	1	19.1245	1	19.1245	1	0	0
Alh_279	Alh_163	18.9267	18.9267	1	18.9267	1	18.9267	1	0	0
Alh_158	Alh_136	18.8756	18.8756	1	18.8756	1	18.8756	1	0	0
Alh_126	Alh_152	18.8484	18.8484	1	18.8484	1	18.8484	1	0	0
Alh_217	Alh_134	18.8306	18.8306	1	18.8306	1	18.8306	1	0	0
Alh_150	Alh_124	18.8293	18.8293	1	18.8293	1	18.8293	1	0	0
Alh_235	Alh_124	18.7489	18.7489	1	18.7489	1	18.7489	1	0	0
Alh_241	Alh_217	9.9894	18.7416	2	0	0	0	0	0	0
Alh_144	Alh_132	18.5038	18.5038	1	18.5038	1	18.5038	1	0	0
Alh_52	Alh_147	9.5381	18.485	2	0	0	0	0	0	0
Alh_115	Alh_152	17.7739	17.7739	1	17.7739	1	17.7739	1	0	0
Alh_143	Alh_132	17.7271	17.7271	1	17.7271	1	17.7271	1	0	0
Alh_133	Alh_34	17.6433	17.6433	1	17.6433	1	17.6433	1	0	0
Alh_215	Alh_80	17.4975	17.4975	1	17.4975	1	17.4975	1	0	0
Alh_150	Alh_143	17.4678	17.4678	1	17.4678	1	17.4678	1	0	0
Alh_168	Alh_136	17.4332	17.4332	1	17.4332	1	17.4332	1	0	0
Alh_120	Alh_152	17.3883	17.3883	1	17.3883	1	17.3883	1	0	0
Alh_52	Alh_154	9.07071	17.301	2	0	0	0	0	0	0
Alh_144	Alh_149	9.02951	17.2804	2	0	0	0	0	0	0
Alh_51	Alh_163	17.1525	17.1525	1	17.1525	1	17.1525	1	0	0
Alh_279	Alh_151	16.8571	16.8571	1	16.8571	1	16.8571	1	0	0
Alh_134	Alh_124	16.8237	16.8237	1	16.8237	1	16.8237	1	0	0
Alh_55	Alh_82	16.7992	16.7992	1	16.7992	1	16.7992	1	0	0
Alh_84	Alh_262	8.55711	16.7694	2	0	0	0	0	0	0
Alh_237	Alh_164	16.583	16.583	1	16.583	1	16.583	1	0	0
Alh_153	Alh_231	16.4397	16.4397	1	16.4397	1	16.4397	1	0	0
Alh_280	Alh_267	16.1591	16.1591	1	16.1591	1	16.1591	1	0	0
Alh_153	Alh_265	16.1567	16.1567	1	16.1567	1	16.1567	1	0	0
Alh_164	Alh_263	15.9285	15.9285	1	15.9285	1	0	0	0	0
Alh_215	Alh_133	15.8924	15.8924	1	15.8924	1	0	0	0	0
Alh_280	Alh_132	15.6582	15.6582	1	15.6582	1	0	0	0	0
Alh_45	Alh_149	15.5483	15.5483	1	15.5483	1	0	0	0	0
Alh_116	Alh_124	15.2727	15.2727	1	15.2727	1	0	0	0	0
Alh_216	Alh_149	15.1561	15.1561	1	15.1561	1	0	0	0	0
Alh_116	Alh_141	15.1236	15.1236	1	15.1236	1	0	0	0	0
Alh_131	Alh_80	15.0885	15.0885	1	15.0885	1	0	0	0	0
Alh_132	Alh_80	14.9988	14.9988	1	14.9988	1	0	0	0	0
Alh_150	Alh_163	14.9881	14.9881	1	14.9881	1	0	0	0	0
Alh_239	Alh_80	14.9796	14.9796	1	14.9796	1	0	0	0	0
Alh_118	Alh_132	14.9702	14.9702	1	14.9702	1	0	0	0	0
Alh_267	Alh_118	14.9222	14.9222	1	14.9222	1	0	0	0	0
Alh_262	Alh_144	14.7731	14.7731	1	14.7731	1	0	0	0	0
Alh_215	Alh_161	14.7588	14.7588	1	14.7588	1	0	0	0	0
Alh_235	Alh_131	14.3283	14.3283	1	14.3283	1	0	0	0	0
Alh_247	Alh_131	14.2799	14.2799	1	14.2799	1	0	0	0	0
Alh_246	Alh_131	14.2799	14.2799	1	14.2799	1	0	0	0	0
Alh_61	Alh_246	14.2388	14.2388	1	14.2388	1	0	0	0	0
Alh_127	Alh_157	14.1897	14.1897	1	14.1897	1	0	0	0	0
Alh_144	Alh_143	14.1604	14.1604	1	14.1604	1	0	0	0	0
Alh_281	Alh_264	14.0267	14.0267	1	14.0267	1	0	0	0	0
Alh_262	Alh_149	13.8862	13.8862	1	13.8862	1	0	0	0	0
Alh_246	Alh_29	13.8639	13.8639	1	13.8639	1	0	0	0	0
Alh_279	Alh_136	13.6918	13.6918	1	13.6918	1	0	0	0	0
Alh_267	Alh_246	13.6804	13.6804	1	13.6804	1	0	0	0	0
Alh_248	Alh_265	13.6387	13.6387	1	13.6387	1	0	0	0	0
Alh_45	Alh_82	13.5857	13.5857	1	13.5857	1	0	0	0	0
Alh_61	Alh_134	13.5728	13.5728	1	13.5728	1	0	0	0	0
Alh_72	Alh_147	13.5134	13.5134	1	13.5134	1	0	0	0	0
Alh_154	Alh_29	13.4627	13.4627	1	13.4627	1	0	0	0	0
Alh_246	Alh_132	13.4345	13.4345	1	13.4345	1	0	0	0	0
Alh_45	Alh_51	13.4234	13.4234	1	13.4234	1	0	0	0	0
Alh_356	Alh_147	13.3683	13.3683	1	13.3683	1	0	0	0	0
Alh_356	Alh_163	13.3505	13.3505	1	13.3505	1	0	0	0	0
Alh_151	Alh_265	13.3057	13.3057	1	13.3057	1	0	0	0	0
Alh_356	Alh_154	13.0397	13.0397	1	13.0397	1	0	0	0	0
Alh_145	Alh_137	13.0136	13.0136	1	13.0136	1	0	0	0	0
Alh_145	Alh_136	12.9137	12.9137	1	12.9137	1	0	0	0	0
Alh_356	Alh_153	12.9016	12.9016	1	12.9016	1	0	0	0	0
Alh_246	Alh_231	12.8348	12.8348	1	12.8348	1	0	0	0	0
Alh_248	Alh_152	12.8192	12.8192	1	12.8192	1	0	0	0	0
Alh_45	Alh_34	12.5416	12.5416	1	12.5416	1	0	0	0	0
Alh_124	Alh_231	12.5252	12.5252	1	12.5252	1	0	0	0	0
Alh_52	Alh_34	12.5052	12.5052	1	12.5052	1	0	0	0	0
Alh_281	Alh_143	12.4741	12.4741	1	12.4741	1	0	0	0	0
Alh_119	Alh_130	12.33	12.33	1	12.33	1	0	0	0	0
Alh_82	Alh_152	12.2832	12.2832	1	12.2832	1	0	0	0	0
Alh_163	Alh_265	12.2597	12.2597	1	12.2597	1	0	0	0	0
Alh_150	Alh_80	12.2294	12.2294	1	12.2294	1	0	0	0	0
Alh_61	Alh_147	12.1232	12.1232	1	12.1232	1	0	0	0	0
Alh_116	Alh_152	11.9865	11.9865	1	0	0	0	0	0	0
Alh_149	Alh_265	11.8978	11.8978	1	0	0	0	0	0	0
Alh_215	Alh_163	11.793	11.793	1	0	0	0	0	0	0
Alh_51	Alh_262	11.7688	11.7688	1	0	0	0	0	0	0
Alh_51	Alh_232	11.7524	11.7524	1	0	0	0	0	0	0
Alh_150	Alh_265	11.746	11.746	1	0	0	0	0	0	0
Alh_235	Alh_232	11.7278	11.7278	1	0	0	0	0	0	0
Alh_246	Alh_133	11.5697	11.5697	1	0	0	0	0	0	0
Alh_235	Alh_133	11.5624	11.5624	1	0	0	0	0	0	0
Alh_61	Alh_34	11.4781	11.4781	1	0	0	0	0	0	0
Alh_145	Alh_232	11.4605	11.4605	1	0	0	0	0	0	0
Alh_73	Alh_121	11.3769	11.3769	1	0	0	0	0	0	0
Alh_215	Alh_131	11.3572	11.3572	1	0	0	0	0	0	0
Alh_234	Alh_134	11.3197	11.3197	1	0	0	0	0	0	0
Alh_72	Alh_124	11.2255	11.2255	1	0	0	0	0	0	0
Alh_150	Alh_63	11.096	11.096	1	0	0	0	0	0	0
Alh_144	Alh_136	10.9584	10.9584	1	0	0	0	0	0	0
Alh_238	Alh_137	10.8624	10.8624	1	0	0	0	0	0	0
Alh_247	Alh_231	10.7686	10.7686	1	0	0	0	0	0	0
Alh_73	Alh_145	10.6907	10.6907	1	0	0	0	0	0	0
Alh_116	Alh_136	10.6752	10.6752	1	0	0	0	0	0	0
Alh_263	Alh_233	10.6656	10.6656	1	0	0	0	0	0	0
Alh_262	Alh_233	10.6656	10.6656	1	0	0	0	0	0	0
Alh_144	Alh_124	10.6079	10.6079	1	0	0	0	0	0	0
Alh_84	Alh_153	10.5878	10.5878	1	0	0	0	0	0	0
Alh_235	Alh_231	10.5776	10.5776	1	0	0	0	0	0	0
Alh_143	Alh_232	10.5654	10.5654	1	0	0	0	0	0	0
Alh_247	Alh_265	10.5617	10.5617	1	0	0	0	0	0	0
Alh_84	Alh_163	10.5267	10.5267	1	0	0	0	0	0	0
Alh_215	Alh_147	10.5266	10.5266	1	0	0	0	0	0	0
Alh_84	Alh_137	10.4884	10.4884	1	0	0	0	0	0	0
Alh_84	Alh_147	10.4884	10.4884	1	0	0	0	0	0	0
Alh_121	Alh_34	10.4875	10.4875	1	0	0	0	0	0	0
Alh_239	Alh_149	10.486	10.486	1	0	0	0	0	0	0
Alh_136	Alh_215	10.4835	10.4835	1	0	0	0	0	0	0
Alh_246	Alh_265	10.3714	10.3714	1	0	0	0	0	0	0
Alh_84	Alh_134	10.3216	10.3216	1	0	0	0	0	0	0
Alh_45	Alh_137	10.1797	10.1797	1	0	0	0	0	0	0
Alh_279	Alh_154	10.1748	10.1748	1	0	0	0	0	0	0
Alh_141	Alh_132	10.134	10.134	1	0	0	0	0	0	0
Alh_144	Alh_154	10.1258	10.1258	1	0	0	0	0	0	0
Alh_281	Alh_231	10.1197	10.1197	1	0	0	0	0	0	0
Alh_158	Alh_161	10.0507	10.0507	1	0	0	0	0	0	0
Alh_238	Alh_153	10.0306	10.0306	1	0	0	0	0	0	0
Alh_121	Alh_131	9.871	9.871	1	0	0	0	0	0	0
Alh_52	Alh_263	9.8691	9.8691	1	0	0	0	0	0	0
Alh_52	Alh_264	9.86662	9.86662	1	0	0	0	0	0	0
Alh_132	Alh_29	9.7355	9.7355	1	0	0	0	0	0	0
Alh_124	Alh_161	9.7264	9.7264	1	0	0	0	0	0	0
Alh_84	Alh_215	9.70589	9.70589	1	0	0	0	0	0	0
Alh_150	Alh_152	9.6368	9.6368	1	0	0	0	0	0	0
Alh_150	Alh_149	9.6368	9.6368	1	0	0	0	0	0	0
Alh_45	Alh_145	9.636	9.636	1	0	0	0	0	0	0
Alh_147	Alh_34	9.5888	9.5888	1	0	0	0	0	0	0
Alh_73	Alh_235	9.5759	9.5759	1	0	0	0	0	0	0
Alh_45	Alh_116	9.5501	9.5501	1	0	0	0	0	0	0
Alh_73	Alh_247	9.3936	9.3936	1	0	0	0	0	0	0
Alh_158	Alh_238	9.3487	9.3487	1	0	0	0	0	0	0
Alh_149	Alh_34	9.3486	9.3486	1	0	0	0	0	0	0
Alh_45	Alh_264	9.33089	9.33089	1	0	0	0	0	0	0
Alh_82	Alh_136	9.3013	9.3013	1	0	0	0	0	0	0
Alh_72	Alh_33	9.25801	9.25801	1	0	0	0	0	0	0
Alh_45	Alh_263	9.0718	9.0718	1	0	0	0	0	0	0
Alh_281	Alh_116	9.0243	9.0243	1	0	0	0	0	0	0
Alh_144	Alh_147	9.013	9.013	1	0	0	0	0	0	0
Alh_136	Alh_29	9.0034	9.0034	1	0	0	0	0	0	0
Alh_51	Alh_239	8.9855	8.9855	1	0	0	0	0	0	0
Alh_51	Alh_248	8.9855	8.9855	1	0	0	0	0	0	0
Alh_145	Alh_248	8.9842	8.9842	1	0	0	0	0	0	0
Alh_61	Alh_159	8.974	8.974	1	0	0	0	0	0	0
Alh_135	Alh_131	8.9072	8.9072	1	0	0	0	0	0	0
Alh_228	Alh_145	8.9004	8.9004	1	0	0	0	0	0	0
Alh_281	Alh_228	8.9004	8.9004	1	0	0	0	0	0	0
Alh_73	Alh_246	8.8826	8.8826	1	0	0	0	0	0	0
Alh_281	Alh_238	8.87169	8.87169	1	0	0	0	0	0	0
Alh_158	Alh_239	8.8522	8.8522	1	0	0	0	0	0	0
Alh_220	Alh_239	8.8266	8.8266	1	0	0	0	0	0	0
Alh_145	Alh_238	8.7897	8.7897	1	0	0	0	0	0	0
Alh_133	Alh_119	8.7752	8.7752	1	0	0	0	0	0	0
Alh_152	Alh_34	8.7602	8.7602	1	0	0	0	0	0	0
Alh_262	Alh_134	8.70259	8.70259	1	0	0	0	0	0	0
Alh_262	Alh_231	8.6157	8.6157	1	0	0	0	0	0	0
Alh_117	Alh_262	8.5946	8.5946	1	0	0	0	0	0	0
Alh_159	Alh_131	8.5292	8.5292	1	0	0	0	0	0	0
Alh_74	Alh_215	8.4941	8.4941	1	0	0	0	0	0	0
Alh_241	Alh_190	8.4825	8.4825	1	0	0	0	0	0	0
Alh_72	Alh_116	8.4529	8.4529	1	0	0	0	0	0	0
Alh_151	Alh_63	8.4132	8.4132	1	0	0	0	0	0	0
Alh_144	Alh_137	8.40039	8.40039	1	0	0	0	0	0	0
Alh_144	Alh_153	8.40039	8.40039	1	0	0	0	0	0	0
Alh_279	Alh_137	8.3417	8.3417	1	0	0	0	0	0	0
Alh_51	Alh_265	8.333	8.333	1	0	0	0	0	0	0
Alh_73	Alh_61	8.3326	8.3326	1	0	0	0	0	0	0
Alh_279	Alh_153	8.3299	8.3299	1	0	0	0	0	0	0
Alh_52	Alh_137	8.20819	8.20819	1	0	0	0	0	0	0
Alh_98	Alh_243	8.1868	8.1868	1	0	0	0	0	0	0
Alh_281	Alh_241	8.01181	8.01181	1	0	0	0	0	0	0

## Sheet: 4.2_Büttelborn
iid1	iid2	max_IBD	sum_IBD>8	n_IBD>8	sum_IBD>12	n_IBD>12	sum_IBD>16	n_IBD>16	sum_IBD>20	n_IBD>20
Btb399c	Btb399e	283.606	3077.31	18	3077.31	18	3077.31	18	3077.31	18
Btb189	Btb188	283.652	3077.24	18	3077.24	18	3077.24	18	3077.24	18
Btb192b	Btb194	283.611	3077.09	18	3077.09	18	3077.09	18	3077.09	18
Btb104	Btb108	283.244	3076.86	18	3076.86	18	3076.86	18	3076.86	18
Btb102	Btb105	283.652	3076.74	18	3076.74	18	3076.74	18	3076.74	18
Btb158	Btb102	283.652	3076.59	18	3076.59	18	3076.59	18	3076.59	18
Btb71	Btb170	283.589	3076.21	19	3076.21	19	3076.21	19	3076.21	19
Btb78	Btb189	281.922	3075.53	18	3075.53	18	3075.53	18	3075.53	18
Btb190	Btb192a	283.385	3075.47	19	3075.47	19	3075.47	19	3075.47	19
Btb192b	Btb192a	283.611	3075.02	19	3075.02	19	3075.02	19	3075.02	19
Btb190	Btb193	283.611	3073.05	18	3073.05	18	3073.05	18	3073.05	18
Btb190	Btb194	283.464	3071.64	19	3071.64	19	3071.64	19	3071.64	19
Btb192b	Btb193	283.611	3071.32	19	3071.32	19	3071.32	19	3071.32	19
Btb163_1	Btb78	283.385	3069.85	19	3069.85	19	3069.85	19	3069.85	19
Btb78	Btb111a	283.464	3058.92	18	3058.92	18	3058.92	18	3058.92	18
Btb282	Btb105	268.781	2983.48	18	2983.48	18	2983.48	18	2983.48	18
Btb192a	Btb193	180.905	2326.54	36	2315.02	35	2289.99	33	2270.64	32
Btb192b	Btb81_1	190.053	2245.86	33	2235.38	32	2206.79	30	2189.91	29
Btb111a	Btb189	210.385	2229.32	34	2198.52	31	2160.27	28	2160.27	28
Btb192a	Btb194	179.643	2210.49	29	2210.49	29	2210.49	29	2210.49	29
Btb193	Btb194	191.865	2000.39	29	1977.93	27	1977.93	27	1961.77	26
Btb158	Btb105	203.1	1841.67	15	1841.67	15	1841.67	15	1841.67	15
Btb105	Btb112	183.471	1666.93	16	1666.93	16	1666.93	16	1666.93	16
Btb73	Btb184	223.237	1645.23	12	1645.23	12	1645.23	12	1645.23	12
Btb163_1	Btb189	142.404	1566.8	21	1555.95	20	1555.95	20	1555.95	20
Btb78	Btb188	255.929	1557.33	15	1546.4	14	1546.4	14	1546.4	14
Btb81_1	Btb194	137.809	1546.8	31	1536.75	30	1482.44	26	1446.01	24
Btb81_1	Btb193	167.332	1454.81	32	1417.31	28	1361.41	24	1361.41	24
Btb176	Btb399b	179.576	1453.17	23	1431.63	21	1431.63	21	1412.47	20
Btb78	Btb399e	130.973	1424.84	31	1424.84	31	1367.18	27	1315.76	24
Btb170	Btb176	158.423	1417.99	22	1417.99	22	1403.11	21	1403.11	21
Btb78	Btb399c	130.973	1416.36	31	1407.31	30	1363.68	27	1311.77	24
Btb71	Btb176	252.286	1413.26	12	1413.26	12	1413.26	12	1413.26	12
Btb81_1	Btb192a	167.706	1390.1	28	1360.54	25	1333.93	23	1313.94	22
Btb163_1	Btb399c	175.927	1381.78	19	1381.78	19	1367.96	18	1367.96	18
Btb163_1	Btb399e	175.927	1381.67	19	1381.67	19	1367.86	18	1367.86	18
Btb163_1	Btb111a	166.135	1320.37	20	1320.37	20	1320.37	20	1320.37	20
Btb112	Btb108	151.065	1297.52	17	1286.33	16	1286.33	16	1286.33	16
Btb172	Btb73	212.765	1280.98	21	1271.29	20	1257.98	19	1257.98	19
Btb111a	Btb188	159.837	1222.86	24	1203.11	22	1190.19	21	1171.35	20
Btb71	Btb399b	177.588	1061.06	12	1061.06	12	1061.06	12	1061.06	12
Btb170	Btb399b	147.016	812.214	16	812.214	16	797.875	15	763.458	13
Btb102	Btb112	183.471	809.626	10	809.626	10	809.626	10	809.626	10
Btb192b	Btb78	87.2198	802.474	23	802.474	23	762.243	20	708.36	17
Btb282	Btb112	132.432	767.08	10	767.08	10	767.08	10	767.08	10
Btb111a	Btb399c	54.4052	739.274	28	710.723	25	655.871	21	620.16	19
Btb111a	Btb399e	54.4151	737.057	28	708.703	25	653.895	21	618.184	19
Btb163_1	Btb192b	111.866	724.179	14	724.179	14	709.688	13	671.898	11
Btb163_1	Btb188	132.435	710.131	12	687.501	10	658.084	8	658.084	8
Btb163_1	Btb81_1	125.152	689.194	12	678.732	11	678.732	11	661.941	10
Btb188	Btb164	64.0266	599.962	24	583.623	22	531.925	18	428.803	12
Btb172	Btb184	110.849	593.708	9	593.708	9	593.708	9	577.047	8
Btb104	Btb112	103.015	493.688	11	471.309	9	471.309	9	453.867	8
Btb192b	Btb111a	71.9752	477.885	19	451.6	16	410.425	13	339.859	9
Btb81_1	Btb78	107.398	465.589	15	435.404	12	393.674	9	374.607	8
Btb164	Btb58	85.1318	461.275	14	442.075	12	429.517	11	412.84	10
Btb111a	Btb58	50.7043	457.948	16	437.129	14	423.703	13	384.134	11
Btb158	Btb112	92.6271	402.171	7	402.171	7	402.171	7	385.844	6
Btb189	Btb58	65.4603	392.458	13	382.233	12	354.949	10	335.229	9
Btb81_1	Btb58	67.8958	382.985	11	371.708	10	371.708	10	351.733	9
Btb189	Btb399e	54.4005	354.266	17	334.461	15	251.503	9	231.808	8
Btb189	Btb399c	54.4005	352.328	17	332.522	15	250.862	9	231.167	8
Btb192b	Btb189	50.6796	344.311	17	301.115	13	247.114	9	210.038	7
Btb193	Btb78	33.4379	336.197	17	306.414	14	235.936	9	197.663	7
Btb170	Btb399a	56.3477	321.358	10	309.871	9	309.871	9	291.229	8
Btb192a	Btb78	38.31	320.559	13	310.188	12	267.222	9	267.222	9
Btb163_1	Btb192a	57.7751	315.594	9	315.594	9	315.594	9	279.124	7
Btb184	Btb100	46.393	271.345	9	259.744	8	247.255	7	247.255	7
Btb81_1	Btb111a	100.281	267.722	9	248.138	7	233.907	6	200.935	4
Btb194	Btb78	86.9642	260.69	9	242.514	7	229.347	6	229.347	6
Btb192b	Btb399e	55.9386	244.68	10	216.439	7	216.439	7	164.217	4
Btb192b	Btb399c	55.9123	244.662	10	216.42	7	216.42	7	164.191	4
Btb81_1	Btb399c	67.7323	244.587	9	235.972	8	207.426	6	190.592	5
Btb81_1	Btb399e	67.7151	244.417	9	235.804	8	207.274	6	190.44	5
Btb192b	Btb58	66.0335	243.998	6	243.998	6	231.192	5	212.506	4
Btb73	Btb100	46.1708	236.904	9	226.456	8	226.456	8	190.346	6
Btb163_1	Btb193	55.4609	230.413	7	219.587	6	219.587	6	219.587	6
Btb192b	Btb188	51.7328	211.463	9	199.776	8	174.395	6	136.672	4
Btb193	Btb111a	29.0026	209.346	11	191.641	9	163.086	7	127.076	5
Btb192b	Btb164	56.2682	200.922	8	180.081	6	180.081	6	144.085	4
Btb81_1	Btb164	52.2581	200.482	10	150.558	5	134.565	4	117.278	3
Btb81_1	Btb189	33.6674	196.357	10	176.567	8	147.545	6	128.479	5
Btb192a	Btb111a	38.4602	188.662	8	178.531	7	149.293	5	149.293	5
Btb188	Btb58	50.3242	185.016	6	185.016	6	171.525	5	153.366	4
Btb194	Btb111a	71.7956	181.842	5	173.455	4	173.455	4	173.455	4
Btb193	Btb189	28.7645	179.345	10	146.432	7	104.948	4	104.948	4
Btb193	Btb399e	51.4575	171.925	7	150.495	5	150.495	5	117.122	3
Btb193	Btb399c	51.4575	171.923	7	150.529	5	150.529	5	117.122	3
Btb163_1	Btb194	43.9581	168.664	7	157.053	6	130.071	4	111.121	3
Btb192a	Btb189	32.2537	162.655	8	162.655	8	121.272	5	104.25	4
Btb176	Btb399a	51.6082	154.984	6	133.801	4	133.801	4	115.225	3
Btb399c	Btb188	43.6495	154.819	7	132.421	5	103.075	3	103.075	3
Btb399e	Btb188	43.6533	141.785	6	131.336	5	103.079	3	103.079	3
Btb192a	Btb399e	37.7592	138.442	7	106.237	4	106.237	4	73.7255	2
Btb192a	Btb399c	37.7568	137.018	7	106.235	4	106.235	4	73.7231	2
Btb192a	Btb58	65.8515	131.405	4	123.239	3	110.433	2	110.433	2
Btb193	Btb58	44.7021	123.099	6	111.521	5	85.94	3	68.4493	2
Btb194	Btb399e	33.425	115.056	7	97.339	5	67.9158	3	33.425	1
Btb193	Btb188	30.0992	114.465	6	93.1862	4	78.6021	3	78.6021	3
Btb194	Btb399c	33.425	109.426	7	83.6537	4	67.9109	3	33.425	1
Btb192a	Btb164	55.9971	106.17	4	106.17	4	93.8167	3	55.9971	1
Btb81_1	Btb188	33.5085	104.589	6	81.7789	4	52.575	2	33.5085	1
Btb399b	Btb399a	51.2276	102.357	3	102.357	3	89.7389	2	89.7389	2
Btb192a	Btb188	32.8843	101.233	5	89.7201	4	75.5239	3	58.1465	2
Btb193	Btb164	30.1972	92.8091	5	71.1847	3	71.1847	3	53.0235	2
Btb194	Btb58	38.8593	62.4128	2	62.4128	2	62.4128	2	62.4128	2
Btb194	Btb164	18.4637	57.6406	4	48.554	3	36.2011	2	0	0
Btb111a	Btb164	34.2925	45.8684	2	34.2925	1	34.2925	1	34.2925	1
Btb194	Btb189	21.019	41.5552	3	21.019	1	21.019	1	21.019	1
Btb105	Btb176	36.4122	36.4122	1	36.4122	1	36.4122	1	36.4122	1
Btb282	Btb176	35.8976	35.8976	1	35.8976	1	35.8976	1	35.8976	1
Btb172	Btb100	17.8497	28.5519	2	17.8497	1	17.8497	1	0	0
Btb104	Btb399b	15.2518	26.3162	2	15.2518	1	0	0	0	0
Btb108	Btb399b	14.9314	26.1018	2	14.9314	1	0	0	0	0
Btb189	Btb164	9.4707	17.5542	2	0	0	0	0	0	0
Btb105	Btb170	15.2834	15.2834	1	15.2834	1	0	0	0	0
Btb282	Btb170	14.8237	14.8237	1	14.8237	1	0	0	0	0
Btb184	Btb399a	11.1246	11.1246	1	0	0	0	0	0	0
Btb168	Btb46	9.2393	9.2393	1	0	0	0	0	0	0
Btb194	Btb188	9.02361	9.02361	1	0	0	0	0	0	0
Btb161_1	Btb168	8.9072	8.9072	1	0	0	0	0	0	0
Btb108	Btb399d	8.2481	8.2481	1	0	0	0	0	0	0

## Sheet: 4.3_Burgweinting
iid1	iid2	max_IBD	sum_IBD>8	n_IBD>8	sum_IBD>12	n_IBD>12	sum_IBD>16	n_IBD>16	sum_IBD>20	n_IBD>20
Bur2	Bur3	283.603	3077.02	18	3077.02	18	3077.02	18	3077.02	18
Bur1	Bur2	16.6826	35.708	3	16.6826	1	16.6826	1	0	0
Bur1	Bur3	17.9474	29.8933	2	17.9474	1	17.9474	1	0	0

## Sheet: 4.4_Ergoldsbach
iid1	iid2	max_IBD	sum_IBD>8	n_IBD>8	sum_IBD>12	n_IBD>12	sum_IBD>16	n_IBD>16	sum_IBD>20	n_IBD>20
ErgDF3	ErgDF2	214.188	2350.59	29	2331.8	27	2331.8	27	2312.95	26
ErgDF1	ErgDF3	180.877	2206.38	28	2185.54	26	2185.54	26	2185.54	26
ErgDF1	ErgDF2	174.47	2073.42	27	2073.42	27	2060.78	26	2025.26	24

## Sheet: 4.5_Mömlingen
iid1	iid2	max_IBD	sum_IBD>8	n_IBD>8	sum_IBD>12	n_IBD>12	sum_IBD>16	n_IBD>16	sum_IBD>20	n_IBD>20
Mln44	Mln25	223.241	2399.31	25	2399.31	25	2399.31	25	2399.31	25
Mln44	Mln45	143.348	1469.29	19	1469.29	19	1469.29	19	1449.93	18
Mln11	Mln9	121.083	1270.64	30	1230.46	26	1189.74	23	1138.15	20
Mln25	Mln45	234.091	1249.06	16	1249.06	16	1207.42	13	1207.42	13
Mln11	Mln13	95.3056	842.935	25	813.727	22	801.155	21	710.592	16
Mln45	Mln19	48.986	473.168	20	425.872	15	410.8	14	392.656	13
Mln25	Mln27	93.6814	428.956	12	418.763	11	403.34	10	386.944	9
Mln24	Mln19	27.0924	297.403	17	269.828	14	188.25	8	168.942	7
Mln13	Mln35	73.2412	286.088	10	266.994	8	240.006	6	221.518	5
Mln18	Mln19	36.6594	261.924	12	243.374	10	198.441	7	162.739	5
Mln44	Mln27	58.4689	251.764	10	213.866	6	213.866	6	179.686	4
Mln45	Mln18	70.7285	198.8	6	189.62	5	189.62	5	189.62	5
Mln9	Mln27	43.0353	164.41	6	164.41	6	151.44	5	131.787	4
Mln11	Mln35	50.3572	147.353	6	137.261	5	108.499	3	108.499	3
Mln45	Mln24	24.0397	129.381	7	117.787	6	90.1965	4	90.1965	4
Mln19	Mln27	30.6985	39.1506	2	30.6985	1	30.6985	1	30.6985	1
Mln11	Mln27	13.4597	22.7206	2	13.4597	1	0	0	0	0
Mln18	Mln27	10.4041	18.597	2	0	0	0	0	0	0
Mln45	Mln27	17.3105	17.3105	1	17.3105	1	17.3105	1	0	0
Mln44	Mln24	14.8091	14.8091	1	14.8091	1	0	0	0	0
Mln25	Mln19	9.65489	9.65489	1	0	0	0	0	0	0
Mln2	Mln33	8.6925	8.6925	1	0	0	0	0	0	0
Mln24	Mln28a	8.317	8.317	1	0	0	0	0	0	0

## Sheet: 4.6_Weilheim
iid1	iid2	max_IBD	sum_IBD>8	n_IBD>8	sum_IBD>12	n_IBD>12	sum_IBD>16	n_IBD>16	sum_IBD>20	n_IBD>20
Wh2	Wh61	283.385	3076.86	18	3076.86	18	3076.86	18	3076.86	18
Wh4	Wh59	210.13	2093.64	25	2093.64	25	2050.98	22	2050.98	22
Wh4	Wh5	64.642	415.899	17	364.558	12	336.011	10	298.999	8
Wh4	Wh6	65.099	338.369	12	319.356	10	305.973	9	251.393	6
Wh5	Wh6	46.7216	320.419	14	289.41	11	232.702	7	232.702	7
Wh59	Wh6	68.7388	316.898	11	297.861	9	269.644	7	233.174	5
Wh59	Wh5	41.1214	244.875	11	213.017	8	197.67	7	179.175	6
